# Supplementary material for: Heterochromatin-dependent transcription links the PRC2 complex to small RNA-mediated DNA elimination
Source: EMBO Rep. 2024 Nov 29;26(1):273–96. doi: 10.1038/s44319-024-00332-1 (PMC11723920; doi:10.1038/s44319-024-00332-1)
Supplement: Supplementary file 3 — Dataset EV1 [file 44319_2024_332_MOESM3_ESM.xlsx]

## Sheet: Expression profiles
Name	Short name	Paramecium DB ID	GenBank ID	Veg	Mei	Frg	Dev1	Dev2/3	Dev4	Expression profile
Lacewing1	Lace1	PTET.51.1.G0260165	XM_001441102.1	6.65004	104.725	616.782	592.545	220.929	281.075	Intermediate peak
Lacewing2	Lace2	PTET.51.1.G0090203	XM_001460522.1	16.8945	101.159	241.471	322.577	134.784	96.1496	Intermediate peak
Cranefly1	Crn1	PTET.51.1.G0010193	XM_001423108.1	39.8609	56.1259	31.8885	34.8546	35.7357	40.8052	none
Cranefly2	Crn2	PTET.51.1.G0080149	XM_001458016.1	185.67	172.255	165.173	143.69	164.823	177.764	none
Cranefly3	Crn3	PTET.51.1.G0020367	XM_001438565.1	88.6408	111.282	105.132	114.357	562.43	684.593	Late induction
Cicada1	Cica1	PTET.51.1.G1070131	XM_001425245.1	11.1335	22.56	114.956	202.057	143.144	168.495	Intermediate peak
Cicada2	Cica2	PTET.51.1.G1550035	XM_001434066.1	51.8352	51.7735	301.043	401.375	339.189	292.764	Intermediate peak
Cicada3	Cica3	PTET.51.1.G1250095	XM_001428900.1	55.4777	62.023	899.174	1191.3	718.891	533.649	Intermediate peak
Cicada4	Cica4	PTET.51.1.G0430206	XM_001447483.1	12.5941	39.9233	400.224	2159.59	1457.27	1255.4	Intermediate peak
Cicada5	Cica5	PTET.51.1.G0580122	XM_001452015.1	4.13485	27.3363	22.4339	54.2114	59.3059	34.5434	Intermediate peak
Cicada6	Cica6	PTET.51.1.G1490100	XM_001433035.1	55.3674	103.607	123.334	97.7942	150.217	358.819	Late induction
Cicada7	Cica7	PTET.51.1.G1270047	XM_001429174.1	23.6979	70.2514	97.1002	82.2583	36.5832	52.2152	Intermediate peak
Firefly1	Fire1	PTET.51.1.G0220149	XM_001439631.1	14.1899	40.5402	1082.31	1374.41	1020.03	847.539	Intermediate peak
Firefly2	Fire2	PTET.51.1.G0020347	XM_001438546.1	66.0383	212.804	1104.12	1240.55	948.722	917.479	Intermediate peak
Bee	Bee	PTET.51.1.G0070387	XM_001455687.1	2.75065	336.688	464.85	727.403	34.6058	23.0949	Intermediate peak
Mayfly1	May1	PTET.51.1.G1380122	XM_001431165.1	23.6394	4921.69	21601.1	26663	8351.88	3888.29	Intermediate peak
Mayfly2	May2	PTET.51.1.G0800198	XM_001458511.1	13.1699	112.277	7570.66	11139.9	5697.27	1933.22	Intermediate peak
Mayfly3	May3	PTET.51.1.G1450044	XM_001432423.1	174.709	456.793	16589.5	44450.2	27107.1	13097.2	Intermediate peak
Mayfly4	May4	PTET.51.1.G1520043	XM_001433731.2	35.8881	131.405	1669.99	5843.76	4119.59	1597.51	Intermediate peak
Wasp	Wasp	PTET.51.1.G0360219	XM_001444963.1	13.8011	1399.86	763.606	104.518	21.322	12.2791	Early peak
Hoverfly1	Hov1	PTET.51.1.G0380223	XM_001445554.2	9.62657	7632.32	4190.42	1635.64	170.524	56.3793	Early peak
Hoverfly2	Hov2	PTET.51.1.G0500213	XM_001449902.1	70.2188	5835.2	2901.85	2205.78	783.567	300.816	Early peak
Hoverfly3	Hov3	PTET.51.1.G1360024	XM_001430794.2	526.323	649.67	1444.63	1552.03	1925.99	2315.57	Late induction
Hoverfly4	Hov4	PTET.51.1.G0740127	XM_001456732.1	317.969	258.387	386.058	734.076	603.427	492.735	Late induction
Hoverfly5	Hov5	PTET.51.1.G1620002	XM_001435204.1	50.001	1154.51	834.097	153.948	139.815	97.5967	Early peak
Hoverfly6	Hov6	PTET.51.1.G0800003	XM_001458325.1	187.742	206.488	151.807	112.305	142.939	141.052	none
Dragonfly1	Drg1	PTET.51.1.G0230268	XM_001440145.1	54.734	103.287	7747.75	6174.22	2448.24	1659.38	Intermediate peak
Dragonfly2	Drg2	PTET.51.1.G0120198	XM_001427853.1	6.2295	39.0251	3264.77	6536.34	2663.41	1496.1	Intermediate peak
Dragonfly3	Drg3	PTET.51.1.G0120094	XM_001427751.1	6.62309	30.8909	1173.13	1392.12	590.879	251.288	Intermediate peak
Dragonfly4	Drg4	PTET.51.1.G0970059	XM_001462082.1	15.505	114.503	705.438	1060.6	665.731	347.404	Intermediate peak
Dragonfly5	Drg5	PTET.51.1.G0020267	XM_001438468.1	22.2296	41.4683	772.233	1718.29	1631.3	1154.2	Intermediate peak
Dragonfly6	Drg6	PTET.51.1.G0220076	XM_001439561.1	33.3086	98.7943	3294.37	4099.66	1940.2	992.918	Intermediate peak
Dragonfly7	Drg7	PTET.51.1.G0010315	XM_001423227.1	33.6343	140.618	5203.46	5231.91	2088.88	1299.81	Intermediate peak
Dragonfly8	Drg8	PTET.51.1.G0080258	XM_001458121.1	17.7261	47.3232	4057.3	3509.39	952.679	450.681	Intermediate peak

## Sheet: Chromodomain locations
Short name	Paramecium DB ID	Length (aa)	Database	Accession	Domain	Start	End	InterPro Accession	Domain
Lace1	PTET.51.1.P0260165	140	ProSiteProfiles	PS50013	Chromo and chromo shadow domain profile.	10	73	IPR000953	Chromo/chromo shadow domain
Lace2	PTET.51.1.P0090203	151	ProSiteProfiles	PS50013	Chromo and chromo shadow domain profile.	10	73	IPR000953	Chromo/chromo shadow domain
Crn1	PTET.51.1.P0010193	147	ProSiteProfiles	PS50013	Chromo and chromo shadow domain profile.	14	75	IPR000953	Chromo/chromo shadow domain
Crn2	PTET.51.1.P0080149	150	ProSiteProfiles	PS50013	Chromo and chromo shadow domain profile.	14	75	IPR000953	Chromo/chromo shadow domain
Crn3	PTET.51.1.P0020367	160	ProSiteProfiles	PS50013	Chromo and chromo shadow domain profile.	14	75	IPR000953	Chromo/chromo shadow domain
Cica1	PTET.51.1.P1070131	316	ProSiteProfiles	PS50013	Chromo and chromo shadow domain profile.	8	67	IPR000953	Chromo/chromo shadow domain
Cica2	PTET.51.1.P1550035	319	ProSiteProfiles	PS50013	Chromo and chromo shadow domain profile.	8	67	IPR000953	Chromo/chromo shadow domain
Cica3	PTET.51.1.P1250095	312	ProSiteProfiles	PS50013	Chromo and chromo shadow domain profile.	8	68	IPR000953	Chromo/chromo shadow domain
Cica4	PTET.51.1.P0430206	311	ProSiteProfiles	PS50013	Chromo and chromo shadow domain profile.	8	68	IPR000953	Chromo/chromo shadow domain
Cica5	PTET.51.1.P0580122	605	ProSiteProfiles	PS50013	Chromo and chromo shadow domain profile.	14	65	IPR000953	Chromo/chromo shadow domain
Cica6	PTET.51.1.P1490100	541	ProSiteProfiles	PS50013	Chromo and chromo shadow domain profile.	17	68	IPR000953	Chromo/chromo shadow domain
Cica7	PTET.51.1.P1270047	594	ProSiteProfiles	PS50013	Chromo and chromo shadow domain profile.	17	77	IPR000953	Chromo/chromo shadow domain
Fire1	PTET.51.1.P0220149	505	ProSiteProfiles	PS50013	Chromo and chromo shadow domain profile.	7	57	IPR000953	Chromo/chromo shadow domain
Fire2	PTET.51.1.P0020347	506	ProSiteProfiles	PS50013	Chromo and chromo shadow domain profile.	7	57	IPR000953	Chromo/chromo shadow domain
Bee	PTET.51.1.P0070387	209	ProSiteProfiles	PS50013	Chromo and chromo shadow domain profile.	44	93	IPR000953	Chromo/chromo shadow domain
May1_1	PTET.51.1.P1380122_1	145	ProSiteProfiles	PS50013	Chromo and chromo shadow domain profile.	14	73	IPR000953	Chromo/chromo shadow domain
May1_2	PTET.51.1.P1380122_2	145	ProSiteProfiles	PS50013	Chromo and chromo shadow domain profile.	82	145	IPR000953	Chromo/chromo shadow domain
May2	PTET.51.1.P0800198	145	ProSiteProfiles	PS50013	Chromo and chromo shadow domain profile.	14	73	IPR000953	Chromo/chromo shadow domain
May3	PTET.51.1.P1450044	144	ProSiteProfiles	PS50013	Chromo and chromo shadow domain profile.	14	73	IPR000953	Chromo/chromo shadow domain
May4	PTET.51.1.P1520043	140	ProSiteProfiles	PS50013	Chromo and chromo shadow domain profile.	14	73	IPR000953	Chromo/chromo shadow domain
Wasp	PTET.51.1.P0360219	191	ProSiteProfiles	PS50013	Chromo and chromo shadow domain profile.	5	57	IPR000953	Chromo/chromo shadow domain
Hov1	PTET.51.1.P0380223	234	ProSiteProfiles	PS50013	Chromo and chromo shadow domain profile.	9	56	IPR000953	Chromo/chromo shadow domain
Hov2	PTET.51.1.P0500213	231	ProSiteProfiles	PS50013	Chromo and chromo shadow domain profile.	9	56	IPR000953	Chromo/chromo shadow domain
Hov3	PTET.51.1.P1360024	224	ProSiteProfiles	PS50013	Chromo and chromo shadow domain profile.	9	58	IPR000953	Chromo/chromo shadow domain
Hov4	PTET.51.1.P0740127	234	ProSiteProfiles	PS50013	Chromo and chromo shadow domain profile.	9	58	IPR000953	Chromo/chromo shadow domain
Hov5	PTET.51.1.P1620002	233	ProSiteProfiles	PS50013	Chromo and chromo shadow domain profile.	9	58	IPR000953	Chromo/chromo shadow domain
Hov6	PTET.51.1.P0800003	234	ProSiteProfiles	PS50013	Chromo and chromo shadow domain profile.	9	68	IPR000953	Chromo/chromo shadow domain
Drg1	PTET.51.1.P0230268	296	ProSiteProfiles	PS50013	Chromo and chromo shadow domain profile.	3	48	IPR000953	Chromo/chromo shadow domain
Drg2	PTET.51.1.P0120198	296	ProSiteProfiles	PS50013	Chromo and chromo shadow domain profile.	3	48	IPR000953	Chromo/chromo shadow domain
Drg3	PTET.51.1.P0120094	249	ProSiteProfiles	PS50013	Chromo and chromo shadow domain profile.	3	60	IPR000953	Chromo/chromo shadow domain
Drg4	PTET.51.1.P0970059	249	ProSiteProfiles	PS50013	Chromo and chromo shadow domain profile.	3	60	IPR000953	Chromo/chromo shadow domain
Drg5	PTET.51.1.P0020267	331	ProSiteProfiles	PS50013	Chromo and chromo shadow domain profile.	15	76	IPR000953	Chromo/chromo shadow domain
Drg6	PTET.51.1.P0220076	330	ProSiteProfiles	PS50013	Chromo and chromo shadow domain profile.	15	74	IPR000953	Chromo/chromo shadow domain
Drg7	PTET.51.1.P0010315	333	ProSiteProfiles	PS50013	Chromo and chromo shadow domain profile.	15	74	IPR000953	Chromo/chromo shadow domain
Drg8	PTET.51.1.P0080258	334	ProSiteProfiles	PS50013	Chromo and chromo shadow domain profile.	15	74	IPR000953	Chromo/chromo shadow domain

## Sheet: Legend
	Dataset EV1. RNAseq expression and CD locations. List of all identified Paramecium tetraurelia chromodomain proteins, their ParameciumDB IDs (Arnaiz et al., 2020), RNAseq expression (Arnaiz et al., 2017) and CD locations.
