# Supplementary material for: Heterochromatin-dependent transcription links the PRC2 complex to small RNA-mediated DNA elimination
Source: EMBO Rep. 2024 Nov 29;26(1):273–96. doi: 10.1038/s44319-024-00332-1 (PMC11723920; doi:10.1038/s44319-024-00332-1)
Supplement: Supplementary file 4 — Dataset EV2 [file 44319_2024_332_MOESM4_ESM.xlsx]

## Sheet: IRS table
IES	Length	PGM	DCL2_3	DCL5	DCL2_3_5	NOWA1_2	EZL1	TFIIS4	ISWI1	CTRL_PGM	MAY1.4	FIRE1_2	Fire1_2_TFIIS4_KD	Fire1_2_May_KD
IESPGM.PTET51.1.1.10090	94	0.75	0	0	0.0115	0	0.12676	0.02128	0	0	0	0	0.0237	0
IESPGM.PTET51.1.1.101676	28	0.72936	0	0.00901	0	0	0	0	0	0	0	0	0.0071	0
IESPGM.PTET51.1.1.108826	27	0.73094	0	0.00885	0.0104	0	0	0	0	0	0	0	0.0366	0
IESPGM.PTET51.1.1.109884	29	0.72857	0	0	0	0	0	0	0	0	0	0	0.0182	0
IESPGM.PTET51.1.1.111554	56	0.54478	0.01099	0	0	0	0	0	0	0	0	0	0	0
IESPGM.PTET51.1.1.115080	159	0.84831	0.1	0.04494	0.5606	0.38596	0.58333	0.31579	0.1429	0	0.7266	0.2219	0.4412	0.2
IESPGM.PTET51.1.1.11576	86	0.76684	0.01	0.01111	0.18	0.09434	0.49367	0.12245	0	0	0	0.0676	0.1014	0.0263
IESPGM.PTET51.1.1.118599	85	0.75439	0.04255	0.1134	0.4771	0.53247	0.6375	0.39394	0	0	0.8054	0.1709	0.224	0.1899
IESPGM.PTET51.1.1.119174	45	0.76238	0	0.00763	0.0132	0	0.37383	0.06481	0	0	0	0.0034	0.0923	0
IESPGM.PTET51.1.1.119417	82	0.81395	0	0.00943	0.061	0.03571	0.47059	0.0625	0.0333	0	0.1285	0.0026	0.0955	0.0204
IESPGM.PTET51.1.1.119626	83	0.79688	0.01124	0.01075	0.4434	0.51136	0.48193	0.05195	0.0781	0	0	0.0188	0.2317	0.009
IESPGM.PTET51.1.1.121390	45	0.68444	0	0.00909	0	0	0.27586	0.03846	0.0213	0	0	0	0.1264	0.0049
IESPGM.PTET51.1.1.122763	83	0.68276	0.0099	0	0	0	0.14286	0	0	0	0	0	0	0
IESPGM.PTET51.1.1.12301	27	0.73143	0	0	0	0	0	0.0885	0	0	0	0.0059	0.0823	0
IESPGM.PTET51.1.1.123346	158	0.70909	0	0.0202	0.0636	0.06897	0.42857	0.47368	0.1833	0	0.095	0.2261	0.4351	0.125
IESPGM.PTET51.1.1.124307	75	0.78313	0	0.01818	0.0233	0.11538	0.5	0.02703	0.1	0	0.0061	0.0106	0.1228	0.0484
IESPGM.PTET51.1.1.124760	26	0.77857	0	0.01282	0	0	0.09302	0	0.0308	0	0	0	0.0534	0.0101
IESPGM.PTET51.1.1.125316	45	0.76562	0	0	0.0115	0	0.08081	0.03361	0	0	0	0.003	0.104	0
IESPGM.PTET51.1.1.126537	45	0.73023	0	0.00962	0.0417	0.13333	0.50943	0.31707	0.02	0	0	0.0163	0.1062	0.0735
IESPGM.PTET51.1.1.127572	48	0.74684	0	0	0	0	0.22936	0	0.0167	0	0	0	0.024	0
IESPGM.PTET51.1.1.128934	56	0.73034	0	0	0.1383	0.16901	0.55446	0.10577	0.0149	0.0154	0	0.018	0.1891	0
IESPGM.PTET51.1.1.129746	28	0.75781	0	0	0	0	0.01786	0.07619	0	0	0	0.0237	0.0385	0
IESPGM.PTET51.1.1.129963	26	0.77835	0	0	0	0	0	0	0	0	0	0	0.007	0
IESPGM.PTET51.1.1.130250	27	0.78689	0	0.00806	0	0	0	0	0	0	0	0	0.0109	0
IESPGM.PTET51.1.1.130951	26	0.65455	0.27273	0.03704	0.5347	0.54386	0.39024	0.56863	0.3333	0	0	0.3691	0.4643	0.25
IESPGM.PTET51.1.1.131682	57	0.64	0	0.01163	0.1429	0.43243	0.38298	0.09639	0.0714	0	0.6418	0.0442	0.1504	0.0233
IESPGM.PTET51.1.1.132477	55	0.71676	0.01695	0	0.3364	0.36508	0.53846	0.25	0.0167	0	0	0.115	0.3483	0.1053
IESPGM.PTET51.1.1.136088	76	0.70283	0	0	0.0187	0.09524	0.50549	0.41837	0	0	0	0.0649	0.1951	0.1154
IESPGM.PTET51.1.1.137135	26	0.77297	0.06731	0.10377	0.3333	0.22667	0.43011	0.52564	0.1176	0	0.0103	0.1053	0.3832	0.1667
IESPGM.PTET51.1.1.137853	158	0.7947	0.55725	0.02381	0.5327	0.42268	0.48529	0.28947	0.4507	0	0.8344	0.1253	0.2778	0.0556
IESPGM.PTET51.1.1.141229	88	0.77157	0.55462	0.28846	0.7051	0.68675	0.50495	0.7929	0.4118	0	0.7596	0.4186	0.6621	0.4762
IESPGM.PTET51.1.1.141311	76	0.82051	0.01099	0	0	0	0.29885	0.02326	0	0	0	0	0.0495	0.0323
IESPGM.PTET51.1.1.142964	107	0.8232	0.03061	0.01031	0.0235	0.01923	0.44444	0.38554	0.1538	0	0.2383	0.0159	0.1608	0.1316
IESPGM.PTET51.1.1.145486	26	0.73438	0	0	0.1392	0.13333	0.35593	0.38983	0.0714	0	0.0258	0.1344	0.266	0.1481
IESPGM.PTET51.1.1.14597	108	0.79902	0.0125	0	0	0	0.36667	0	0	0	0	0.0058	0.0142	0.0227
IESPGM.PTET51.1.1.146143	27	0.77551	0.01942	0	0	0	0.11765	0.03333	0.08	0	0	0	0	0
IESPGM.PTET51.1.1.146252	28	0.70323	0.01136	0	0.0256	0	0.3038	0.28125	0.1458	0.0196	0.0072	0.0176	0.0877	0
IESPGM.PTET51.1.1.146491	281	0.77711	0.0202	0	0.3495	0.10667	0.4881	0.57692	0.371	0	0.082	0.3465	0.503	0.125
IESPGM.PTET51.1.1.146818	27	0.67742	0	0.03371	0.4388	0.18182	0.3494	0.38961	0.2157	0	0	0.1633	0.3071	0.1
IESPGM.PTET51.1.1.147374	26	0.7351	0	0	0	0	0.05455	0.03077	0.0208	0	0	0.0029	0.0345	0
IESPGM.PTET51.1.1.147642	44	0.77586	0.01471	0.04545	0.3148	0.3125	0.33803	0.41237	0.2241	0	0	0.2189	0.3667	0.0417
IESPGM.PTET51.1.1.147982	27	0.72539	0.03846	0.13274	0.4608	0.40698	0.41237	0.65517	0.3462	0.037	0.0109	0.4327	0.5281	0.5135
IESPGM.PTET51.1.1.148173	27	0.73718	0.00971	0.024	0.1235	0.17333	0.27	0.0625	0.0204	0.0088	0	0.0243	0.0746	0
IESPGM.PTET51.1.1.148232	45	0.70879	0	0.02479	0.1034	0.27059	0.40566	0.33898	0.1087	0	0	0.0797	0.1484	0
IESPGM.PTET51.1.1.148343	49	0.70115	0	0.01653	0.0122	0	0.24468	0.0082	0.3208	0	0	0.0091	0	0
IESPGM.PTET51.1.1.14846	29	0.79429	0.01075	0.05556	0.0714	0.125	0.25926	0.42045	0.0145	0	0	0.1751	0.2686	0.1731
IESPGM.PTET51.1.1.148878	29	0.76494	0	0	0	0	0.02804	0.01613	0.125	0	0	0	0.0143	0
IESPGM.PTET51.1.1.149209	119	0.79615	0.02247	0	0.386	0.25	0.45652	0.3578	0.1452	0	0.3597	0.1938	0.3533	0.1316
IESPGM.PTET51.1.1.150440	125	0.69565	0.02273	0	0.4706	0.4	0.46903	0.46457	0.3455	0	0.0223	0.2372	0.5136	0.2963
IESPGM.PTET51.1.1.150580	107	0.6973	0.16	0.1	0.4627	0.72368	0.46018	0.44167	0.3846	0.0098	0.0054	0.1448	0.2846	0.087
IESPGM.PTET51.1.1.150658	26	0.67097	0	0.02	0	0.07353	0.17241	0.05747	0.2653	0	0	0.0038	0.1687	0
IESPGM.PTET51.1.1.150865	31	0.67213	0	0	0	0	0	0	0	0	0	0	0	0
IESPGM.PTET51.1.1.151561	149	0.82915	0	0	0.2111	0.43023	0.43434	0.51685	0.1111	0	0.0117	0.43	0.5417	0.12
IESPGM.PTET51.1.1.152041	27	0.74093	0	0	0	0	0	0	0	0	0	0	0.0206	0
IESPGM.PTET51.1.1.152370	29	0.64331	0	0.02542	0.0094	0	0.03297	0	0.0351	0	0	0.0028	0.0289	0
IESPGM.PTET51.1.1.152427	78	0.69461	0	0.01869	0	0	0.23404	0	0.0893	0	0	0.0054	0	0
IESPGM.PTET51.1.1.152656	27	0.7044	0.0102	0	0	0.03226	0.09783	0.06667	0.0156	0	0	0.0351	0.0473	0
IESPGM.PTET51.1.1.156572	75	0.74713	0.00909	0.01869	0.225	0.06667	0.44086	0.28571	0.0441	0	0.3861	0.0217	0.2192	0.0606
IESPGM.PTET51.1.1.15769	56	0.81714	0.01835	0.04505	0.5714	0.57407	0.42308	0.68	0.0909	0	0	0.3587	0.5274	0.3091
IESPGM.PTET51.1.1.158730	103	0.81279	0.04918	0.04854	0.5063	0.51282	0.5	0.4434	0.2063	0.0128	0.7568	0.3057	0.4811	0.2083
IESPGM.PTET51.1.1.160338	77	0.77181	0	0.00877	0.0297	0.01408	0.32836	0.02667	0.0351	0	0.3077	0	0.0352	0
IESPGM.PTET51.1.1.161849	27	0.71523	0.00943	0.01075	0.1494	0.08333	0.13043	0.125	0	0	0	0.0213	0.1633	0
IESPGM.PTET51.1.1.16535	99	0.78075	0	0	0.0274	0.01724	0.35135	0.06977	0	0	0	0.0285	0.1029	0.0429
IESPGM.PTET51.1.1.165744	147	0.76733	0.02105	0.01124	0.4	0.2	0.44643	0.07447	0.1867	0	0.2651	0.0125	0.3743	0.2353
IESPGM.PTET51.1.1.168891	50	0.74194	0.01031	0.02041	0.2	0.31343	0.53846	0.5	0.1429	0	0	0.0568	0.2786	0.1
IESPGM.PTET51.1.1.169642	70	0.77828	0.0198	0	0.1485	0.27586	0.42857	0.45283	0	0	0	0.122	0.3116	0.2353
IESPGM.PTET51.1.1.170454	104	0.76623	0.05607	0.00885	0.6179	0.69792	0.47788	0.80952	0.4149	0.0082	0.7509	0.5789	0.6194	0.6061
IESPGM.PTET51.1.1.171905	64	0.74146	0	0	0.0395	0.1236	0.51961	0.52273	0	0	0	0.0449	0.4206	0.3929
IESPGM.PTET51.1.1.173557	69	0.71779	0	0	0	0	0.3913	0.01724	0.0213	0	0	0	0.0075	0
IESPGM.PTET51.1.1.174130	58	0.73684	0	0.0137	0.0102	0.04762	0.2439	0.05455	0.0435	0	0	0.006	0.0488	0
IESPGM.PTET51.1.1.174469	65	0.68023	0.01538	0.00826	0.1415	0.10345	0.39796	0.16129	0.1064	0.0114	0	0.0209	0.0642	0.12
IESPGM.PTET51.1.1.175345	203	0.74038	0.42149	0	0.7634	0.675	0.46491	0.75581	0.3913	0	0.7701	0.5434	0.5817	0.3182
IESPGM.PTET51.1.1.176400	61	0.70732	0	0	0	0	0.23529	0	0	0	0	0	0	0
IESPGM.PTET51.1.1.176766	86	0.80978	0	0	0.0879	0.03333	0.48	0.02804	0.0161	0	0.1695	0	0.0488	0
IESPGM.PTET51.1.1.17767	28	0.74725	0	0.01695	0.0759	0.04255	0.10345	0.19417	0.0179	0	0	0.0347	0.1849	0.049
IESPGM.PTET51.1.1.177869	45	0.7351	0.00781	0.00971	0.0482	0.03509	0.43529	0.05495	0.0385	0	0.0063	0.0052	0.1481	0
IESPGM.PTET51.1.1.178285	71	0.80102	0	0.0241	0.2283	0.2375	0.61607	0.20312	0.1017	0	0.7736	0.0285	0.2584	0
IESPGM.PTET51.1.1.182206	66	0.64238	0	0.01754	0	0	0.05208	0	0	0	0	0	0	0
IESPGM.PTET51.1.1.182353	32	0.62733	0	0	0	0.01562	0.03061	0.02299	0	0	0	0.0058	0.0156	0
IESPGM.PTET51.1.1.184226	26	0.71345	0	0	0	0	0	0	0	0	0	0	0.0079	0
IESPGM.PTET51.1.1.184551	28	0.71711	0.01887	0.2963	0.4732	0.41892	0.28972	0.60993	0.0769	0.0286	0	0.4796	0.6339	0.45
IESPGM.PTET51.1.1.184795	44	0.71354	0.01504	0.07576	0.287	0.28155	0.42857	0.34821	0.1538	0	0.0062	0.2052	0.4059	0
IESPGM.PTET51.1.1.185140	26	0.73626	0.01802	0.14516	0.5312	0.58427	0.37736	0.56098	0.3043	0	0	0.3201	0.5536	0.2353
IESPGM.PTET51.1.1.185409	26	0.73837	0	0	0.033	0	0.02667	0.08333	0	0	0	0.0293	0.0875	0
IESPGM.PTET51.1.1.185855	44	0.68493	0.01961	0.07619	0.2653	0.48684	0.43182	0.42222	0.339	0.01	0.0054	0.1534	0.4121	0.15
IESPGM.PTET51.1.1.186638	70	0.75159	0.01053	0.08046	0.3256	0.40741	0.34091	0.7	0.1316	0	0	0.3162	0.3883	0.3077
IESPGM.PTET51.1.1.186674	75	0.73529	0	0.04706	0.2209	0.46154	0.44304	0.63158	0.0645	0	0.4395	0.3399	0.4905	0
IESPGM.PTET51.1.1.186818	65	0.69512	0	0.01031	0.0111	0.01818	0.24051	0	0.0476	0	0	0	0.0131	0
IESPGM.PTET51.1.1.188470	46	0.65	0	0	0.0102	0	0	0	0	0	0	0	0	0
IESPGM.PTET51.1.1.189128	29	0.64557	0.0098	0	0	0.01562	0.04	0.0566	0	0	0	0.0093	0.0184	0
IESPGM.PTET51.1.1.18919	76	0.76963	0	0	0.0123	0	0.14634	0	0	0	0	0	0.0137	0
IESPGM.PTET51.1.1.189238	55	0.66667	0.38686	0.25397	0.6832	0.74699	0.51579	0.59524	0.4444	0.0133	0.1604	0.4243	0.522	0.5122
IESPGM.PTET51.1.1.189959	44	0.70629	0	0.02105	0.2299	0.46774	0.47561	0.52174	0.0172	0	0	0.1508	0.3595	0.0968
IESPGM.PTET51.1.1.190052	28	0.64516	0	0	0.013	0	0	0.1791	0	0	0	0.0229	0.0987	0
IESPGM.PTET51.1.1.190449	46	0.66242	0.00901	0.03968	0.0938	0.36735	0.4382	0.42857	0.186	0	0.0051	0.0327	0.3307	0
IESPGM.PTET51.1.1.191018	28	0.74138	0	0	0	0	0	0	0.0435	0	0	0	0.0082	0
IESPGM.PTET51.1.1.191133	57	0.72566	0	0	0	0	0	0	0	0	0	0	0	0
IESPGM.PTET51.1.1.191860	40	0.74359	0.06364	0.03906	0.1098	0.25714	0.42	0.13333	0.0455	0.0294	0.0058	0.0716	0.3536	0.1915
IESPGM.PTET51.1.1.193032	32	0.70414	0	0	0	0.02174	0	0.01111	0	0	0	0	0.0187	0
IESPGM.PTET51.1.1.194731	39	0.67956	0.01709	0.0073	0	0.04762	0.08889	0.02963	0	0.0242	0.0051	0.0209	0.0584	0.0303
IESPGM.PTET51.1.1.194985	110	0.725	0	0	0.0538	0.10256	0.53571	0.432	0	0	0.6371	0.0813	0.2345	0.1509
IESPGM.PTET51.1.1.195600	83	0.60952	0	0.02703	0.2277	0.16667	0.29851	0.14035	0.0889	0	0.3112	0.0829	0.0515	0
IESPGM.PTET51.1.1.195940	27	0.68153	0	0	0.0111	0	0	0.01042	0	0	0	0.005	0	0
IESPGM.PTET51.1.1.1964	65	0.86325	0.77143	0.44681	0.7037	0.51163	0.77551	0.64211	0.5405	0.0417	0.7394	0.4556	0.6763	0.4069
IESPGM.PTET51.1.1.196915	57	0.76064	0.0404	0.0177	0.1149	0.28571	0.40625	0.352	0.0208	0	0	0.0526	0.2404	0.0851
IESPGM.PTET51.1.1.198130	26	0.63415	0	0	0	0.02083	0.06122	0.01042	0.1778	0	0	0	0.0143	0
IESPGM.PTET51.1.1.198337	27	0.68493	0	0	0	0	0	0.02469	0	0	0	0	0	0
IESPGM.PTET51.1.1.198437	98	0.7602	0	0	0	0.01429	0.21239	0.03509	0.0196	0.0101	0	0.0033	0	0
IESPGM.PTET51.1.1.198878	29	0.64596	0	0	0	0	0	0	0	0	0	0	0	0
IESPGM.PTET51.1.1.199132	28	0.6612	0	0.00917	0.011	0	0.01515	0.01266	0	0	0	0.0061	0.0054	0
IESPGM.PTET51.1.1.199706	27	0.68519	0	0	0	0	0	0	0	0	0	0	0	0
IESPGM.PTET51.1.1.200712	28	0.65812	0	0	0.023	0	0.01639	0	0.0189	0	0	0.0034	0	0
IESPGM.PTET51.1.1.200750	56	0.76613	0.01042	0.00943	0.1591	0.28986	0.55556	0.49153	0.0217	0	0.0052	0.0813	0.1133	0.0357
IESPGM.PTET51.1.1.200838	27	0.66379	0	0.03659	0.4627	0.42	0.45455	0.47368	0.0444	0	0	0.3598	0.3147	0.2105
IESPGM.PTET51.1.1.200885	55	0.70803	0.0119	0.08537	0.5538	0.64516	0.45882	0.5	0.1316	0	0	0.4477	0.3667	0.16
IESPGM.PTET51.1.1.200929	45	0.72078	0	0.02353	0.4697	0.49091	0.5	0.33019	0.04	0	0	0.3624	0.4	0
IESPGM.PTET51.1.1.201284	29	0.59896	0	0	0	0	0	0	0.0185	0	0	0	0	0
IESPGM.PTET51.1.1.201462	26	0.63576	0.01471	0.03906	0.3173	0.33333	0.27397	0.3038	0.18	0.0097	0	0.065	0.2	0.0312
IESPGM.PTET51.1.1.206309	106	0.82143	0	0.02597	0	0.02857	0.54717	0.02381	0.0588	0	0	0.0032	0.1237	0
IESPGM.PTET51.1.1.207275	45	0.77465	0.00962	0.01802	0.2262	0.4127	0.34722	0.42857	0.0702	0	0	0.1981	0.2157	0.1481
IESPGM.PTET51.1.1.207302	28	0.72414	0	0	0.0519	0	0.07407	0.01709	0	0	0	0.0052	0.0316	0
IESPGM.PTET51.1.1.208255	75	0.63354	0.01042	0	0.3298	0.43299	0.46591	0.46847	0.1803	0	0.023	0.2857	0.4541	0.0882
IESPGM.PTET51.1.1.208458	90	0.72414	0.02273	0.15217	0.7868	0.57576	0.45455	0.58667	0.2836	0	0.3409	0.5447	0.5064	0.2653
IESPGM.PTET51.1.1.208916	58	0.71579	0.01786	0.04505	0.678	0.69369	0.42857	0.52258	0.3148	0	0	0.4825	0.4237	0.2581
IESPGM.PTET51.1.1.209155	29	0.68333	0	0	0.0208	0.16484	0.2735	0.17	0.1964	0	0	0.0175	0.1826	0
IESPGM.PTET51.1.1.209673	55	0.5873	0	0	0	0	0.02273	0.01754	0.0417	0	0	0	0	0
IESPGM.PTET51.1.1.209809	26	0.71264	0.01163	0.05435	0.1299	0.06	0.26	0.16049	0.0877	0	0	0.0735	0.0926	0.0652
IESPGM.PTET51.1.1.209894	27	0.66957	0.01316	0.11111	0.3108	0.29851	0.42623	0.34906	0.3077	0	0.0123	0.1226	0.3109	0.1489
IESPGM.PTET51.1.1.210391	87	0.63077	0	0.06957	0.4118	0	0	0.16364	0.1207	0	0	0.142	0.0879	0
IESPGM.PTET51.1.1.210544	26	0.74766	0	0	0.2421	0	0.14085	0.22	0.2286	0	0	0.0372	0.0899	0
IESPGM.PTET51.1.1.210810	154	0.7125	0.01111	0.03896	0.4327	0.43478	0.50495	0.46739	0.3014	0	0.7743	0.6295	0.4229	0.1667
IESPGM.PTET51.1.1.210955	44	0.77391	0	0	0	0	0	0	0	0	0	0	0	0
IESPGM.PTET51.1.1.211017	27	0.68462	0	0	0.0083	0	0	0	0.0233	0	0	0	0	0
IESPGM.PTET51.1.1.211037	27	0.71429	0	0.0125	0.0091	0	0.01471	0	0.075	0	0	0	0.0278	0
IESPGM.PTET51.1.1.211306	26	0.625	0.03	0.0087	0	0	0.01136	0	0.2059	0	0	0	0.0268	0
IESPGM.PTET51.1.1.211573	74	0.70286	0.05769	0.22018	0.8516	0.67391	0.4955	0.70652	0.3472	0	0.7	0.659	0.575	0.4457
IESPGM.PTET51.1.1.211976	26	0.70312	0.01031	0.01087	0.5758	0.425	0.23188	0.17391	0.1892	0	0.0432	0.2429	0.4059	0.0667
IESPGM.PTET51.1.1.212029	200	0.72727	0.29091	0.03226	0.8056	0.62162	0.49351	0.67133	0.4262	0	0.1525	0.6234	0.6222	0.3175
IESPGM.PTET51.1.1.212111	26	0.66406	0.00909	0.01961	0.2162	0.22642	0.2	0.16279	0.2063	0	0	0.0601	0.1379	0.0286
IESPGM.PTET51.1.1.212270	26	0.74101	0	0	0.1549	0.32075	0.37975	0.25287	0.1364	0	0	0.0928	0.1987	0.0256
IESPGM.PTET51.1.1.212322	26	0.67114	0.0098	0	0	0	0	0	0.0588	0	0	0	0	0
IESPGM.PTET51.1.1.212629	29	0.64375	0	0	0	0	0	0	0.0385	0	0	0	0.0122	0
IESPGM.PTET51.1.1.212886	116	0.65	0	0	0	0	0.24138	0	0.1837	0	0	0	0.0141	0
IESPGM.PTET51.1.1.212962	45	0.66447	0.01087	0	0	0	0.04444	0	0.0484	0	0	0	0.0299	0
IESPGM.PTET51.1.1.213897	29	0.64748	0	0	0.023	0.11111	0.08861	0.06122	0.0175	0	0	0.094	0.1039	0.0272
IESPGM.PTET51.1.1.214549	111	0.74038	0.01099	0	0.2421	0.23077	0.52212	0.36634	0.1373	0	0.2927	0.1391	0.2816	0.057
IESPGM.PTET51.1.1.214752	27	0.71176	0	0	0	0.0122	0.01942	0.01408	0.0192	0	0	0.0034	0.0128	0
IESPGM.PTET51.1.1.214800	28	0.7191	0	0	0	0	0.0125	0	0.0217	0	0.0054	0	0	0
IESPGM.PTET51.1.1.214833	51	0.75393	0	0.05785	0.1277	0.18182	0.5	0.15152	0.0962	0	0.0055	0.0789	0.1746	0.0561
IESPGM.PTET51.1.1.215185	74	0.68508	0	0	0	0	0.21348	0	0.0208	0.01	0.0055	0	0.0058	0.005
IESPGM.PTET51.1.1.217596	28	0.65493	0	0	0	0	0.01493	0	0.0233	0	0	0	0	0
IESPGM.PTET51.1.1.218007	26	0.61417	0.00862	0	0	0.0137	0.15625	0.11304	0.1132	0	0	0.0079	0.0573	0
IESPGM.PTET51.1.1.218616	77	0.71711	0	0	0.0976	0.05797	0.41026	0.07071	0	0	0	0.0358	0.0164	0.0339
IESPGM.PTET51.1.1.218805	67	0.71144	0.0082	0.02804	0.3218	0.31395	0.50467	0.15882	0.1765	0	0	0.1662	0.0702	0.2074
IESPGM.PTET51.1.1.219293	212	0.71351	0.0099	0	0.2222	0.02985	0.54839	0.36957	0.4681	0.0079	0.0143	0.1622	0.4978	0.0632
IESPGM.PTET51.1.1.220096	124	0.71053	0	0	0.3465	0.13636	0.5443	0.39568	0.0926	0	0.5342	0.1646	0.1975	0.0274
IESPGM.PTET51.1.1.221688	26	0.69565	0	0	0	0	0	0	0	0	0	0	0	0
IESPGM.PTET51.1.1.222344	26	0.72535	0	0.04505	0.3786	0.13	0.27027	0.19231	0	0	0	0.0493	0.1257	0.0476
IESPGM.PTET51.1.1.225302	105	0.74783	0.0098	0.03448	0.0686	0.1875	0.42857	0.06857	0.1373	0	0.0131	0.0232	0.2982	0.0645
IESPGM.PTET51.1.1.225601	112	0.69173	0	0	0.0187	0	0.15686	0	0	0	0	0	0	0
IESPGM.PTET51.1.1.225714	26	0.71154	0.00855	0.07865	0.1647	0.0566	0.31915	0.2	0.2264	0	0	0.0411	0.2386	0.0345
IESPGM.PTET51.1.1.22660	30	0.76077	0	0.00943	0	0	0.01429	0	0	0	0	0	0.0062	0
IESPGM.PTET51.1.1.227735	90	0.82692	0.63478	0.62609	0.6324	0.68852	0.78462	0.69231	0.7647	0.7021	0.6588	0.4241	0.6556	0.875
IESPGM.PTET51.1.1.228569	142	0.7449	0	0.02419	0.2297	0.31765	0.38655	0.13793	0.1296	0	0.7786	0.099	0.3363	0.1111
IESPGM.PTET51.1.1.22946	94	0.77093	0.12222	0.05	0.6371	0.54023	0.5102	0.28713	0.4737	0	0.5684	0.0805	0.3416	0.1852
IESPGM.PTET51.1.1.229832	69	0.77674	0.02727	0.31579	0.5753	0.66	0.43548	0.54639	0.25	0.0087	0.1706	0.5097	0.3354	0.4
IESPGM.PTET51.1.1.229870	28	0.75	0.00935	0	0.2083	0.07937	0.16162	0.08197	0.0465	0	0	0.078	0.0893	0
IESPGM.PTET51.1.1.229982	27	0.705	0.01613	0.03846	0.181	0.16883	0.31683	0.20213	0	0	0	0.0704	0.1806	0
IESPGM.PTET51.1.1.231308	27	0.72414	0.01176	0.09677	0.193	0.41379	0.34211	0.35897	0.1351	0	0	0.0669	0.1466	0.0294
IESPGM.PTET51.1.1.231327	45	0.79245	0	0	0.0357	0.01724	0.15152	0.08791	0	0	0	0.0295	0.1691	0
IESPGM.PTET51.1.1.232553	95	0.80745	0.02885	0.05941	0.3608	0.15152	0.44578	0.64228	0.098	0	0.8438	0.212	0.5792	0.3265
IESPGM.PTET51.1.1.236264	58	0.76503	0.37594	0.21774	0.7732	0.73611	0.62136	0.67568	0.4079	0	0	0.5016	0.5911	0.4054
IESPGM.PTET51.1.1.238987	57	0.70619	0.02857	0.05814	0.2679	0.59459	0.50382	0.52577	0.1026	0.0098	0	0.1548	0.2887	0.1562
IESPGM.PTET51.1.1.239006	55	0.72589	0.03125	0.20455	0.2982	0.6	0.31522	0.45122	0.0606	0.0092	0	0.12	0.1935	0.0556
IESPGM.PTET51.1.1.240348	28	0.71728	0.01053	0.06593	0.1184	0.20225	0.27679	0.24	0.0175	0.0076	0	0.0264	0.2593	0.0426
IESPGM.PTET51.1.1.241226	56	0.7191	0	0.01818	0.2881	0.16923	0.31373	0.07483	0.0164	0	0	0.0775	0.0839	0
IESPGM.PTET51.1.1.241576	107	0.69399	0	0	0.0822	0.05263	0.36	0.025	0.0196	0	0	0.0059	0.0932	0
IESPGM.PTET51.1.1.241589	69	0.64072	0	0	0.0159	0	0.23438	0	0	0	0	0	0.0072	0
IESPGM.PTET51.1.1.243893	38	0.67176	0	0	0.0123	0	0	0	0	0	0	0	0.015	0
IESPGM.PTET51.1.1.244038	27	0.69655	0.00826	0.01852	0	0	0	0.00746	0.02	0	0	0	0.0355	0
IESPGM.PTET51.1.1.244146	116	0.68984	0	0	0	0	0.20548	0	0.0667	0	0	0	0	0
IESPGM.PTET51.1.1.244921	31	0.64444	0.00763	0.07634	0.3982	0.49091	0.32632	0.24	0	0	0	0.1009	0.1942	0
IESPGM.PTET51.1.1.246599	111	0.71429	0.01681	0	0.0714	0.0119	0.47143	0.23853	0.0462	0	0.0559	0.115	0.3454	0
IESPGM.PTET51.1.1.250007	147	0.68067	0.01042	0	0.0408	0	0.38889	0.04348	0	0	0	0.003	0.0625	0
IESPGM.PTET51.1.1.252531	27	0.74699	0.01316	0	0.0395	0	0.06316	0.00935	0	0	0	0	0.0458	0
IESPGM.PTET51.1.1.252812	27	0.67816	0	0.00833	0.0482	0.01923	0.05556	0.14737	0.0545	0	0	0.0096	0.0838	0.013
IESPGM.PTET51.1.1.25442	89	0.73267	0	0	0.0122	0	0.17949	0	0	0	0	0	0	0.04
IESPGM.PTET51.1.1.256781	186	0.70659	0.03409	0.00926	0.4679	0.53425	0.42105	0.80693	0.2623	0	0.6949	0.8273	0.7411	0.4133
IESPGM.PTET51.1.1.257742	28	0.66879	0.0098	0.05128	0.2917	0.1	0.29213	0.35443	0.0685	0.012	0.0058	0.2429	0.254	0.0125
IESPGM.PTET51.1.1.257992	169	0.63309	0	0	0.1429	0.08451	0.41935	0.048	0.0769	0.0141	0.3443	0.0096	0.2566	0.1695
IESPGM.PTET51.1.1.258988	98	0.7713	0.10833	0.0438	0.6907	0.62295	0.60645	0.7625	0.4127	0.0071	0.7188	0.6891	0.6525	0.6224
IESPGM.PTET51.1.1.259029	56	0.76536	0.07207	0.08547	0.5441	0.60976	0.51938	0.55639	0.2381	0	0.2692	0.5196	0.5851	0.5769
IESPGM.PTET51.1.1.261163	72	0.7561	0.13761	0.30693	0.7054	0.85938	0.57377	0.53604	0.3387	0	0.7021	0.4129	0.5706	0.5135
IESPGM.PTET51.1.1.264214	47	0.73554	0.00847	0	0	0	0.19697	0	0	0	0	0	0.0216	0
IESPGM.PTET51.1.1.265218	26	0.60894	0	0	0.0208	0.01515	0	0.03448	0.0217	0	0	0.0152	0.0164	0
IESPGM.PTET51.1.1.267339	66	0.71098	0	0	0	0	0.34375	0.025	0.0167	0	0	0	0.0793	0
IESPGM.PTET51.1.1.26820	28	0.76442	0	0	0	0	0	0	0	0	0	0	0.0064	0
IESPGM.PTET51.1.1.268406	28	0.69412	0	0.02419	0.0395	0.11	0.2967	0.10714	0	0	0.0052	0.0176	0.1223	0.0388
IESPGM.PTET51.1.1.269002	50	0.71958	0.01111	0.04202	0	0.03488	0.28571	0.01493	0	0	0.0103	0.0028	0.0089	0
IESPGM.PTET51.1.1.269979	83	0.75135	0.18824	0.10345	0.7176	0.66964	0.52525	0.80172	0.3971	0	0.5491	0.4691	0.657	0.4598
IESPGM.PTET51.1.1.270565	69	0.76887	0	0	0.0112	0	0.23301	0	0	0	0	0	0.05	0
IESPGM.PTET51.1.1.271581	81	0.71271	0	0.01176	0.0222	0.03125	0.42373	0	0	0	0	0.0033	0.0738	0.1053
IESPGM.PTET51.1.1.275177	96	0.62814	0	0	0.0992	0.04348	0.38938	0.04348	0	0	0.0055	0.0028	0.028	0.0968
IESPGM.PTET51.1.1.276574	65	0.71429	0	0.0087	0.0606	0.06349	0.34211	0	0.0222	0	0	0	0.0061	0
IESPGM.PTET51.1.1.282638	26	0.67974	0.00926	0.09483	0.1529	0.0597	0.2	0.17391	0.137	0	0	0.0089	0.2036	0.08
IESPGM.PTET51.1.1.284024	77	0.75159	0	0	0.122	0.13559	0.48214	0.02632	0.0682	0.0323	0	0.0032	0.0606	0.0204
IESPGM.PTET51.1.1.284619	324	0.71859	0.09434	0	0.5185	0.46875	0.42991	0.69595	0.2115	0	0.1963	0.5399	0.462	0.0732
IESPGM.PTET51.1.1.284769	117	0.76856	0.18868	0.0101	0.7042	0.44595	0.35577	0.66935	0.4861	0	0.7279	0.4607	0.5023	0.2584
IESPGM.PTET51.1.1.285091	44	0.62893	0	0	0	0	0	0.01351	0	0	0	0	0.0226	0
IESPGM.PTET51.1.1.28554	28	0.75568	0	0.02062	0	0.02778	0.08929	0.0084	0.0179	0	0	0	0.0146	0
IESPGM.PTET51.1.1.28565	27	0.75269	0.01075	0.02247	0	0	0	0	0.0172	0	0	0	0.0195	0
IESPGM.PTET51.1.1.286066	27	0.64567	0	0	0.1	0.01471	0.02174	0.14167	0	0	0	0.0272	0.0407	0.0779
IESPGM.PTET51.1.1.286895	37	0.76077	0	0	0	0	0	0	0	0	0	0	0.0066	0
IESPGM.PTET51.1.1.288021	368	0.70476	0.03774	0	0.6757	0.20792	0.42975	0.14894	0.3962	0	0.1589	0.1716	0.4776	0.1017
IESPGM.PTET51.1.1.289957	93	0.71366	0	0.01575	0.0729	0.1	0.59524	0.16949	0.0351	0	0.788	0.0438	0.1982	0.0534
IESPGM.PTET51.1.1.290431	31	0.7	0	0.02247	0	0	0	0.0381	0	0.0085	0	0	0.027	0.0198
IESPGM.PTET51.1.1.291953	50	0.69536	0	0	0.0294	0.01961	0.22642	0.00952	0	0	0	0.003	0.0719	0
IESPGM.PTET51.1.1.292806	85	0.65896	0	0	0	0	0.26437	0	0.0156	0	0.0192	0	0.0172	0
IESPGM.PTET51.1.1.295441	29	0.71348	0	0.01709	0.0303	0	0.01163	0.025	0	0	0	0.0058	0.0234	0
IESPGM.PTET51.1.1.297662	124	0.48387	0	0	0	0	0.41772	0	0	0	0.0394	0	0.0191	0.014
IESPGM.PTET51.1.1.29767	87	0.76961	0	0	0	0	0.10345	0	0.0179	0	0	0	0	0
IESPGM.PTET51.1.1.298147	26	0.67284	0.00781	0.00952	0	0	0	0	0.0286	0	0	0	0.0303	0
IESPGM.PTET51.1.1.298950	29	0.65605	0.00775	0.01042	0	0	0	0.05882	0	0	0	0	0.0146	0
IESPGM.PTET51.1.1.302041	234	0.75661	0.00833	0	0.1205	0.12329	0.4	0.18391	0.0408	0.0085	0.0102	0.0432	0.308	0.0175
IESPGM.PTET51.1.1.302715	195	0.66387	0.00971	0.00862	0.3876	0.24	0.38028	0.11458	0.0492	0	0.0118	0.1181	0.1382	0.0377
IESPGM.PTET51.1.1.302886	46	0.61905	0	0.04211	0.2386	0.19403	0.37838	0.22353	0.0417	0	0	0.0751	0.1471	0.0222
IESPGM.PTET51.1.1.304767	76	0.80357	0	0	0	0	0.15909	0	0.0196	0	0	0	0.0444	0
IESPGM.PTET51.1.1.304874	26	0.80435	0	0	0.0096	0	0.02083	0	0.0213	0	0	0	0	0
IESPGM.PTET51.1.1.306322	108	0.78448	0.01282	0.04651	0.29	0.11765	0.48438	0.28378	0.3934	0	0.7286	0.0643	0.19	0.0556
IESPGM.PTET51.1.1.307889	84	0.784	0.00909	0	0.0194	0.02941	0.38462	0.13158	0	0	0.4309	0.0094	0.1429	0
IESPGM.PTET51.1.1.311319	29	0.62874	0.00826	0.00971	0	0	0.09677	0.0708	0	0	0	0	0.1	0.0303
IESPGM.PTET51.1.1.312040	57	0.69832	0.03883	0.04839	0.2644	0.25843	0.48913	0.42529	0.0556	0	0.0109	0.088	0.4136	0.2535
IESPGM.PTET51.1.1.313052	88	0.69307	0	0	0	0	0.29126	0	0	0	0	0	0	0
IESPGM.PTET51.1.1.313219	83	0.78919	0.0098	0.01923	0.1136	0.02128	0.575	0.08108	0	0	0.0062	0.0076	0.0167	0
IESPGM.PTET51.1.1.313839	75	0.76812	0.02752	0.0202	0.5143	0.60215	0.48673	0.4403	0.1094	0	0.1009	0.2591	0.39	0.0357
IESPGM.PTET51.1.1.313958	168	0.70619	0.0367	0	0.544	0.37815	0.55435	0.43827	0.1132	0	0.0495	0.3035	0.4877	0.0723
IESPGM.PTET51.1.1.315440	113	0.72	0.25758	0.03448	0.6259	0.53398	0.46226	0.65234	0.3944	0	0.7918	0.5487	0.5696	0.2469
IESPGM.PTET51.1.1.316192	82	0.77397	0	0.00855	0.2	0.21505	0.47573	0.07563	0	0	0.0081	0.0303	0.1259	0.0185
IESPGM.PTET51.1.1.316254	127	0.79558	0.00917	0.00806	0.17	0.12987	0.49315	0.4812	0.0606	0	0.7078	0.1446	0.4333	0.129
IESPGM.PTET51.1.1.31724	55	0.78873	0	0.03738	0.2336	0.21538	0.41441	0.26829	0.1591	0	0	0.0491	0.1162	0.069
IESPGM.PTET51.1.1.3179	278	0.85057	0.03077	0.0303	0.4824	0.17647	0.57746	0.30508	0.0217	0	0.2841	0.3222	0.4444	0.163
IESPGM.PTET51.1.1.319048	30	0.69006	0	0	0.0118	0	0	0	0	0	0	0	0.0063	0
IESPGM.PTET51.1.1.320884	242	0.73626	0	0.01176	0.1143	0.3125	0.35238	0.41905	0.1833	0	0.6839	0.2179	0.295	0.05
IESPGM.PTET51.1.1.32205	99	0.81853	0	0	0.1429	0.04545	0.51316	0.09884	0	0	0	0.058	0.3631	0.0459
IESPGM.PTET51.1.1.322121	96	0.70659	0.02362	0.01031	0.1304	0.18644	0.46809	0.34483	0.0175	0	0.2476	0.0865	0.1333	0.1538
IESPGM.PTET51.1.1.324660	28	0.77665	0	0.00855	0	0	0	0	0	0	0	0	0.0161	0.0541
IESPGM.PTET51.1.1.324989	26	0.77419	0.01124	0	0.0238	0	0	0	0.0312	0.0227	0	0	0	0.1081
IESPGM.PTET51.1.1.326391	28	0.75882	0.01786	0.02521	0.1087	0.03279	0.17073	0.07477	0.1579	0.0147	0	0.036	0.0389	0.1026
IESPGM.PTET51.1.1.328173	77	0.72727	0	0.12037	0.6441	0.34783	0.13265	0.23077	0	0	0.1458	0.0886	0.2458	0.0769
IESPGM.PTET51.1.1.330329	291	0.77922	0.02273	0	0.0476	0.03704	0.40964	0.03825	0.3429	0	0.0101	0.0205	0.2365	0.0526
IESPGM.PTET51.1.1.330768	130	0.73282	0.01724	0.02062	0.0822	0.21818	0.38806	0.04651	0.1552	0	0.0104	0.0453	0.0676	0.0256
IESPGM.PTET51.1.1.330976	28	0.60606	0	0	0	0	0.01562	0	0.0526	0	0	0	0	0.0025
IESPGM.PTET51.1.1.331042	27	0.77397	0.01031	0.04425	0.0323	0.07895	0.21875	0.03937	0.0444	0	0	0	0.0522	0.0079
IESPGM.PTET51.1.1.331616	136	0.74172	0	0	0	0	0.14286	0	0.0577	0	0	0	0	0.0034
IESPGM.PTET51.1.1.332671	62	0.72881	0.0101	0	0.0306	0.06557	0.43548	0.0137	0.0566	0	0.0053	0.0029	0	0.001
IESPGM.PTET51.1.1.332935	27	0.74468	0.00719	0.04762	0.2391	0.38806	0.4	0.20513	0.0833	0	0	0.033	0.118	0.0619
IESPGM.PTET51.1.1.332994	27	0.76608	0	0.01163	0	0.02083	0	0	0.0492	0	0	0	0.0078	0.0018
IESPGM.PTET51.1.1.33321	134	0.71111	0.01	0	0.1233	0	0.34568	0.02299	0.0345	0	0	0.0056	0.0563	0
IESPGM.PTET51.1.1.333559	44	0.69892	0	0	0	0	0.13415	0	0.0392	0	0	0	0.0258	0.0027
IESPGM.PTET51.1.1.334911	29	0.62733	0	0	0	0	0	0	0	0	0	0	0.0298	0
IESPGM.PTET51.1.1.335300	29	0.73203	0.008	0.01042	0.0435	0.17808	0.17647	0.02128	0.1266	0	0.0111	0.0172	0.1429	0.0601
IESPGM.PTET51.1.1.337903	66	0.81915	0.0119	0.00862	0.0139	0.01408	0.42748	0.00952	0.08	0	0	0	0.0125	0.0376
IESPGM.PTET51.1.1.339029	284	0.70068	0	0	0.0103	0	0.36111	0.23711	0.4545	0	0.7344	0.0399	0.4158	0.3394
IESPGM.PTET51.1.1.340761	30	0.72959	0.02326	0	0.0299	0.01299	0.07692	0.1	0.2941	0	0	0.0094	0.0776	0.0171
IESPGM.PTET51.1.1.341601	28	0.7485	0.04124	0.04386	0.3378	0.2381	0.37383	0.18919	0.2414	0	0	0.0604	0.1829	0.25
IESPGM.PTET51.1.1.342262	66	0.72603	0.01053	0.10345	0.4352	0.32394	0.50413	0.504	0.1017	0.0118	0	0.1518	0.2968	0.292
IESPGM.PTET51.1.1.34420	69	0.78857	0	0.01031	0	0	0.45	0	0	0	0	0	0	0
IESPGM.PTET51.1.1.344462	79	0.73148	0.18261	0.168	0.5164	0.49383	0.50435	0.77551	0.3443	0.0862	0.7301	0.3003	0.7225	0.6765
IESPGM.PTET51.1.1.347461	129	0.66822	0.01905	0	0.5505	0.32911	0.38261	0.256	0.1127	0	0.4629	0.2087	0.3648	0.197
IESPGM.PTET51.1.1.349361	27	0.7451	0	0	0.0297	0	0.13699	0.04321	0.0333	0.0083	0	0	0.0701	0
IESPGM.PTET51.1.1.349436	28	0.65891	0	0	0.0079	0	0	0	0	0	0	0	0	0
IESPGM.PTET51.1.1.351071	85	0.73404	0	0.00725	0	0	0.34409	0	0	0	0.0495	0	0.0366	0.0488
IESPGM.PTET51.1.1.352824	56	0.6988	0	0	0	0	0	0.00625	0	0	0	0	0.0053	0
IESPGM.PTET51.1.1.353576	26	0.76136	0	0	0.0202	0	0	0.01266	0.0294	0	0	0	0.0408	0
IESPGM.PTET51.1.1.354879	47	0.76303	0.01111	0.0463	0.0588	0.09859	0.47619	0.12069	0.0192	0.0091	0.0053	0.0113	0.3212	0.2222
IESPGM.PTET51.1.1.354982	47	0.73869	0.00847	0.11364	0.2222	0.20833	0.47297	0.18182	0.0161	0.0333	0	0.0817	0.3387	0.1064
IESPGM.PTET51.1.1.357229	143	0.63636	0.04211	0.00862	0.0353	0.07792	0.32955	0.43077	0.0192	0	0.4509	0.0408	0.1722	0.1429
IESPGM.PTET51.1.1.358366	77	0.76518	0.11321	0.32692	0.7117	0.50667	0.42373	0.50769	0.5161	0.0417	0.752	0.5433	0.4807	0.4737
IESPGM.PTET51.1.1.35961	28	0.84483	0	0.01124	0.0159	0.02564	0.04839	0	0.029	0	0	0.0086	0.0949	0.0761
IESPGM.PTET51.1.1.359900	29	0.7963	0.02128	0	0.011	0	0.02469	0.01887	0.0286	0	0	0	0.023	0
IESPGM.PTET51.1.1.360423	28	0.71533	0	0	0	0	0	0	0	0	0	0.0033	0	0
IESPGM.PTET51.1.1.36075	27	0.74713	0	0.01053	0	0.02083	0.05063	0.05983	0.0154	0	0	0.0135	0.0813	0.025
IESPGM.PTET51.1.1.362300	27	0.69231	0	0	0	0	0	0	0	0	0	0	0	0
IESPGM.PTET51.1.1.366119	26	0.71759	0.00943	0.00813	0.0808	0.02469	0.09375	0.07273	0	0.01	0	0.0138	0.0721	0
IESPGM.PTET51.1.1.36664	27	0.77436	0	0.0177	0	0.0641	0.07407	0.1413	0	0	0	0.0363	0.0714	0
IESPGM.PTET51.1.1.366852	58	0.63946	0	0.03	0.3165	0.22807	0.39474	0.07216	0.0357	0	0.0094	0.0798	0.1529	0.1
IESPGM.PTET51.1.1.367043	30	0.72581	0	0	0	0	0	0.01695	0	0	0	0	0.0104	0
IESPGM.PTET51.1.1.367190	26	0.69186	0	0	0	0	0.01333	0	0	0	0	0	0	0
IESPGM.PTET51.1.1.367537	27	0.73529	0	0	0	0	0.05051	0	0.04	0	0	0	0.0119	0
IESPGM.PTET51.1.1.367618	30	0.68485	0	0.09449	0.0506	0.12346	0.37113	0.35	0.1154	0.0103	0.0109	0.0962	0.3052	0
IESPGM.PTET51.1.1.367718	28	0.65698	0	0	0.013	0.06667	0.14773	0.03636	0.0149	0	0	0.0104	0.0179	0
IESPGM.PTET51.1.1.367757	28	0.70051	0	0	0	0	0	0	0	0	0	0	0	0
IESPGM.PTET51.1.1.370000	64	0.16667	0	0	0	0.01961	0.2069	0	0	0	0.0056	0	0.008	0
IESPGM.PTET51.1.1.371297	27	0.71271	0.00826	0	0	0	0.0137	0.02542	0	0	0	0.0032	0.0114	0
IESPGM.PTET51.1.1.371361	29	0.67742	0	0	0	0	0	0.01316	0	0	0	0.0092	0.0099	0
IESPGM.PTET51.1.1.374190	26	0.7479	0	0.05155	0.1089	0.11111	0.17284	0.02703	0.1449	0	0	0.0118	0.186	0
IESPGM.PTET51.1.1.376912	29	0.66875	0	0	0.0926	0.14583	0.08451	0.02899	0.0164	0.0385	0	0.0148	0.055	0
IESPGM.PTET51.1.1.378131	118	0.72455	0	0.01282	0.0357	0	0.41667	0.01235	0.0213	0	0.1056	0	0	0
IESPGM.PTET51.1.1.378167	163	0.81065	0.19444	0.38384	0.7876	0.78846	0.5814	0.81395	0.4706	0.0649	0.2761	0.8304	0.7769	0.5824
IESPGM.PTET51.1.1.379527	74	0.83893	0.05479	0.3956	0.75	0.82418	0.59302	0.71545	0.5909	0.0308	0.8974	0.5851	0.6694	0.4477
IESPGM.PTET51.1.1.379624	28	0.66443	0.10526	0.27193	0.322	0.55319	0.28283	0.24468	0.6167	0.0088	0.1197	0.3349	0.5812	0.2213
IESPGM.PTET51.1.1.379850	27	0.68293	0	0	0	0	0	0	0	0	0	0	0.0063	0
IESPGM.PTET51.1.1.380018	129	0.69412	0	0	0	0	0.23404	0.03659	0.0638	0	0.0276	0	0	0.006
IESPGM.PTET51.1.1.382657	77	0.80541	0.05405	0.03846	0.4623	0.31579	0.4321	0.31068	0.0118	0.0233	0.4956	0.1581	0.3453	0.2908
IESPGM.PTET51.1.1.386582	28	0.75926	0.04348	0.15534	0.4388	0.35294	0.4058	0.03623	0.2581	0	0	0.0322	0.2418	0
IESPGM.PTET51.1.1.388214	26	0.71751	0	0	0	0	0.02469	0	0.0545	0	0	0	0.0323	0
IESPGM.PTET51.1.1.388324	26	0.77439	0.00877	0.0087	0	0	0.11364	0	0.0714	0	0.0053	0	0.0185	0
IESPGM.PTET51.1.1.388779	26	0.74803	0	0.0354	0.1197	0.01887	0.22472	0.16867	0.0632	0	0	0.0058	0.2061	0
IESPGM.PTET51.1.1.391410	29	0.77344	0.0122	0	0	0	0	0	0	0	0	0	0.0152	0
IESPGM.PTET51.1.1.392521	56	0.77059	0.00714	0.02128	0.011	0	0.52941	0	0.0682	0	0	0	0.0562	0
IESPGM.PTET51.1.1.393772	67	0.7193	0.02752	0.09231	0.514	0.39796	0.56	0.04598	0.3684	0	0.0862	0.018	0.125	0
IESPGM.PTET51.1.1.393830	26	0.68462	0.02878	0.16129	0.4545	0.3662	0.4125	0.16667	0.3167	0.0164	0	0.0203	0.2153	0
IESPGM.PTET51.1.1.394660	245	0.82576	0.025	0	0.4848	0.50769	0.35065	0.66887	0.197	0	0.006	0.4176	0.4746	0
IESPGM.PTET51.1.1.394847	28	0.76	0.00893	0	0	0	0	0	0.0517	0	0	0	0.008	0
IESPGM.PTET51.1.1.395380	65	0.73558	0.01709	0	0.0373	0.00855	0.34568	0.10309	0.1111	0	0	0.0159	0.0551	0
IESPGM.PTET51.1.1.395961	57	0.745	0.0098	0	0.0225	0	0.32911	0	0.0877	0	0.0111	0	0	0
IESPGM.PTET51.1.1.396233	27	0.7378	0.01887	0.05102	0.2323	0.12903	0.28736	0.25843	0.0635	0	0.2031	0.0332	0.1871	0
IESPGM.PTET51.1.1.402304	114	0.75709	0.00943	0	0	0	0.24427	0	0	0	0	0	0.0061	0
IESPGM.PTET51.1.1.404909	138	0.60847	0	0.0101	0	0	0.07	0	0	0	0	0	0	0.0164
IESPGM.PTET51.1.1.405497	57	0.74211	0	0	0.0395	0.05051	0.27551	0.00806	0	0	0	0	0.0125	0
IESPGM.PTET51.1.1.407196	75	0.73626	0.02326	0.00826	0.3898	0.35821	0.37647	0.20988	0.0179	0	0	0.1701	0.223	0.125
IESPGM.PTET51.1.1.407786	290	0.72571	0.05512	0.00862	0.7244	0.64583	0.43651	0.47967	0.4681	0	0.35	0.3045	0.466	0.0741
IESPGM.PTET51.1.1.409338	85	0.79399	0.54913	0.08462	0.7671	0.7	0.46739	0.58242	0.5111	0	0.7537	0.4879	0.48	0.7407
IESPGM.PTET51.1.1.409677	28	0.72727	0.04425	0.02727	0.4071	0.20548	0.22078	0.06087	0.0308	0	0	0.0267	0.2089	0
IESPGM.PTET51.1.1.420911	155	0.70539	0.03478	0.01786	0.5507	0.38667	0.47107	0.52874	0.2	0	0.4042	0.2463	0.5364	0.0566
IESPGM.PTET51.1.1.422136	136	0.77249	0.02105	0	0.1807	0.02857	0.51042	0.09677	0.0152	0	0.31	0.0032	0.1678	0
IESPGM.PTET51.1.1.423782	60	0.74459	0.02479	0.00935	0.2743	0.08434	0.41964	0.0873	0	0	0.0053	0.0285	0.1262	0.24
IESPGM.PTET51.1.1.425622	78	0.73793	0.02222	0.03158	0.4308	0.24324	0.36923	0.02521	0.0141	0	0	0.012	0.0756	0
IESPGM.PTET51.1.1.430892	43	0.7384	0.00893	0.03937	0.5506	0.37975	0.5	0.616	0.1667	0.0073	0	0.2891	0.6316	0.433
IESPGM.PTET51.1.1.435426	76	0.63265	0	0	0.0244	0	0.14159	0.02174	0.0222	0.0114	0.0106	0	0	0
IESPGM.PTET51.1.1.435974	82	0.75532	0	0	0	0	0.02	0	0	0	0	0	0	0
IESPGM.PTET51.1.1.437409	26	0.60305	0.07619	0.08	0.2198	0.11628	0.16667	0.28261	0.2295	0.0189	0	0.0608	0.1538	0
IESPGM.PTET51.1.1.440279	57	0.7799	0	0	0	0	0.32203	0	0	0	0	0	0	0
IESPGM.PTET51.1.1.442014	26	0.73723	0	0.01471	0	0	0	0	0	0	0	0	0.0065	0
IESPGM.PTET51.1.1.442173	109	0.79208	0	0.00952	0.0081	0	0.38272	0	0	0	0	0.0028	0.0282	0
IESPGM.PTET51.1.1.444433	96	0.71585	0	0	0	0	0.05479	0	0.0465	0	0.0058	0	0	0
IESPGM.PTET51.1.1.445288	77	0.77251	0.01087	0.06667	0.3868	0.25	0.38235	0.20388	0.2742	0.0112	0.76	0.1096	0.2887	0
IESPGM.PTET51.1.1.446239	100	0.73469	0	0	0.0268	0.01961	0.42857	0.0339	0	0	0.0302	0	0.1053	0
IESPGM.PTET51.1.1.446729	48	0.79375	0	0.00943	0.0238	0.0274	0.40816	0.01493	0.0192	0	0	0	0.016	0
IESPGM.PTET51.1.1.447054	30	0.7619	0.02083	0	0.0161	0.15068	0.10256	0	0	0	0	0.0085	0.0345	0
IESPGM.PTET51.1.1.447946	115	0.7766	0.03883	0.01124	0.5905	0.29412	0.4557	0.54054	0.1194	0	0.0732	0.2072	0.5117	0.15
IESPGM.PTET51.1.1.449053	45	0.79459	0.025	0	0.01	0.06667	0.35955	0	0	0	0	0	0.0915	0
IESPGM.PTET51.1.1.449776	48	0.75829	0.01724	0.11111	0.5339	0.54808	0.48062	0.3125	0.3038	0.0095	0	0.1676	0.2265	0.4211
IESPGM.PTET51.1.1.452262	44	0.71958	0.01905	0.02804	0.1319	0.17582	0.45133	0.2	0.0986	0	0	0.0426	0.3014	0.0952
IESPGM.PTET51.1.1.454489	79	0.78777	0	0	0.3235	0.21053	0.5	0.39496	0	0	0.0378	0.1096	0.2047	0.0909
IESPGM.PTET51.1.1.454841	88	0.78893	0	0.00826	0.4174	0.06849	0.41844	0.16667	0.0645	0	0.3019	0.1481	0.2296	0.0476
IESPGM.PTET51.1.1.456997	107	0.84951	0.64602	0.21359	0.6857	0.61667	0.5625	0.65517	0.5385	0.0513	0.8371	0.693	0.7214	0.4815
IESPGM.PTET51.1.1.45845	141	0.82186	0.13542	0.01852	0.6296	0.57143	0.55769	0.38095	0.1404	0	0.8455	0.3895	0.5259	0.6372
IESPGM.PTET51.1.1.459435	86	0.81034	0.02778	0.00893	0.0723	0.12346	0.33654	0.35955	0.0588	0	0	0.0695	0.3711	0.2407
IESPGM.PTET51.1.1.464676	27	0.71654	0	0	0	0	0	0	0.0926	0	0	0	0.0337	0
IESPGM.PTET51.1.1.465645	97	0.81789	0.08333	0.0102	0.5263	0.5119	0.44521	0.58586	0.0694	0	0.8068	0.4837	0.5025	0.3678
IESPGM.PTET51.1.1.46903	166	0.72653	0	0	0.0562	0.06	0.49495	0.15873	0.0816	0	0	0.1424	0.3923	0.0269
IESPGM.PTET51.1.1.469094	84	0.69136	0	0	0	0	0.02273	0	0	0	0	0	0.0076	0
IESPGM.PTET51.1.1.470922	27	0.70588	0	0.09167	0.2683	0.04918	0.14085	0.03333	0.0847	0	0	0.0149	0.0556	0
IESPGM.PTET51.1.1.47559	63	0.83495	0	0	0	0	0.28	0.00847	0.0192	0	0	0	0	0.0082
IESPGM.PTET51.1.1.478333	26	0.76243	0.01099	0.04444	0.1905	0.11111	0.29907	0.16	0.0339	0	0	0.0663	0.3503	0.0637
IESPGM.PTET51.1.1.478675	28	0.7095	0.00893	0	0	0	0	0	0	0	0	0.0027	0.0159	0.0042
IESPGM.PTET51.1.1.479947	28	0.76705	0.01667	0	0.0333	0.02083	0.04	0.03125	0	0	0	0.0195	0.0833	0.0311
IESPGM.PTET51.1.1.480411	74	0.80631	0	0	0	0	0.46392	0	0	0	0.0056	0	0.115	0.0143
IESPGM.PTET51.1.1.480912	76	0.78698	0.01527	0.04854	0.3654	0.29268	0.46914	0.37838	0.4839	0	0.6157	0.054	0.2385	0.2883
IESPGM.PTET51.1.1.483434	105	0.73034	0	0.0084	0	0.01639	0.3125	0.00862	0	0.0147	0	0.0059	0.0769	0.0784
IESPGM.PTET51.1.1.483804	26	0.74112	0	0.00781	0	0.0098	0	0.02083	0.0175	0	0	0	0.0057	0
IESPGM.PTET51.1.1.48828	27	0.76404	0	0	0	0	0	0	0	0	0	0	0	0
IESPGM.PTET51.1.1.490934	44	0.79688	0	0.0381	0.4082	0.28866	0.44203	0.41121	0	0	0	0.221	0.2944	0.2759
IESPGM.PTET51.1.1.492092	218	0.71053	0.66887	0.0102	0.7431	0.74257	0.54054	0.72549	0.4382	0	0.7682	0.7119	0.6863	0.1538
IESPGM.PTET51.1.1.495225	146	0.78947	0.57516	0.01053	0.5739	0.3871	0.55172	0.01681	0.3913	0	0.6984	0	0.4132	0.0408
IESPGM.PTET51.1.1.495626	57	0.71154	0.68667	0.18447	0.8475	0.77778	0.52893	0.73846	0.4805	0	0	0.7774	0.6581	0.5
IESPGM.PTET51.1.1.503013	26	0.68528	0.03883	0.12389	0.5119	0.43902	0.34815	0.44144	0.3182	0.0238	0	0.233	0.5073	0.1791
IESPGM.PTET51.1.1.503435	81	0.77154	0	0	0	0.02	0	0	0	0	0	0.0057	0.0202	0
IESPGM.PTET51.1.1.505333	90	0.79524	0	0	0.0725	0.01449	0.2375	0.10938	0.1053	0	0	0.0213	0.0464	0.0482
IESPGM.PTET51.1.1.505652	75	0.73394	0	0	0.0247	0.15278	0.0989	0.04494	0.0488	0	0	0.0143	0.0478	0.0476
IESPGM.PTET51.1.1.506446	140	0.69333	0	0	0.019	0	0.21	0.01613	0	0	0.3719	0.0101	0.0634	0.0204
IESPGM.PTET51.1.1.509375	79	0.74737	0.29808	0.2377	0.7554	0.58065	0.49624	0.79832	0.6143	0.0116	0.6032	0.6139	0.7269	0.5435
IESPGM.PTET51.1.1.510875	46	0.77041	0.01504	0	0.0667	0.01961	0.34722	0.04082	0	0	0.0159	0.0174	0.0581	0
IESPGM.PTET51.1.1.51176	28	0.7799	0.0101	0	0	0	0.0119	0	0.0149	0	0	0	0.0061	0.0108
IESPGM.PTET51.1.1.511952	26	0.72308	0	0	0.0095	0.01351	0.08791	0.01667	0	0.0217	0	0	0.0208	0
IESPGM.PTET51.1.1.514526	28	0.68586	0	0	0.022	0.02222	0	0	0	0	0	0	0.0108	0.0049
IESPGM.PTET51.1.1.514932	137	0.77876	0	0	0.0122	0	0.48148	0.01449	0.0317	0	0.0786	0.0057	0.1894	0.0209
IESPGM.PTET51.1.1.516850	44	0.70297	0	0.00962	0.1026	0.1519	0.18644	0.19626	0.0152	0.0072	0	0.0619	0.1724	0.1027
IESPGM.PTET51.1.1.517093	28	0.75325	0	0	0	0	0	0.0099	0	0.0065	0	0.0061	0.011	0.0192
IESPGM.PTET51.1.1.517743	47	0.81172	0.00885	0.00893	0.2747	0.46479	0.51376	0.31373	0.2714	0	0	0.1222	0.3141	0.11
IESPGM.PTET51.1.1.518443	97	0.80426	0.00917	0	0.2396	0.31818	0.4955	0.45545	0.0154	0	0.0941	0.107	0.3237	0.3171
IESPGM.PTET51.1.1.51993	84	0.77941	0.05102	0.0098	0.6529	0.60811	0.51042	0.49495	0.25	0	0.613	0.3976	0.2391	0.3107
IESPGM.PTET51.1.1.519958	26	0.78022	0	0.07229	0.4	0.07692	0.10345	0.07527	0.0385	0	0	0.0777	0.0429	0
IESPGM.PTET51.1.1.522364	26	0.79213	0	0	0	0	0	0	0	0	0	0	0.0072	0
IESPGM.PTET51.1.1.525731	97	0.73529	0	0.0098	0	0	0.04054	0	0	0	0	0	0.0211	0
IESPGM.PTET51.1.1.526508	27	0.71569	0	0	0	0.01429	0	0	0.0172	0	0	0	0.0365	0
IESPGM.PTET51.1.1.527584	75	0.75676	0.01031	0	0	0.01852	0.35897	0.02198	0	0	0	0	0.0187	0
IESPGM.PTET51.1.1.535685	28	0.77083	0.02128	0.0125	0.0471	0	0.025	0.02857	0	0	0.005	0	0.0411	0.0417
IESPGM.PTET51.1.1.539335	27	0.79412	0	0	0.0119	0	0.01515	0	0	0	0	0.0038	0.0536	0
IESPGM.PTET51.1.1.540675	26	0.72021	0.05051	0.00901	0.0114	0.05882	0.13725	0	0.0263	0.0286	0.0046	0.0063	0.11	0
IESPGM.PTET51.1.1.543517	26	0.75424	0.00926	0	0	0	0.01042	0.01266	0	0	0	0	0.005	0
IESPGM.PTET51.1.1.544024	39	0.80749	0.0098	0.02885	0.0455	0.21569	0.20988	0.11765	0.0196	0	0	0.0336	0.1867	0.05
IESPGM.PTET51.1.1.544883	27	0.71658	0.00926	0.00917	0	0	0	0	0	0	0	0	0.0576	0
IESPGM.PTET51.1.1.548889	68	0.62778	0	0	0	0	0	0	0	0	0.0047	0	0.0068	0
IESPGM.PTET51.1.1.551440	48	0.76623	0	0	0	0	0.10377	0.01111	0.0154	0	0	0.0059	0.0176	0
IESPGM.PTET51.1.1.552305	27	0.67808	0	0	0	0	0	0	0	0	0	0	0.0126	0
IESPGM.PTET51.1.1.552320	110	0.72021	0	0	0	0	0.24096	0	0	0	0	0	0.0566	0
IESPGM.PTET51.1.1.555191	58	0.76744	0.58993	0.21429	0.8397	0.80682	0.58586	0.58571	0.4167	0	0	0.7202	0.6976	0.6207
IESPGM.PTET51.1.1.556628	92	0.81778	0	0	0.0133	0	0.51429	0.03125	0.0161	0	0.0253	0.0058	0.0721	0
IESPGM.PTET51.1.1.557389	46	0.79167	0	0.01042	0.0137	0	0.16	0.06481	0	0	0	0.0036	0.0974	0.0097
IESPGM.PTET51.1.1.561881	26	0.795	0.0102	0	0	0	0	0	0	0	0	0	0.0132	0
IESPGM.PTET51.1.1.562685	55	0.76712	0.13333	0.04854	0.5747	0.69231	0.51685	0.72368	0.4342	0	0	0.4848	0.6316	0.6909
IESPGM.PTET51.1.1.562852	28	0.75	0	0	0	0	0	0	0	0	0	0.0031	0.0064	0
IESPGM.PTET51.1.1.563496	98	0.79853	0.25362	0.05833	0.7742	0.67816	0.5	0.69935	0.4318	0	0.8255	0.7139	0.7756	0.7026
IESPGM.PTET51.1.1.564176	57	0.80583	0.46897	0.08163	0.7097	0.80612	0.59406	0.69022	0.493	0	0	0.4488	0.5602	0.5505
IESPGM.PTET51.1.1.567460	44	0.74569	0.00826	0.0297	0.061	0.18889	0.27928	0.22892	0.0333	0	0	0.0601	0.2096	0.1154
IESPGM.PTET51.1.1.568488	94	0.77	0	0	0.0533	0.03125	0.48571	0.05941	0.0156	0	0.4366	0	0.1016	0
IESPGM.PTET51.1.1.572580	84	0.78404	0.00926	0.00855	0.025	0.03261	0.25352	0.15741	0.0303	0	0.0113	0.0127	0.1744	0.0976
IESPGM.PTET51.1.1.573512	109	0.78488	0.01	0	0.0182	0	0.4375	0	0	0	0	0	0	0
IESPGM.PTET51.1.1.574348	68	0.73684	0	0	0.01	0.04412	0.29592	0.07692	0.0588	0	0	0.0031	0.0298	0
IESPGM.PTET51.1.1.578197	113	0.7844	0.0885	0.00971	0.2673	0.63636	0.48515	0.61719	0.1	0	0.8092	0.1371	0.4235	0.1731
IESPGM.PTET51.1.1.578579	28	0.71348	0	0	0	0	0	0	0	0	0	0.006	0	0
IESPGM.PTET51.1.1.581444	47	0.65094	0	0.02299	0.0845	0.48039	0.66906	0.34	0.0741	0	0	0.0922	0.3547	0.344
IESPGM.PTET51.1.1.582672	28	0.7549	0.02299	0.09	0.5882	0.65686	0.43925	0.5942	0.0725	0.0079	0	0.322	0.5212	0.2617
IESPGM.PTET51.1.1.583374	30	0.74272	0	0	0	0	0	0.01299	0.0127	0	0	0.0029	0	0
IESPGM.PTET51.1.1.583559	28	0.71574	0.0098	0.03509	0.3535	0.33333	0.34694	0.31132	0.0278	0.011	0	0.1994	0.3636	0.2004
IESPGM.PTET51.1.1.583781	77	0.69903	0	0.02113	0.0211	0.31579	0.3211	0.12871	0	0	0.0286	0	0.0471	0.0078
IESPGM.PTET51.1.1.584971	172	0.79439	0.04286	0.00943	0.633	0.61856	0.52222	0.64341	0.0222	0	0.2409	0.608	0.5193	0.1472
IESPGM.PTET51.1.1.586520	132	0.80788	0	0.00917	0	0	0.50549	0.03333	0	0	0.0355	0.006	0.0584	0
IESPGM.PTET51.1.1.591576	57	0.79835	0.01099	0.10638	0.6019	0.31646	0.22857	0.34314	0.0152	0.0085	0	0.2997	0.3945	0.3692
IESPGM.PTET51.1.1.593194	123	0.76415	0	0	0.1053	0.12048	0.41463	0.55556	0.0741	0	0.8143	0.1868	0.5551	0.3868
IESPGM.PTET51.1.1.593683	85	0.6069	0	0	0	0	0.2233	0	0.0182	0	0	0	0	0
IESPGM.PTET51.1.1.595864	28	0.76126	0	0.00909	0.0123	0	0	0	0	0	0	0	0.0106	0.0082
IESPGM.PTET51.1.1.597906	80	0.81855	0	0	0.0127	0	0.21186	0	0	0	0	0.003	0.0067	0
IESPGM.PTET51.1.1.600616	66	0.78077	0.0082	0.05385	0.1748	0.125	0.41463	0.22078	0.0141	0	0.2615	0.0057	0.1988	0.0235
IESPGM.PTET51.1.1.601553	29	0.76064	0	0.01124	0	0	0	0	0	0	0	0	0.0106	0
IESPGM.PTET51.1.1.60561	28	0.76705	0	0.00952	0.0125	0	0	0.03448	0	0	0	0.0061	0	0
IESPGM.PTET51.1.1.607639	28	0.75543	0	0	0	0	0.01163	0	0	0	0	0	0.011	0
IESPGM.PTET51.1.1.608109	122	0.78212	0	0	0.0291	0.05333	0.45652	0	0.0152	0	0	0.0032	0.0292	0
IESPGM.PTET51.1.1.609506	315	0.825	0.11111	0	0.6377	0.31343	0.56338	0	0.1765	0	0.5341	0.0776	0.4268	0
IESPGM.PTET51.1.1.612908	120	0.82591	0.35246	0.03125	0.5794	0.66917	0.54867	0.75862	0.4776	0	0.8381	0.5158	0.7131	0.3939
IESPGM.PTET51.1.1.615727	46	0.7665	0.01739	0.04	0.044	0.03279	0.43373	0.02752	0.0164	0	0	0	0.1172	0
IESPGM.PTET51.1.1.621043	114	0.78414	0	0.01818	0.2	0.07895	0.51818	0.2	0.1746	0	0.8144	0.1222	0.2983	0.0909
IESPGM.PTET51.1.1.623179	76	0.80097	0.13274	0.23	0.5957	0.5098	0.67073	0.5906	0.2388	0.0204	0.7033	0.3481	0.5388	0.3846
IESPGM.PTET51.1.1.624745	26	0.78333	0.01	0.00847	0.0101	0	0	0	0	0	0	0	0	0
IESPGM.PTET51.1.1.625438	30	0.70769	0	0.0303	0.2222	0.25714	0.09184	0.03125	0.0769	0	0	0.0131	0.0178	0
IESPGM.PTET51.1.1.626011	47	0.7973	0.0101	0	0.0476	0.04	0.22727	0.01149	0	0	0	0.0061	0.0164	0
IESPGM.PTET51.1.1.627880	261	0.81553	0.00885	0.01064	0.192	0.1087	0.54348	0.49123	0.0462	0	0.1011	0.2936	0.6102	0.4474
IESPGM.PTET51.1.1.63155	111	0.77778	0.0177	0.01176	0	0	0.38983	0.0625	0.0164	0	0.0292	0.0065	0.0588	0.0068
IESPGM.PTET51.1.1.633631	122	0.73874	0.00775	0	0	0	0.03125	0	0	0	0.0058	0	0	0
IESPGM.PTET51.1.1.635300	128	0.71338	0	0	0	0	0.27778	0	0	0	0.0056	0	0	0
IESPGM.PTET51.1.1.638016	118	0.69312	0	0	0.1616	0.07692	0.41525	0.17742	0	0	0.7679	0.0415	0.2981	0.0263
IESPGM.PTET51.1.1.639108	87	0.85714	0	0	0.4615	0.38462	0	0.1875	0.2	0	0	0.1446	0.1667	0
IESPGM.PTET51.1.1.6403	129	0.84286	0.01818	0	0.0533	0.06383	0.56098	0.11628	0.2857	0	0.1165	0.014	0.152	0.0738
IESPGM.PTET51.1.1.641643	159	0.80189	0.0177	0	0.099	0.06061	0.38202	0.05405	0.0333	0	0.6154	0.0112	0.0853	0
IESPGM.PTET51.1.1.642029	28	0.71351	0	0	0	0	0	0	0	0	0	0.0025	0	0
IESPGM.PTET51.1.1.644386	26	0.75676	0	0	0	0	0	0	0	0	0	0	0	0
IESPGM.PTET51.1.1.644558	26	0.79195	0	0	0	0	0	0	0	0	0	0	0.0411	0
IESPGM.PTET51.1.1.64750	203	0.75109	0.00962	0	0.2653	0.13846	0.40179	0.4375	0.1129	0	0	0.0652	0.2423	0.0303
IESPGM.PTET51.1.1.647527	26	0.69388	0	0.03448	0.05	0.0303	0.23438	0.14773	0.0893	0.0164	0	0.0246	0.1342	0.0333
IESPGM.PTET51.1.1.647557	45	0.74074	0.01587	0	0.0278	0.17143	0.38028	0.1087	0.0638	0	0	0.0036	0.0484	0.0333
IESPGM.PTET51.1.1.647565	28	0.68	0	0	0	0	0	0	0	0	0	0	0.0169	0
IESPGM.PTET51.1.1.647630	133	0.80663	0	0	0	0	0.49351	0.05682	0.0492	0	0	0.0211	0.0533	0.027
IESPGM.PTET51.1.1.647950	75	0.79913	0.09091	0	0.6549	0.65882	0.54762	0.64894	0.5067	0	0.2227	0.4133	0.4775	0.3784
IESPGM.PTET51.1.1.648441	27	0.7766	0.01042	0.0099	0.1562	0.30508	0.3494	0.21429	0.0192	0	0.0061	0.0304	0.2865	0
IESPGM.PTET51.1.1.648573	28	0.78125	0.01042	0.0566	0.2571	0.42857	0.44706	0.38571	0.0417	0	0.0066	0.123	0.1756	0.0541
IESPGM.PTET51.1.1.648623	26	0.81871	0	0	0.1882	0.10769	0.32258	0.06667	0.0233	0	0	0.0166	0.1518	0.0169
IESPGM.PTET51.1.1.650205	73	0.80455	0.04464	0.04396	0.3258	0.30159	0.58947	0.38624	0.0175	0	0.786	0.12	0.3864	0.5469
IESPGM.PTET51.1.1.652540	105	0.74038	0	0.01299	0	0	0.15663	0.02439	0	0	0	0.007	0.0265	0.0476
IESPGM.PTET51.1.1.6529	27	0.81928	0.05634	0.19048	0.3947	0.17949	0.25	0.2973	0.3478	0	0.0068	0.2702	0.2346	0.1899
IESPGM.PTET51.1.1.655657	28	0.75556	0.01653	0.01802	0.1186	0.05063	0.15833	0.21505	0	0	0	0.0615	0.2576	0.0484
IESPGM.PTET51.1.1.658327	208	0.74074	0.0099	0	0.0521	0.0303	0.47143	0.42424	0.1176	0	0.5545	0.1421	0.4923	0.0845
IESPGM.PTET51.1.1.658647	26	0.7449	0	0	0	0	0	0	0	0	0	0	0	0
IESPGM.PTET51.1.1.660383	87	0.77739	0	0	0.05	0.02353	0.41844	0.09278	0	0	0.0388	0.0111	0.1389	0.0461
IESPGM.PTET51.1.1.66366	26	0.74667	0.0297	0.02326	0.2414	0.11864	0.34545	0.39773	0.339	0.0374	0.0063	0.1561	0.3641	0.2521
IESPGM.PTET51.1.1.664507	83	0.82174	0.00877	0	0	0	0.44554	0	0.0606	0	0.2588	0	0.0255	0.0066
IESPGM.PTET51.1.1.6646	27	0.80612	0.25758	0.22353	0.4688	0.14634	0.5625	0.31111	0.3036	0.0741	0	0.2731	0.2258	0.1545
IESPGM.PTET51.1.1.664839	45	0.82895	0	0	0	0	0	0	0	0	0	0	0	0
IESPGM.PTET51.1.1.666752	111	0.71818	0	0	0	0	0.16495	0	0	0	0	0	0	0
IESPGM.PTET51.1.1.669787	49	0.80808	0.01852	0.11607	0.34	0.14474	0.40964	0.09091	0.3065	0	0	0.0412	0.0615	0.0125
IESPGM.PTET51.1.1.67010	74	0.85156	0.05155	0.05769	0.4151	0.42466	0.57627	0.53333	0.4848	0	0.2912	0.1387	0.479	0.3701
IESPGM.PTET51.1.1.6733	27	0.68376	0.03509	0	0.0635	0	0	0.10526	0.0667	0	0	0.0292	0.0152	0
IESPGM.PTET51.1.1.675364	81	0.77586	0	0	0	0	0.21839	0.00704	0.0154	0	0.0452	0.0031	0.0063	0
IESPGM.PTET51.1.1.675461	44	0.66071	0	0	0.0116	0	0	0	0	0	0	0	0.0052	0
IESPGM.PTET51.1.1.676791	26	0.73707	0.02247	0.01754	0.1786	0.2375	0.23438	0.37647	0.3529	0.0085	0	0.0677	0.3915	0.1364
IESPGM.PTET51.1.1.679823	153	0.84307	0.01639	0.12245	0.5699	0.56322	0.54737	0.73826	0.2941	0	0.6069	0.5694	0.6057	0.3333
IESPGM.PTET51.1.1.681288	48	0.80702	0	0	0.0127	0.02353	0.14599	0.02727	0	0	0	0.0027	0.1538	0
IESPGM.PTET51.1.1.683292	69	0.79577	0.30088	0.02804	0.7222	0.72826	0.54887	0.77863	0.359	0	0.0404	0.6219	0.6114	0.5283
IESPGM.PTET51.1.1.683837	123	0.83072	0	0	0.3824	0.25316	0.46565	0.65455	0.0448	0	0.0267	0.2562	0.6787	0.5
IESPGM.PTET51.1.1.685180	74	0.83516	0	0.00855	0.0225	0.15385	0.43333	0.31183	0	0	0.0766	0.0341	0.3295	0.25
IESPGM.PTET51.1.1.68554	80	0.82026	0.01136	0	0.1358	0.15584	0.47619	0.32558	0.0545	0	0	0.1158	0.2062	0.0794
IESPGM.PTET51.1.1.685878	79	0.80392	0	0.0101	0.4628	0.63636	0.46	0.36264	0.2459	0.0092	0	0.1907	0.414	0.2609
IESPGM.PTET51.1.1.6861	29	0.74737	0.01818	0	0	0	0.02381	0.01	0.0333	0	0	0.0197	0.056	0
IESPGM.PTET51.1.1.687249	74	0.80282	0	0.04211	0.3301	0.28235	0.50442	0.51408	0	0	0.4128	0.2754	0.411	0.2439
IESPGM.PTET51.1.1.687747	27	0.6729	0	0	0	0.02899	0	0.0297	0.013	0	0	0	0.0223	0
IESPGM.PTET51.1.1.687780	27	0.72772	0.0122	0.00952	0.0135	0.14545	0.05	0.1028	0.0125	0	0	0.0159	0.0238	0
IESPGM.PTET51.1.1.68910	78	0.76955	0	0	0	0	0.16667	0.01724	0.0169	0	0.0064	0	0.0116	0.0333
IESPGM.PTET51.1.1.689205	27	0.7644	0	0	0	0	0	0	0	0	0	0	0	0
IESPGM.PTET51.1.1.68962	54	0.59633	0	0	0.012	0	0.11864	0	0	0	0	0	0.0378	0
IESPGM.PTET51.1.1.689924	26	0.81875	0	0.01053	0	0	0.03125	0	0.029	0	0	0.0061	0.0522	0
IESPGM.PTET51.1.1.695612	190	0.77914	0.01136	0.0099	0.4364	0.21505	0.42553	0.07519	0.1	0.011	0.1694	0.0436	0.2973	0.1351
IESPGM.PTET51.1.1.696092	49	0.78571	0.00935	0.07826	0.3095	0.45745	0.47368	0.04054	0.3286	0.0163	0	0.0452	0.2	0.023
IESPGM.PTET51.1.1.700283	103	0.74877	0.02479	0	0	0.01639	0.36937	0	0.0175	0	0.0058	0	0.1565	0.0222
IESPGM.PTET51.1.1.703183	114	0.80952	0.02703	0.01205	0.0227	0	0.28571	0	0.0303	0	0.0054	0	0	0
IESPGM.PTET51.1.1.703203	28	0.78022	0	0	0	0	0.02632	0	0.0156	0	0	0	0.0076	0
IESPGM.PTET51.1.1.704238	78	0.81197	0.02151	0.02586	0.4732	0.37681	0.56566	0.27419	0	0	0.8087	0.1329	0.1034	0.2222
IESPGM.PTET51.1.1.706846	209	0.83226	0.03279	0.01724	0.0612	0.025	0.45	0.11111	0.0612	0	0.1449	0.0456	0.4211	0
IESPGM.PTET51.1.1.70913	46	0.80085	0.0087	0	0.0297	0.11475	0.39831	0.02632	0.2787	0.0137	0	0.0119	0.1068	0
IESPGM.PTET51.1.1.711480	81	0.7218	0.00826	0	0	0	0.23214	0	0	0	0	0	0	0
IESPGM.PTET51.1.1.712106	72	0.65	0.01923	0	0.0122	0.01961	0.2716	0	0.0161	0	0	0	0	0
IESPGM.PTET51.1.1.7130	28	0.75424	0.07843	0.05128	0.4333	0.01613	0.2766	0.48333	0.1356	0	0	0.3148	0.3534	0.1667
IESPGM.PTET51.1.1.720353	26	0.80117	0.0098	0	0.1042	0.02857	0.12162	0.02174	0.0806	0	0	0.0145	0.0374	0
IESPGM.PTET51.1.1.7254	27	0.82456	0.05769	0.05682	0.2597	0.09091	0.42857	0.29921	0.0408	0	0	0.2191	0.2971	0.0354
IESPGM.PTET51.1.1.72660	31	0.8	0.03297	0	0.0789	0.125	0.20388	0.25	0	0	0	0.0185	0.1481	0.0156
IESPGM.PTET51.1.1.726943	124	0.78082	0.01163	0.01869	0.0097	0.02326	0.45238	0.1129	0	0	0.7205	0.0836	0.1991	0.0824
IESPGM.PTET51.1.1.730250	46	0.74752	0.04464	0.0566	0.4667	0.53947	0.34118	0.29268	0.1935	0	0	0.1486	0.3306	0.087
IESPGM.PTET51.1.1.730347	163	0.74634	0.17483	0	0.7226	0.5875	0.36893	0.58333	0.1014	0	0.1165	0.5836	0.3533	0.0526
IESPGM.PTET51.1.1.731186	115	0.695	0	0	0	0	0.39286	0.00787	0	0	0.0047	0	0.092	0.0556
IESPGM.PTET51.1.1.735435	248	0.81517	0.05263	0	0.1622	0.46154	0.48913	0.75294	0.2329	0	0.0971	0.5729	0.5663	0.2083
IESPGM.PTET51.1.1.735657	28	0.7375	0	0	0	0	0	0	0	0	0	0.003	0.0398	0.0357
IESPGM.PTET51.1.1.73672	107	0.82848	0.71795	0.09167	0.8219	0.83333	0.58219	0.69421	0.5185	0	0.7796	0.8282	0.7739	0.5941
IESPGM.PTET51.1.1.7378	27	0.80916	0.03333	0.10127	0.1648	0.08571	0.21127	0.34579	0.2222	0	0.0114	0.0383	0.1139	0.0459
IESPGM.PTET51.1.1.744569	176	0.801	0.31959	0.05051	0.7107	0.2	0.52336	0.11811	0.5366	0	0.7868	0.0625	0.4124	0.037
IESPGM.PTET51.1.1.744780	28	0.76585	0	0	0	0	0.01266	0	0	0.0118	0	0	0.0128	0
IESPGM.PTET51.1.1.746967	147	0.74877	0.0101	0	0.0377	0	0.2844	0.01111	0	0	0	0.0027	0.0718	0
IESPGM.PTET51.1.1.749249	89	0.75	0	0	0	0	0.27586	0	0	0	0.0063	0.0028	0	0
IESPGM.PTET51.1.1.74939	47	0.79655	0.03333	0.03226	0.075	0.16949	0.61905	0.20261	0.0577	0.0125	0.006	0.061	0.1558	0.1343
IESPGM.PTET51.1.1.7502	27	0.78261	0.06557	0.1519	0.2857	0.08108	0.27273	0.29032	0.1852	0.0571	0	0.0854	0.1761	0.0753
IESPGM.PTET51.1.1.751254	66	0.77917	0.03922	0.0198	0.1569	0.45238	0.47788	0.28736	0.0147	0	0	0.0489	0.1509	0.0526
IESPGM.PTET51.1.1.75259	49	0.79245	0	0.02222	0	0	0.01111	0	0	0	0	0	0.0093	0.0196
IESPGM.PTET51.1.1.755353	29	0.79032	0.02632	0	0	0.07812	0.075	0.05882	0.0312	0	0	0.0057	0.0438	0
IESPGM.PTET51.1.1.7626	28	0.74576	0.01724	0.02273	0.0811	0.04082	0.08163	0.2	0.102	0	0	0.0971	0.1019	0.0408
IESPGM.PTET51.1.1.763679	103	0.71809	0.00943	0	0	0	0.14516	0	0	0	0	0	0	0
IESPGM.PTET51.1.1.764851	26	0.77714	0	0	0	0	0	0	0	0	0	0.0027	0.0185	0
IESPGM.PTET51.1.1.765207	125	0.79866	0.0202	0.04225	0	0.03636	0.38776	0.03333	0	0	0.0072	0	0.0714	0
IESPGM.PTET51.1.1.768742	88	0.75652	0	0	0	0.01389	0	0	0	0	0	0	0	0
IESPGM.PTET51.1.1.770280	108	0.86331	0	0	0.0896	0.22535	0.52991	0.63636	0.0159	0	0.852	0.1655	0.5485	0.3478
IESPGM.PTET51.1.1.772229	48	0.8296	0.06364	0.01075	0.1413	0.38571	0.43299	0.11905	0.0602	0	0	0.0881	0.2195	0.127
IESPGM.PTET51.1.1.7750	29	0.7451	0.12903	0.39252	0.6809	0.22222	0.45283	0.68421	0.2273	0	0.0378	0.4335	0.1829	0.0723
IESPGM.PTET51.1.1.776243	139	0.71631	0.22759	0	0.7407	0.66316	0.42017	0.13793	0.5	0	0.6119	0.1917	0.3672	0.0726
IESPGM.PTET51.1.1.778613	187	0.74468	0.04494	0.0125	0.2268	0.11905	0.51515	0.20213	0.0222	0	0.0123	0.1151	0.2907	0
IESPGM.PTET51.1.1.785231	127	0.81622	0.02667	0	0	0	0.32258	0	0	0	0	0.0037	0.039	0
IESPGM.PTET51.1.1.785733	28	0.78453	0.02247	0.04211	0.0465	0.04688	0.15942	0	0	0	0.0103	0.003	0.0259	0
IESPGM.PTET51.1.1.7879	28	0.71845	0	0	0	0	0.02326	0.02778	0	0	0	0	0	0
IESPGM.PTET51.1.1.791963	88	0.88889	0	0	0	0.125	0.41667	0	0.0286	0	0.0435	0.007	0.0732	0
IESPGM.PTET51.1.1.79207	618	0.90741	0.62903	0.46835	0.3077	0.52941	0.84906	0.32353	0.7955	0.5357	0.7911	0.1418	0.5472	0.5
IESPGM.PTET51.1.1.792491	27	0.76224	0	0	0	0	0	0	0.0345	0	0	0	0	0
IESPGM.PTET51.1.1.792742	98	0.83085	0	0	0.08	0.05882	0.52439	0.16842	0.3836	0	0.5327	0.032	0.1387	0.0741
IESPGM.PTET51.1.1.799152	29	0.78661	0	0	0	0	0	0	0	0.0149	0	0	0	0
IESPGM.PTET51.1.1.8007	27	0.73469	0.01639	0.04167	0.0198	0	0.05357	0.03448	0	0	0	0.003	0.0875	0
IESPGM.PTET51.1.1.806902	57	0.76875	0	0.00877	0	0	0.05455	0	0.0323	0	0	0	0	0
IESPGM.PTET51.1.1.807703	168	0.79747	0.01724	0.00877	0.5833	0.60227	0.5	0.52147	0.0164	0	0.7509	0.398	0.4976	0.0566
IESPGM.PTET51.1.1.8134	27	0.74576	0.01408	0.19101	0.1509	0.16327	0.24074	0.10256	0.1154	0	0	0.0614	0.0093	0
IESPGM.PTET51.1.1.813537	27	0.67662	0.02083	0	0	0	0	0	0	0	0	0.0054	0.0098	0
IESPGM.PTET51.1.1.815709	100	0.81526	0	0.02	0.02	0.01754	0.42453	0.20325	0.0164	0	0.3901	0.0357	0.2663	0.0506
IESPGM.PTET51.1.1.821225	76	0.80488	0.3931	0.39773	0.6695	0.57692	0.56627	0.78261	0.5333	0	0.6652	0.712	0.7244	0.5278
IESPGM.PTET51.1.1.821483	105	0.74312	0	0	0	0	0.07143	0.03008	0	0	0	0.0032	0.0327	0
IESPGM.PTET51.1.1.82171	54	0.14035	0	0	0	0	0	0	0.0182	0	0.0054	0	0	0
IESPGM.PTET51.1.1.822646	29	0.7861	0	0	0	0	0	0.0292	0	0.0152	0	0	0	0
IESPGM.PTET51.1.1.825644	70	0.8189	0.01075	0.04211	0.25	0.48276	0.59016	0.73188	0.0862	0	0.0157	0.4178	0.5865	0.5632
IESPGM.PTET51.1.1.8259	28	0.80612	0.01429	0	0	0	0.05556	0	0.0638	0	0	0.0034	0	0
IESPGM.PTET51.1.1.826277	27	0.80435	0.01852	0.02913	0.4022	0.52727	0.37288	0.5	0.16	0	0	0.4015	0.4497	0.4194
IESPGM.PTET51.1.1.829210	105	0.83858	0	0.01031	0	0	0.46032	0.01087	0.0299	0	0.0053	0	0.1006	0
IESPGM.PTET51.1.1.83020	26	0.78756	0	0	0	0.01389	0.07595	0	0.0769	0	0	0	0.0192	0
IESPGM.PTET51.1.1.83370	29	0.83568	0	0.03704	0.0674	0.10345	0.25373	0	0.05	0	0	0.0061	0.1032	0.2
IESPGM.PTET51.1.1.840112	128	0.81481	0	0	0	0.01471	0.32143	0.01429	0	0	0	0.0027	0.0608	0
IESPGM.PTET51.1.1.844355	26	0.74346	0.01111	0	0	0	0.0137	0	0	0	0	0	0	0.0079
IESPGM.PTET51.1.1.845588	165	0.67708	0.07812	0.01351	0.0244	0.13043	0.33871	0.03448	0.2917	0	0.0057	0.015	0.124	0.017
IESPGM.PTET51.1.1.848704	50	0.21739	0	0	0	0	0	0.09091	0	0	0	0	0.0139	0.0058
IESPGM.PTET51.1.1.85676	48	0.76744	0.0404	0.01075	0.023	0.01887	0.34211	0	0.2	0	0	0	0.0192	0
IESPGM.PTET51.1.1.859009	100	0.84472	0	0	0.0253	0.02632	0.40678	0.06494	0	0	0.0053	0.0156	0.1183	0.0921
IESPGM.PTET51.1.1.861277	60	0.68067	0	0	0	0.01639	0.01235	0	0	0	0	0	0	0
IESPGM.PTET51.1.1.863110	107	0.86235	0	0	0	0	0.3125	0	0.0189	0	0.0519	0	0.0288	0
IESPGM.PTET51.1.1.866450	112	0.86084	0	0.0202	0.2718	0.38806	0.56436	0.50833	0.2	0	0.6762	0.1182	0.4121	0.5614
IESPGM.PTET51.1.1.867197	46	0.81857	0	0	0	0.01818	0	0	0	0	0	0	0.012	0
IESPGM.PTET51.1.1.87082	30	0.71642	0.02273	0	0.0092	0	0.17544	0	0	0	0	0	0.0547	0
IESPGM.PTET51.1.1.878880	26	0.74725	0	0	0	0	0	0	0	0	0	0	0.0312	0
IESPGM.PTET51.1.1.88063	65	0.81287	0.01064	0.02381	0.0341	0.02778	0.41667	0.0274	0.098	0	0.4747	0.0033	0.1287	0.1667
IESPGM.PTET51.1.1.880851	90	0.82283	0	0	0.1053	0.16883	0.36283	0.13415	0.0357	0	0	0.0301	0.0833	0
IESPGM.PTET51.1.1.894262	47	0.8381	0.06452	0.16304	0.6234	0.83099	0.41732	0.64789	0.4638	0.0086	0	0.1986	0.4213	0.5597
IESPGM.PTET51.1.1.89468	60	0.76923	0.01695	0	0.0103	0.21875	0.62903	0.0814	0	0	0	0.0093	0.2164	0
IESPGM.PTET51.1.1.898053	93	0.82209	0	0.01754	0	0	0	0	0	0	0	0	0	0
IESPGM.PTET51.1.1.905236	26	0.79618	0.10169	0.1194	0.3519	0.22222	0.36364	0.15888	0.0612	0.0833	0.0523	0.0559	0.4	0.1714
IESPGM.PTET51.1.1.907778	67	0.74615	0.02597	0.01124	0.1408	0.09524	0.3253	0.03704	0.125	0	0.0403	0.0093	0.0556	0.0627
IESPGM.PTET51.1.1.911396	32	0.72385	0.01333	0	0	0.05556	0	0	0.0615	0.0133	0.01	0.0033	0.0199	0.0276
IESPGM.PTET51.1.1.91222	91	0.80275	0	0	0	0	0.35616	0.01835	0	0	0.0103	0.0029	0.0199	0
IESPGM.PTET51.1.1.925314	105	0.85338	0.00862	0	0.0241	0.03175	0.53211	0.23567	0	0	0.4038	0.0182	0.2312	0.3968
IESPGM.PTET51.1.1.933079	86	0.80682	0.02542	0.02778	0.4835	0.53731	0.5124	0.07801	0.069	0	0.1064	0.109	0.1667	0.1636
IESPGM.PTET51.1.1.93360	121	0.87634	0	0	0.1013	0.1	0.45312	0.23188	0	0	0.1257	0.0474	0.1511	0
IESPGM.PTET51.1.1.94252	87	0.99174	0.55	0.63793	0.8721	0.97222	0.5625	0.96721	1	0	0.7421	0.6812	0.5	0
IESPGM.PTET51.1.1.949172	27	0.76331	0	0.01235	0.0943	0	0.01695	0	0	0	0	0	0	0
IESPGM.PTET51.1.1.95413	54	0.70918	0.0098	0	0.0367	0.14035	0.43373	0.11842	0.0196	0.0217	0	0.006	0.0616	0.0588
IESPGM.PTET51.1.1.958794	29	0.79295	0	0.00787	0.0103	0	0	0	0	0	0	0	0.005	0
IESPGM.PTET51.1.1.959164	27	0.78241	0	0.09	0.1101	0.17647	0.12162	0.16529	0.0192	0.026	0.0059	0.0286	0.0599	0.1607
IESPGM.PTET51.1.1.969360	26	0.77169	0	0	0	0	0.0137	0	0	0	0	0	0	0
IESPGM.PTET51.1.1.98696	59	0.74879	0	0	0	0.02564	0.4087	0.00935	0	0	0	0	0	0
IESPGM.PTET51.1.1.99900	45	0.81313	0.03226	0.00943	0.0581	0.13636	0.39062	0.26415	0	0	0	0.031	0.25	0.1515
IESPGM.PTET51.1.10.100534	59	0.72093	0.01111	0.0119	0.037	0.14286	0.44262	0.09877	0.0526	0.0093	0	0	0.0255	0
IESPGM.PTET51.1.10.105477	109	0.79333	0	0.0099	0.011	0.01887	0.43333	0.01667	0.0408	0	0.5331	0	0.0391	0
IESPGM.PTET51.1.10.105851	96	0.70857	0.01835	0.00943	0.0753	0	0.47619	0.17877	0	0	0	0.0921	0.1282	0.0455
IESPGM.PTET51.1.10.107342	94	0.78235	0.08955	0.06024	0.3559	0.28571	0.57895	0.37879	0.02	0.027	0.6716	0.1513	0.2824	0.1379
IESPGM.PTET51.1.10.107637	85	0.58642	0	0	0.2143	0.46602	0.38614	0.57576	0.0135	0	0.7619	0.0751	0.1709	0.2609
IESPGM.PTET51.1.10.108951	351	0.74611	0	0	0.6772	0.2625	0.44578	0.43299	0.25	0	0.2959	0.2087	0.3586	0.0952
IESPGM.PTET51.1.10.109408	29	0.68333	0	0	0	0	0	0	0	0	0	0	0	0
IESPGM.PTET51.1.10.110955	93	0.85965	0.01613	0.01266	0	0	0.48077	0	0	0	0	0.0103	0	0
IESPGM.PTET51.1.10.111495	58	0.8	0	0	0	0	0.31481	0	0.0161	0	0	0	0.0145	0
IESPGM.PTET51.1.10.112882	26	0.71233	0	0	0	0	0	0	0.0357	0	0	0	0.0217	0
IESPGM.PTET51.1.10.113234	57	0.73797	0	0.06742	0.3711	0.31481	0.46154	0.46903	0.0204	0	0	0.3175	0.3807	0.3529
IESPGM.PTET51.1.10.114526	103	0.80447	0.25439	0.03261	0.7317	0.7037	0.46535	0.07563	0.2881	0	0.1955	0.374	0.3049	0.1071
IESPGM.PTET51.1.10.118740	27	0.71023	0	0	0	0.01163	0.04082	0.01613	0	0.009	0	0.0058	0.0552	0
IESPGM.PTET51.1.10.119256	28	0.70718	0.0102	0	0.0213	0.05882	0.20561	0.09722	0	0	0	0.029	0.1856	0.0408
IESPGM.PTET51.1.10.119762	77	0.73451	0	0	0.0227	0.02174	0.33884	0.04412	0.0185	0	0	0.0087	0.0423	0
IESPGM.PTET51.1.10.120003	76	0.78974	0.03409	0.02941	0.4643	0.44444	0.56481	0.22018	0.026	0.0167	0	0.0806	0.3211	0.06
IESPGM.PTET51.1.10.122664	28	0.71951	0.00833	0	0.0909	0.04225	0.01613	0.16522	0	0	0	0.0519	0.1515	0
IESPGM.PTET51.1.10.122756	75	0.71176	0.02632	0.0101	0.284	0.63889	0.50442	0.41611	0.0789	0	0.5435	0.2597	0.5427	0.5588
IESPGM.PTET51.1.10.123888	30	0.74468	0	0.05814	0.1579	0.25397	0.17188	0.27586	0.0392	0	0	0.1436	0.2712	0.0714
IESPGM.PTET51.1.10.124896	28	0.71942	0	0	0	0	0	0	0	0	0	0	0.0187	0
IESPGM.PTET51.1.10.126655	61	0.70513	0	0.01	0.0125	0	0.38095	0.00935	0	0	0	0.0031	0.0204	0
IESPGM.PTET51.1.10.126969	26	0.6831	0	0.01869	0.0222	0.02174	0.06122	0.01818	0	0	0	0	0.0331	0
IESPGM.PTET51.1.10.127102	56	0.67857	0	0.10714	0.5673	0.48936	0.49275	0.30909	0.0323	0	0.0294	0.2485	0.2368	0.1667
IESPGM.PTET51.1.10.128844	48	0.73333	0	0	0.0732	0.07143	0.45545	0.21739	0.0536	0	0	0.0254	0.2337	0.0625
IESPGM.PTET51.1.10.129535	76	0.73684	0.0241	0.14286	0.5182	0.53333	0.19565	0.42982	0	0	0.0372	0.3014	0.3716	0.122
IESPGM.PTET51.1.10.131148	57	0.72358	0	0	0.011	0.01493	0.44068	0.07143	0.0189	0	0	0	0.0194	0
IESPGM.PTET51.1.10.132197	141	0.73373	0.0241	0	0	0	0.20879	0.01695	0	0	0.051	0	0.0857	0
IESPGM.PTET51.1.10.133730	28	0.73469	0.00909	0.06015	0.2727	0.06173	0.1875	0.16406	0.1373	0	0	0.0284	0.1356	0
IESPGM.PTET51.1.10.134075	30	0.73457	0.02941	0.01	0	0.04545	0.06849	0.03333	0.0182	0	0.0047	0.0085	0.0057	0
IESPGM.PTET51.1.10.134176	27	0.71429	0.01961	0	0.0227	0	0	0	0	0	0.0094	0	0.0138	0
IESPGM.PTET51.1.10.134316	109	0.70423	0.01042	0	0	0	0.05405	0	0	0	0	0	0	0
IESPGM.PTET51.1.10.134962	30	0.69231	0	0	0	0	0	0	0	0	0	0	0.0206	0
IESPGM.PTET51.1.10.135281	105	0.74096	0	0	0	0	0.51613	0	0.1224	0	0.0171	0	0.0506	0
IESPGM.PTET51.1.10.136772	142	0.8069	0.02857	0.10714	0.496	0.08889	0.54348	0.56944	0.16	0	0.2621	0.2562	0.3571	0.1429
IESPGM.PTET51.1.10.139161	29	0.60396	0	0.06383	0.1304	0.25714	0.32727	0.1358	0.0408	0	0	0.0514	0.2653	0.0217
IESPGM.PTET51.1.10.139366	27	0.61682	0	0	0.04	0	0	0	0	0.0278	0	0.0108	0.0541	0
IESPGM.PTET51.1.10.140602	26	0.68148	0.02521	0.03261	0.1905	0.15254	0.13235	0.21429	0.0172	0	0	0.1635	0.2321	0.0494
IESPGM.PTET51.1.10.141041	288	0.69677	0	0.00962	0.2182	0.17808	0.39175	0.4569	0.1525	0.0109	0.0187	0.1797	0.528	0.0294
IESPGM.PTET51.1.10.141145	26	0.76978	0	0	0	0	0	0	0	0	0	0	0.0066	0
IESPGM.PTET51.1.10.141874	77	0.75419	0.01042	0.30303	0.7295	0.32394	0.47826	0.575	0.0877	0	0.0056	0.4222	0.3972	0.25
IESPGM.PTET51.1.10.141990	29	0.76056	0	0.15306	0.3488	0.15873	0.26154	0.35714	0.0192	0	0	0.2056	0.2761	0.2105
IESPGM.PTET51.1.10.142664	28	0.72028	0.01163	0.01087	0	0.07143	0.14493	0.16418	0.0317	0	0	0.0176	0.225	0
IESPGM.PTET51.1.10.143460	75	0.81667	0.01515	0.05357	0.1146	0.25	0.5	0.04878	0.0984	0	0.5128	0.0061	0.2209	0.1228
IESPGM.PTET51.1.10.145795	26	0.7651	0	0.00909	0.0112	0	0.02222	0	0.1087	0	0	0	0.0204	0
IESPGM.PTET51.1.10.149066	99	0.67969	0.02	0	0	0	0.23171	0	0.0213	0	0	0	0.0566	0
IESPGM.PTET51.1.10.149792	57	0.73684	0.03509	0.10101	0.3069	0.46789	0.51064	0.21805	0.4839	0.0152	0	0.0361	0.2417	0
IESPGM.PTET51.1.10.151023	28	0.68023	0	0	0	0	0	0	0	0	0	0	0.0365	0
IESPGM.PTET51.1.10.151909	160	0.7574	0.03704	0	0.2124	0.59722	0.45055	0.41667	0.3824	0.0137	0.2	0.1676	0.4392	0.2308
IESPGM.PTET51.1.10.15488	44	0.78488	0.01961	0.00935	0.0658	0.06024	0.20732	0.16393	0	0.0114	0.0054	0.0336	0.1257	0.0717
IESPGM.PTET51.1.10.155610	28	0.63636	0	0	0	0	0	0	0	0.0196	0	0	0	0
IESPGM.PTET51.1.10.155636	28	0.64085	0	0	0	0	0	0	0.0154	0.0167	0	0	0.0172	0
IESPGM.PTET51.1.10.158697	56	0.70256	0	0	0	0	0.23656	0.02542	0.0204	0.0159	0	0	0.0192	0
IESPGM.PTET51.1.10.158963	83	0.73711	0	0	0.2143	0.33333	0.46875	0.42593	0	0	0.5494	0.1242	0.411	0.2321
IESPGM.PTET51.1.10.159772	28	0.72455	0.01	0.03738	0.3	0.46667	0.4	0.5122	0.2586	0	0	0.1075	0.4317	0.0167
IESPGM.PTET51.1.10.160327	55	0.73649	0	0.0119	0.1176	0.02273	0.36986	0.15476	0.0196	0	0	0.0929	0.187	0
IESPGM.PTET51.1.10.160589	28	0.71579	0	0	0	0.01562	0.02439	0.04598	0	0	0	0	0.0457	0.0291
IESPGM.PTET51.1.10.161284	47	0.81871	0.01266	0.0274	0.1443	0.13333	0.57746	0.23308	0.1961	0	0	0.0726	0.1348	0.027
IESPGM.PTET51.1.10.161471	29	0.73457	0	0	0	0	0.01471	0.0102	0	0	0.0118	0	0.0072	0.039
IESPGM.PTET51.1.10.163242	224	0.7641	0.01075	0	0.0278	0.06977	0.41667	0.42857	0.1333	0	0.0341	0.1415	0.4179	0.0962
IESPGM.PTET51.1.10.163514	73	0.70681	0.06742	0.04762	0.5	0.31868	0.37363	0.67568	0.3793	0	0.2339	0.4896	0.615	0.5068
IESPGM.PTET51.1.10.165666	27	0.71895	0.01053	0.11966	0.3922	0.2	0.31746	0.3	0	0.0244	0	0.1582	0.4	0.1724
IESPGM.PTET51.1.10.16567	52	0.71038	0.03279	0	0.4625	0.68354	0.42105	0.46154	0.2766	0	0	0.1683	0.359	0.3734
IESPGM.PTET51.1.10.165970	75	0.78488	0.01333	0.0202	0.13	0.22222	0.55844	0.14706	0.04	0	0.1027	0	0.0476	0
IESPGM.PTET51.1.10.167479	28	0.74026	0	0.03226	0.0093	0	0.06329	0.04124	0	0	0	0.0085	0.0194	0
IESPGM.PTET51.1.10.167630	59	0.7377	0	0	0	0	0.25926	0.02667	0	0	0	0	0.0316	0
IESPGM.PTET51.1.10.167743	96	0.84768	0.01176	0.01042	0.0909	0.06	0.50746	0.13291	0.0156	0	0	0.0473	0.1429	0.0526
IESPGM.PTET51.1.10.168887	26	0.70395	0.02128	0	0.0196	0.02469	0.0303	0.0431	0.0571	0	0.0058	0.0026	0.0291	0
IESPGM.PTET51.1.10.175008	107	0.43089	0	0	0	0	0	0	0	0	0	0	0.0094	0.0017
IESPGM.PTET51.1.10.17768	76	0.73118	0	0.01681	0.0152	0	0.29167	0.01333	0	0	0	0.0031	0.0178	0.067
IESPGM.PTET51.1.10.179141	55	0.72956	0.00943	0.01266	0.1477	0.16129	0.44578	0.08434	0.0909	0	0	0.0148	0.3394	0.0185
IESPGM.PTET51.1.10.182788	26	0.72667	0	0	0	0	0.04348	0	0.0139	0.025	0	0	0.0774	0
IESPGM.PTET51.1.10.183118	84	0.81481	0.01754	0.07826	0.234	0.49451	0.60759	0.48851	0.4912	0	0.0055	0.1031	0.3915	0.2727
IESPGM.PTET51.1.10.184556	78	0.73333	0	0	0	0	0.32877	0	0	0	0.0074	0	0.0068	0
IESPGM.PTET51.1.10.187854	67	0.86555	0.01235	0	0.2021	0.08511	0.36585	0.15	0.0462	0	0	0.1031	0.129	0.0637
IESPGM.PTET51.1.10.188369	81	0.69643	0	0	0.0128	0	0.31818	0.0339	0.0893	0	0.0059	0	0.0947	0.0093
IESPGM.PTET51.1.10.189927	144	0.76	0.03191	0.0122	0.0435	0.17647	0.45312	0.14912	0.1639	0	0.6667	0.0221	0.2534	0.0415
IESPGM.PTET51.1.10.191702	181	0.74675	0.01075	0.05941	0.2424	0.09434	0.33333	0.23684	0.0909	0	0.0116	0.0125	0.1532	0.0457
IESPGM.PTET51.1.10.194507	61	0.8129	0	0.0283	0.125	0.25424	0.46377	0.09639	0.1176	0	0	0.0751	0.3203	0.0923
IESPGM.PTET51.1.10.195154	26	0.73913	0.00901	0.00917	0	0	0.03125	0	0.0196	0	0	0	0.0417	0
IESPGM.PTET51.1.10.19992	66	0.7233	0.01	0.00885	0.3827	0.61404	0.53968	0.64368	0.1029	0.0067	0	0.4071	0.5876	0.589
IESPGM.PTET51.1.10.204953	291	0.74176	0.02062	0.00935	0.2449	0.10204	0.38235	0.27184	0.1207	0.0135	0.4121	0.102	0.2567	0.1957
IESPGM.PTET51.1.10.205301	28	0.74603	0	0	0	0	0.0137	0	0	0	0	0	0.013	0
IESPGM.PTET51.1.10.207669	69	0.76829	0.00917	0.05172	0.0515	0.17722	0.47191	0.14286	0.0154	0	0	0.032	0.0786	0.0256
IESPGM.PTET51.1.10.208811	126	0.82857	0.01053	0	0.011	0	0.33028	0.07	0.0238	0	0.181	0.0113	0.0769	0
IESPGM.PTET51.1.10.20930	163	0.70714	0.01149	0	0.027	0.15625	0.35294	0.08333	0.0377	0.0078	0.0109	0.012	0.1975	0.0237
IESPGM.PTET51.1.10.211233	181	0.70068	0.03738	0	0.0106	0	0.24675	0.01205	0.0175	0	0	0.0117	0.2069	0
IESPGM.PTET51.1.10.213589	78	0.81053	0.25773	0.04505	0.6746	0.49333	0.51515	0.60784	0.4179	0	0.57	0.3558	0.6532	0.5273
IESPGM.PTET51.1.10.215220	26	0.6879	0.02609	0.0098	0.0353	0	0.0597	0.14	0	0.0208	0	0.016	0.0671	0
IESPGM.PTET51.1.10.217163	164	0.75263	0	0.00769	0.0118	0.02941	0.36364	0.18889	0	0.0082	0.0342	0.0381	0.0684	0
IESPGM.PTET51.1.10.218516	49	0.77714	0.02857	0.0198	0.0263	0.07273	0.24658	0.08609	0.0444	0	0.0061	0.0175	0.0741	0.0256
IESPGM.PTET51.1.10.219209	71	0.79752	0	0	0.0091	0.01667	0.49485	0.06818	0.0179	0	0	0.0086	0.1229	0.037
IESPGM.PTET51.1.10.219318	68	0.78824	0.0125	0.01087	0.0233	0	0.48077	0.13095	0.0167	0	0.011	0.0242	0.2159	0.2466
IESPGM.PTET51.1.10.221520	26	0.75887	0.01053	0	0.1765	0.03636	0.15517	0.03738	0.1905	0	0	0.0214	0.3359	0
IESPGM.PTET51.1.10.221739	73	0.77473	0.43421	0.49474	0.8348	0.79221	0.44872	0.71875	0.4906	0	0.8413	0.6553	0.8101	0.6765
IESPGM.PTET51.1.10.22236	54	0.65891	0	0	0.0127	0	0	0	0	0	0	0	0.023	0.0057
IESPGM.PTET51.1.10.224389	58	0.72289	0	0	0	0	0.46296	0	0	0	0	0	0.1279	0.0292
IESPGM.PTET51.1.10.225117	26	0.75806	0.02727	0.0098	0.0306	0.04082	0.24272	0.01653	0.4068	0.0079	0.0054	0	0.067	0.0213
IESPGM.PTET51.1.10.22650	66	0.75758	0	0	0.0133	0.01087	0.06122	0	0	0	0	0.0061	0.0638	0.0306
IESPGM.PTET51.1.10.227600	28	0.76562	0.01408	0.04255	0.2857	0.07042	0.2243	0.10526	0.0435	0.0098	0	0.0616	0.291	0.0626
IESPGM.PTET51.1.10.227651	28	0.76923	0.01176	0	0.2644	0.15278	0.18947	0.01538	0	0	0	0.0263	0.2269	0.043
IESPGM.PTET51.1.10.228998	30	0.69841	0	0.00893	0	0	0	0	0	0	0	0.0033	0.0094	0
IESPGM.PTET51.1.10.231428	100	0.76355	0.01	0	0	0	0.13636	0	0	0	0	0	0.0118	0
IESPGM.PTET51.1.10.231883	283	0.82857	0	0	0.1048	0	0.34615	0.42857	0.0488	0	0	0.0891	0.44	0.1087
IESPGM.PTET51.1.10.23202	58	0.76471	0.02381	0	0.0811	0.16176	0.48696	0.10345	0	0	0	0.0063	0.0581	0.0061
IESPGM.PTET51.1.10.234793	73	0.775	0	0	0	0	0.26786	0	0	0	0	0	0	0
IESPGM.PTET51.1.10.238597	85	0.73636	0	0	0	0	0	0	0.0152	0	0	0	0	0
IESPGM.PTET51.1.10.240455	77	0.81364	0	0.06957	0.5167	0.44304	0.5	0.38318	0.4125	0	0.5347	0.1283	0.3978	0.2727
IESPGM.PTET51.1.10.241181	30	0.75159	0.02804	0.04819	0.0128	0.11321	0.10909	0	0.0741	0	0	0	0.089	0.1351
IESPGM.PTET51.1.10.242438	368	0.79435	0.17757	0.08696	0.6837	0.71084	0.48	0.71429	0.1587	0.0241	0.6647	0.6407	0.5825	0.1667
IESPGM.PTET51.1.10.244547	89	0.79717	0.00877	0.04587	0.4206	0.21739	0.48544	0.37615	0	0	0.0049	0.2067	0.337	0.1714
IESPGM.PTET51.1.10.245071	46	0.77228	0.07527	0.11017	0.4948	0.3012	0.48889	0.2069	0.5	0	0	0.0353	0.3062	0.0889
IESPGM.PTET51.1.10.246324	27	0.78155	0.00877	0	0	0	0.02041	0.03604	0	0	0	0	0.0269	0
IESPGM.PTET51.1.10.246734	74	0.69959	0	0	0	0	0.31111	0	0	0	0.0057	0.003	0.0058	0
IESPGM.PTET51.1.10.248446	27	0.75439	0	0.00877	0	0.0119	0.02198	0	0	0	0	0	0.0508	0
IESPGM.PTET51.1.10.249067	89	0.77841	0	0.0099	0.0543	0.11111	0.47826	0.06897	0.0182	0	0.221	0.0059	0.1324	0.0204
IESPGM.PTET51.1.10.249680	179	0.7801	0.02105	0.01031	0.325	0.21277	0.49398	0.50442	0.2738	0	0.5024	0.3921	0.4466	0.1852
IESPGM.PTET51.1.10.252406	27	0.79006	0	0	0.0682	0.01818	0.12821	0.0198	0.0213	0	0	0.0029	0.1102	0.0446
IESPGM.PTET51.1.10.254894	118	0.80928	0	0	0	0	0.25882	0	0	0	0	0	0.0121	0.0082
IESPGM.PTET51.1.10.255220	78	0.80556	0	0	0.0337	0	0.42647	0.10345	0.1724	0	0	0.0033	0.1282	0.0321
IESPGM.PTET51.1.10.255326	26	0.66957	0	0	0.0211	0	0	0	0.1964	0	0.0137	0	0.0085	0
IESPGM.PTET51.1.10.25545	79	0.74766	0	0	0	0.14706	0.35099	0.07937	0	0	0.0056	0	0.0341	0.0594
IESPGM.PTET51.1.10.256888	50	0.78125	0.01111	0	0.0405	0	0.01754	0	0.0294	0	0.0108	0.0059	0.0182	0
IESPGM.PTET51.1.10.258455	84	0.82482	0.69281	0.22308	0.7717	0.744	0.51818	0.77987	0.5789	0.0119	0.8201	0.6086	0.6943	0.5446
IESPGM.PTET51.1.10.259436	147	0.77477	0	0	0.0946	0.14286	0.53763	0.41441	0.125	0	0.5763	0.0918	0.2956	0.0469
IESPGM.PTET51.1.10.260084	392	0.76705	0.0274	0.01961	0.4583	0.35	0.45	0.62275	0.3692	0	0.1073	0.4475	0.5106	0.0488
IESPGM.PTET51.1.10.260506	125	0.75789	0.09524	0.03529	0.7723	0.66234	0.46067	0.74342	0.3016	0	0.6961	0.5035	0.4929	0.0833
IESPGM.PTET51.1.10.260542	47	0.66667	0.01149	0.04545	0.5606	0.48101	0.43548	0.44604	0.2203	0.0109	0	0.2299	0.321	0.1351
IESPGM.PTET51.1.10.262205	124	0.69163	0	0	0	0	0.42718	0	0.0175	0	0.0526	0	0.0202	0
IESPGM.PTET51.1.10.26358	28	0.73099	0.00935	0.03125	0.1494	0.48485	0.4065	0.4086	0.0189	0	0	0.2353	0.3889	0.1905
IESPGM.PTET51.1.10.265074	45	0.79394	0	0.01031	0.0149	0.01639	0.42593	0.06122	0.0476	0	0.0065	0.0077	0.072	0
IESPGM.PTET51.1.10.265120	118	0.81466	0	0	0.0735	0.02941	0.54369	0.36975	0.0625	0	0.2649	0.069	0.2262	0.0222
IESPGM.PTET51.1.10.269252	28	0.80124	0	0	0	0	0	0	0	0	0	0	0	0
IESPGM.PTET51.1.10.269644	28	0.8284	0	0.01075	0	0	0.02703	0	0	0	0	0	0.0065	0
IESPGM.PTET51.1.10.270385	107	0.82587	0.01124	0	0	0	0	0	0	0	0	0	0	0.0833
IESPGM.PTET51.1.10.270660	200	0.75556	0.00885	0	0.0118	0	0.32143	0.008	0.04	0	0.0058	0.0191	0.069	0
IESPGM.PTET51.1.10.271573	46	0.71875	0	0.00917	0	0	0.05797	0.04396	0	0	0	0.0034	0.0385	0.0526
IESPGM.PTET51.1.10.273648	127	0.59048	0	0	0	0	0.27419	0.02326	0	0	0.0919	0	0.0123	0
IESPGM.PTET51.1.10.275558	27	0.7672	0.02198	0.00952	0.0549	0.06154	0.07692	0.17857	0	0	0	0.0284	0.0637	0.0769
IESPGM.PTET51.1.10.27726	160	0.765	0.01429	0	0.0571	0.23881	0.42	0.06667	0.0167	0	0	0.0065	0.2874	0.0246
IESPGM.PTET51.1.10.280569	66	0.8046	0	0	0.0147	0	0.28205	0	0	0	0	0	0.1358	0
IESPGM.PTET51.1.10.281266	256	0.79904	0	0	0.0147	0	0.46835	0.02532	0.0755	0	0.0071	0	0.2829	0
IESPGM.PTET51.1.10.283730	44	0.76042	0	0	0.0247	0.10294	0.35922	0.05147	0.1071	0	0	0.0059	0.1026	0
IESPGM.PTET51.1.10.285368	65	0.8	0.0241	0.22093	0.5439	0.13235	0.08434	0.18116	0.0164	0	0	0.2776	0.1458	0
IESPGM.PTET51.1.10.286943	74	0.77604	0.00893	0.0625	0.4393	0.1875	0.40845	0.11111	0.1607	0.0606	0.6371	0.0823	0.2989	0.0556
IESPGM.PTET51.1.10.294284	85	0.72398	0	0	0	0.01299	0.51948	0.03297	0	0	0.0061	0	0.038	0
IESPGM.PTET51.1.10.295122	118	0.79433	0	0	0.0122	0	0.20253	0.01064	0	0	0.0052	0	0.0918	0
IESPGM.PTET51.1.10.297765	60	0.77491	0	0	0	0.01205	0.35938	0.05882	0	0	0	0.0029	0.1296	0
IESPGM.PTET51.1.10.298544	57	0.74144	0.12844	0.29245	0.6689	0.5619	0.50806	0.27619	0.4225	0	0	0.1836	0.3771	0.0213
IESPGM.PTET51.1.10.302233	55	0.72549	0	0	0.56	0.68293	0.48077	0.2782	0.0196	0	0	0.1203	0.2247	0.0455
IESPGM.PTET51.1.10.302378	31	0.73684	0.03297	0.13187	0.4557	0.46875	0.45714	0.41104	0.1887	0.0141	0	0.0977	0.2418	0.0667
IESPGM.PTET51.1.10.302523	95	0.79577	0	0	0.2743	0.22667	0.52679	0.57391	0	0	0	0.1607	0.3032	0.0789
IESPGM.PTET51.1.10.30323	28	0.70556	0	0	0	0	0.00971	0	0.0143	0	0	0.0028	0.0153	0.0042
IESPGM.PTET51.1.10.305469	26	0.75207	0.00935	0	0	0.0119	0.03333	0.03077	0	0	0	0.0029	0.0805	0
IESPGM.PTET51.1.10.306235	77	0.85876	0.51639	0.37405	0.6557	0.79429	0.53659	0.82292	0.5667	0.0161	0.7735	0.6489	0.7426	0.5227
IESPGM.PTET51.1.10.30847	28	0.71508	0	0	0	0.01176	0	0.05263	0	0.0065	0	0	0.0642	0.0201
IESPGM.PTET51.1.10.309056	29	0.78421	0.03158	0.14953	0.2073	0.12698	0.3	0.4058	0.0635	0.0208	0.0164	0.1831	0.3922	0.2609
IESPGM.PTET51.1.10.311850	62	0.82902	0	0.0102	0.0101	0.03175	0.27119	0.01887	0.0189	0	0	0	0.0446	0
IESPGM.PTET51.1.10.316092	44	0.78866	0	0	0.0106	0	0.01695	0.09302	0	0	0	0	0.0488	0.0118
IESPGM.PTET51.1.10.316328	28	0.78333	0.08108	0.38318	0.4598	0.75962	0.35484	0.2875	0.3088	0.1333	0.0163	0.189	0.5338	0.3947
IESPGM.PTET51.1.10.321925	69	0.82877	0	0	0	0.01695	0.39344	0.01316	0.0159	0	0	0.0032	0.1134	0
IESPGM.PTET51.1.10.322503	76	0.83815	0	0	0	0	0.36207	0	0.0217	0	0	0	0	0
IESPGM.PTET51.1.10.331554	54	0.7839	0	0.00746	0.0118	0.01695	0.1039	0	0.0351	0	0	0	0.0677	0
IESPGM.PTET51.1.10.33327	127	0.71179	0.01075	0	0	0	0.38679	0	0.0217	0	0	0	0.0212	0.019
IESPGM.PTET51.1.10.333643	247	0.76437	0.02151	0	0.1683	0.16129	0.35955	0.35294	0.0345	0	0.0287	0.0346	0.2966	0
IESPGM.PTET51.1.10.334073	29	0.71528	0	0	0	0	0	0	0	0	0.0128	0	0	0
IESPGM.PTET51.1.10.334984	80	0.75191	0.00909	0.04724	0.3204	0.16667	0.48315	0.57353	0.0476	0	0	0.2329	0.3789	0.08
IESPGM.PTET51.1.10.335351	127	0.75243	0	0	0	0	0.1068	0	0.0385	0	0	0	0	0
IESPGM.PTET51.1.10.336433	193	0.79114	0.00952	0	0.0515	0.03077	0.41791	0.08475	0.3529	0	0.0169	0.0514	0.2917	0
IESPGM.PTET51.1.10.338543	69	0.83146	0	0.01739	0.303	0.10127	0.53846	0.32967	0.0702	0	0	0.0387	0.1818	0
IESPGM.PTET51.1.10.338688	79	0.82143	0.01282	0.02041	0.3636	0.37143	0.60759	0.29545	0.0182	0	0.6905	0.1059	0.283	0
IESPGM.PTET51.1.10.339608	27	0.7766	0	0	0.0588	0.03947	0.15517	0.01724	0	0	0	0.0125	0.0993	0
IESPGM.PTET51.1.10.339950	26	0.75773	0.00935	0	0.2233	0.34	0.39785	0.25962	0.0678	0	0	0.0831	0.3212	0.3913
IESPGM.PTET51.1.10.341648	154	0.66667	0	0	0.0123	0.01639	0.03797	0	0.06	0	0	0	0.0184	0
IESPGM.PTET51.1.10.341800	58	0.66667	0	0	0	0	0.15854	0	0.0476	0	0	0	0.0127	0
IESPGM.PTET51.1.10.350037	79	0.775	0.0119	0	0	0	0.46591	0	0	0	0.0106	0	0.2083	0.0233
IESPGM.PTET51.1.10.35274	76	0.77982	0.01	0	0.1294	0.4918	0.56	0.45055	0.02	0	0.0192	0.2045	0.4422	0.5991
IESPGM.PTET51.1.10.353582	84	0.78894	0	0.01053	0.0417	0.08163	0.16	0.01869	0.0244	0	0.013	0.0074	0	0.0093
IESPGM.PTET51.1.10.354411	30	0.77734	0	0.01	0	0.02128	0.0404	0.0274	0	0.0099	0.0111	0.0063	0.0309	0.0267
IESPGM.PTET51.1.10.355684	138	0.7821	0.0099	0	0.0824	0.17822	0.52475	0.33333	0.0816	0	0.705	0.1241	0.2588	0.0526
IESPGM.PTET51.1.10.358822	105	0.78919	0.00901	0	0	0	0.33824	0	0.0635	0	0.0682	0	0.0677	0.0976
IESPGM.PTET51.1.10.364924	79	0.78136	0	0.00833	0.0128	0.02222	0.14286	0	0	0	0.0118	0.0092	0	0
IESPGM.PTET51.1.10.365197	48	0.85714	0	0.01626	0.08	0.21311	0.22449	0.03614	0	0	0	0.0151	0.026	0.0364
IESPGM.PTET51.1.10.365542	29	0.74641	0.01	0.07071	0.3548	0.41026	0.25	0.35106	0.1846	0.0163	0	0.1182	0.3789	0.1304
IESPGM.PTET51.1.10.367149	130	0.80399	0	0.0087	0.1346	0.175	0.53	0.13953	0.1176	0	0.0048	0.2042	0.3182	0.078
IESPGM.PTET51.1.10.367631	90	0.7992	0.01053	0.03333	0.3434	0.16667	0.42647	0.58889	0.2206	0.0103	0.0722	0.2669	0.4715	0.2806
IESPGM.PTET51.1.10.370649	130	0.82274	0	0	0.3918	0.24731	0.5045	0.14706	0.0781	0	0.4615	0.0323	0.2152	0.0366
IESPGM.PTET51.1.10.373282	28	0.7644	0.01887	0.07527	0.439	0.375	0.42105	0.20909	0.075	0	0	0.0866	0.2263	0.0417
IESPGM.PTET51.1.10.375404	67	0.82645	0	0.09375	0.2826	0.21154	0.49398	0.11765	0.0303	0	0.5316	0.0463	0.2366	0.2019
IESPGM.PTET51.1.10.378840	86	0.80866	0.025	0.00862	0.1134	0.09804	0.57692	0.35802	0.0143	0	0.5291	0.0233	0.44	0.2981
IESPGM.PTET51.1.10.379122	58	0.8271	0	0.00952	0	0	0	0	0	0	0	0	0.0069	0
IESPGM.PTET51.1.10.380423	101	0.88889	0	0.09649	0.3953	0.13793	0.58333	0.4	0.1549	0	0.2906	0.1855	0.5752	0.2576
IESPGM.PTET51.1.10.382887	109	0.84774	0.10101	0.16949	0.6923	0.52564	0.52747	0.26619	0.5484	0	0.8243	0.2138	0.3059	0.0685
IESPGM.PTET51.1.10.383189	127	0.80753	0	0	0	0	0.21739	0	0	0	0	0	0.0175	0
IESPGM.PTET51.1.10.389505	27	0.78453	0	0	0	0	0	0	0	0	0	0	0	0
IESPGM.PTET51.1.10.390539	108	0.81897	0.07229	0.06957	0.781	0.81818	0.58763	0.79439	0.1864	0.0357	0.8142	0.6435	0.774	0.3478
IESPGM.PTET51.1.10.391245	79	0.82736	0	0.00781	0.2	0.27907	0.50476	0.40678	0.0351	0	0.4247	0.0778	0.2667	0.3333
IESPGM.PTET51.1.10.3914	239	0.75758	0.17391	0.01316	0.5982	0.38028	0.54795	0.46237	0.3167	0	0.5821	0.5208	0.5815	0.2
IESPGM.PTET51.1.10.395949	113	0.8087	0.03093	0.01087	0.5	0.36782	0.36047	0.33607	0.0851	0	0.7653	0.2569	0.3231	0.0182
IESPGM.PTET51.1.10.401654	50	0.7343	0	0.01124	0	0.05333	0.09009	0.02128	0.0588	0	0	0.019	0.0335	0.0161
IESPGM.PTET51.1.10.401862	28	0.8	0	0	0	0	0	0	0.0125	0	0	0	0	0
IESPGM.PTET51.1.10.40590	57	0.74163	0	0.03636	0.1084	0.14085	0.52427	0.15596	0.0167	0	0	0.0063	0.1741	0
IESPGM.PTET51.1.10.408858	79	0.82155	0	0	0	0.03279	0.2803	0.02941	0.0345	0	0	0.0029	0.0517	0
IESPGM.PTET51.1.10.40926	46	0.78916	0	0.01266	0.022	0.02469	0.46875	0.1134	0.0351	0	0	0.006	0.0412	0.0984
IESPGM.PTET51.1.10.416486	82	0.84977	0.00943	0.06024	0.354	0.20968	0.52703	0.27632	0.1233	0	0	0.135	0.2047	0.0517
IESPGM.PTET51.1.10.416603	48	0.85385	0	0	0	0	0	0	0	0	0	0	0.018	0
IESPGM.PTET51.1.10.423568	73	0.81081	0.58594	0.11927	0.5345	0.79208	0.57692	0.82143	0.5513	0.0575	0.7568	0.4832	0.7558	0.7372
IESPGM.PTET51.1.10.42778	79	0.8114	0.02817	0.12048	0.6222	0.65138	0.54167	0.71519	0.0408	0.0091	0	0.5015	0.4734	0.3382
IESPGM.PTET51.1.10.429372	405	0.82114	0.66187	0.05208	0.8143	0.72152	0.55714	0.76636	0.6456	0	0.6936	0.6226	0.7257	0.7838
IESPGM.PTET51.1.10.42952	26	0.75152	0	0.04348	0.4872	0.44898	0.29897	0.66667	0.0469	0	0	0.2537	0.3374	0.14
IESPGM.PTET51.1.10.43071	88	0.80769	0.01205	0.06481	0.6807	0.55435	0.53782	0.56938	0.1228	0	0.7435	0.4401	0.5361	0.1795
IESPGM.PTET51.1.10.43548	44	0.84615	0.02174	0.04082	0.2297	0.2	0.54054	0.18	0.28	0	0.0065	0.1094	0.3585	0.0526
IESPGM.PTET51.1.10.440832	85	0.80903	0.00917	0.10092	0.4135	0.27523	0.52518	0.53982	0.125	0.0116	0.5526	0.1437	0.3165	0.5455
IESPGM.PTET51.1.10.446751	73	0.85374	0.02128	0.0381	0.5146	0.6	0.54386	0.74566	0.4247	0	0.3158	0.4227	0.593	0.3804
IESPGM.PTET51.1.10.447668	137	0.70051	0.0087	0	0.092	0.06849	0.42466	0.31481	0.0351	0	0.6986	0.1081	0.236	0.1098
IESPGM.PTET51.1.10.44768	64	0.76667	0	0.00885	0	0.06329	0.45833	0.06061	0	0	0	0.0096	0.1208	0.129
IESPGM.PTET51.1.10.44959	28	0.69421	0.02128	0.12963	0.234	0.19753	0.32051	0.35065	0.0536	0.0375	0	0.1686	0.4286	0.0952
IESPGM.PTET51.1.10.454255	30	0.78929	0.00917	0.00794	0	0	0.0087	0.0119	0	0	0	0.0031	0.0294	0
IESPGM.PTET51.1.10.455981	30	0.87288	0.06579	0.05607	0.04	0.2459	0.2069	0.15217	0.1558	0.0339	0.0517	0.0218	0.1061	0.1012
IESPGM.PTET51.1.10.4563	47	0.75	0	0	0.0115	0.2037	0.52564	0.14286	0.0465	0	0	0	0.2715	0.0857
IESPGM.PTET51.1.10.45820	307	0.75936	0	0.01031	0.0357	0.04878	0.41667	0.38983	0.0526	0	0.0377	0.0455	0.398	0
IESPGM.PTET51.1.10.461256	68	0.78322	0	0.00952	0	0	0.28713	0	0.0545	0	0	0	0.0211	0
IESPGM.PTET51.1.10.461407	58	0.81592	0.01	0.0678	0.5043	0.51064	0.56881	0.33981	0.3333	0	0.0057	0.3084	0.4571	0.5146
IESPGM.PTET51.1.10.461841	65	0.81754	0	0.00781	0.1158	0.12857	0.58065	0.38095	0.0145	0	0	0.1299	0.4171	0.2844
IESPGM.PTET51.1.10.462652	134	0.86331	0.36283	0.06186	0.6509	0.68	0.45865	0.78169	0.14	0	0.7351	0.6509	0.7165	0.575
IESPGM.PTET51.1.10.463133	30	0.7668	0	0	0.0161	0	0.01176	0	0	0	0	0	0	0.008
IESPGM.PTET51.1.10.464850	69	0.87435	0.03571	0.17742	0.0674	0.16667	0.52632	0.32203	0.2917	0	0.3077	0.0269	0.3614	0.125
IESPGM.PTET51.1.10.466741	28	0.751	0.01786	0.03788	0.0306	0.07895	0.09709	0.19565	0	0.0084	0.0049	0.0507	0.2308	0.029
IESPGM.PTET51.1.10.469588	28	0.72024	0.01266	0	0	0	0	0.02198	0	0	0	0.0038	0.0181	0
IESPGM.PTET51.1.10.470321	27	0.76389	0.01111	0.01408	0.1067	0.05769	0.17143	0.09195	0.1017	0	0	0.0172	0.0949	0
IESPGM.PTET51.1.10.470983	112	0.86829	0.0119	0	0.1146	0.2	0.44	0.40426	0.2632	0	0.8275	0.0749	0.3735	0.0294
IESPGM.PTET51.1.10.473604	87	0.75732	0.17778	0.01087	0.4857	0.71429	0.50495	0.45872	0.2778	0.0104	0.5611	0.2674	0.4695	0.3673
IESPGM.PTET51.1.10.474373	27	0.71488	0.01	0	0	0	0	0.01471	0	0	0	0	0.0113	0
IESPGM.PTET51.1.10.474402	26	0.76892	0.01031	0	0	0.01351	0.13333	0.10667	0	0	0	0.0107	0.087	0
IESPGM.PTET51.1.10.474776	27	0.81567	0	0.01163	0	0	0	0	0.0526	0	0	0	0.0208	0
IESPGM.PTET51.1.10.475097	38	0.71311	0.01802	0.01124	0	0	0	0	0	0	0	0	0.0479	0.0635
IESPGM.PTET51.1.10.475656	31	0.74528	0.03409	0.01099	0.0123	0	0	0.01408	0	0	0.0061	0	0.0714	0
IESPGM.PTET51.1.10.476151	29	0.66102	0.00926	0	0	0	0	0	0.0426	0	0	0	0.033	0
IESPGM.PTET51.1.10.47857	202	0.75472	0.31373	0.01031	0.6115	0.70408	0.53846	0.82979	0.2182	0	0.7103	0.8266	0.7562	0.4167
IESPGM.PTET51.1.10.489516	29	0.78903	0.00935	0.00901	0	0	0	0	0	0	0	0	0	0
IESPGM.PTET51.1.10.489557	27	0.80288	0	0.02752	0.1324	0.37975	0.32039	0.3662	0	0	0	0.0702	0.0795	0.0495
IESPGM.PTET51.1.10.493028	100	0.85843	0.03738	0.01	0.3153	0.42857	0.53383	0.09474	0.0286	0	0.0599	0.0365	0.1835	0.0546
IESPGM.PTET51.1.10.493526	105	0.79562	0.01408	0.02532	0.3232	0.16327	0.5625	0.32558	0.0847	0	0.0242	0.2076	0.2026	0.1114
IESPGM.PTET51.1.10.49642	76	0.76555	0	0	0	0	0.5431	0.34314	0.0244	0	0.0359	0.0417	0.4044	0.2308
IESPGM.PTET51.1.10.497618	101	0.78095	0	0	0	0	0	0	0	0	0	0	0.0055	0.0125
IESPGM.PTET51.1.10.502848	28	0.84	0.00877	0.05495	0.0278	0.08889	0.1375	0.27559	0.0299	0	0	0.0698	0.3065	0.05
IESPGM.PTET51.1.10.503035	77	0.82965	0	0.00926	0.1553	0.2809	0.60194	0.43564	0.1467	0	0	0.2207	0.5139	0.4245
IESPGM.PTET51.1.10.50329	29	0.7362	0	0	0	0	0	0	0	0	0	0.0027	0.0261	0
IESPGM.PTET51.1.10.504433	26	0.7668	0	0.0087	0.0471	0.05714	0.22034	0.17742	0.1034	0	0	0.0101	0.1122	0.0656
IESPGM.PTET51.1.10.51272	26	0.78916	0.0102	0	0	0	0	0	0.0179	0	0	0	0	0
IESPGM.PTET51.1.10.518416	115	0	0	0	0.0769	0	0	0	0	0	0.8132	0.2151	0.4852	0.5217
IESPGM.PTET51.1.10.51856	80	0.80347	0.14706	0.07865	0.4512	0.65823	0.58065	0.61871	0.4717	0	0.0942	0.2191	0.6708	0.0882
IESPGM.PTET51.1.10.51967	26	0.71812	0	0	0	0	0	0	0	0	0	0	0	0
IESPGM.PTET51.1.10.522301	131	0.86257	0.08257	0.13636	0.811	0.73684	0.5678	0.7483	0.5106	0.0098	0.7593	0.8168	0.7208	0.5556
IESPGM.PTET51.1.10.52340	122	0.7697	0	0	0	0.01471	0.07143	0.08571	0	0	0	0.0208	0.0588	0
IESPGM.PTET51.1.10.53335	77	0.8359	0.01064	0.00917	0.5361	0.59649	0.53333	0.73043	0.125	0	0.4141	0.4865	0.5907	0.5294
IESPGM.PTET51.1.10.53559	39	0.7551	0	0	0	0	0.0202	0.01316	0	0	0	0	0.0074	0
IESPGM.PTET51.1.10.53657	26	0.69872	0	0.05714	0.4085	0.55696	0.46789	0.63333	0.1667	0.0074	0	0.4381	0.5541	0.1944
IESPGM.PTET51.1.10.5366	77	0.7438	0	0	0	0	0.27059	0	0	0	0	0	0.0102	0
IESPGM.PTET51.1.10.54455	77	0.79787	0	0.17476	0.3407	0.52778	0.54737	0.69753	0.2167	0	0	0.3493	0.3771	0.3
IESPGM.PTET51.1.10.551050	157	0.84667	0	0	0.2738	0.57143	0.41353	0.81982	0.0323	0	0.0063	0.5714	0.5749	0.0286
IESPGM.PTET51.1.10.552921	131	0.83936	0.01351	0	0.0532	0.01724	0.45455	0	0.0606	0	0.128	0.0127	0.1444	0.0513
IESPGM.PTET51.1.10.553485	66	0.8412	0	0	0	0	0.45545	0.01064	0.0357	0	0	0	0.0576	0
IESPGM.PTET51.1.10.553631	29	0.79293	0	0	0	0	0	0	0	0	0	0	0	0
IESPGM.PTET51.1.10.554032	86	0.82213	0.0101	0	0	0.07812	0.37931	0.20253	0.0299	0	0	0.0186	0.0579	0
IESPGM.PTET51.1.10.55497	125	0.62857	0	0	0	0	0.42647	0.02804	0	0	0.1719	0	0.026	0
IESPGM.PTET51.1.10.555909	106	0.82866	0.03	0.0614	0.5273	0.55556	0.51818	0.66667	0.4667	0	0.8557	0.3622	0.6518	0.5581
IESPGM.PTET51.1.10.559539	113	0.7037	0.01351	0	0	0	0.11905	0.0119	0.0328	0	0.0056	0.0032	0.0223	0
IESPGM.PTET51.1.10.564416	150	0.81395	0.50806	0.10526	0.8606	0.59459	0.65823	0.57627	0.5205	0	0.6031	0.7034	0.7885	0.6078
IESPGM.PTET51.1.10.564571	26	0.78922	0.33577	0.06452	0.6161	0.68493	0.51163	0.69811	0.3521	0	0.0212	0.517	0.5857	0.4076
IESPGM.PTET51.1.10.56630	49	0.73077	0.0297	0.01163	0	0.11864	0.45455	0.18792	0.4079	0.0127	0.0056	0.0418	0.2944	0.087
IESPGM.PTET51.1.10.570497	106	0.86435	0.02727	0.05051	0.234	0.38889	0.45802	0.50685	0.0161	0	0.0493	0.2534	0.4062	0.1818
IESPGM.PTET51.1.10.57193	27	0.83117	0.0297	0.15789	0.3506	0.3662	0.4	0.7191	0.3167	0.0161	0.0056	0.41	0.7107	0.3824
IESPGM.PTET51.1.10.572244	221	0.82979	0.02381	0	0.3186	0.65625	0.47059	0.46552	0.375	0	0.4395	0.4176	0.6231	0.3077
IESPGM.PTET51.1.10.574325	234	0.73786	0.0125	0	0.39	0.46875	0.46429	0.19192	0.0769	0	0.1571	0.073	0.2542	0.0294
IESPGM.PTET51.1.10.577209	59	0.78968	0.00962	0	0.0323	0	0.46739	0.02564	0	0	0	0.0064	0.0102	0
IESPGM.PTET51.1.10.579090	285	0.86093	0.03614	0	0.1039	0.09091	0.53333	0.08065	0.2063	0	0.1361	0.1779	0.454	0.0588
IESPGM.PTET51.1.10.58201	63	0.72034	0.00752	0	0	0	0.18367	0	0	0	0	0	0	0.0714
IESPGM.PTET51.1.10.58305	68	0.68182	0.01064	0	0	0	0.02941	0	0.0182	0	0	0	0	0.0526
IESPGM.PTET51.1.10.584973	27	0.7337	0	0	0	0	0	0	0.0253	0	0.013	0	0	0
IESPGM.PTET51.1.10.594132	150	0.82353	0	0.04211	0.4667	0.63333	0.46809	0.64035	0.1695	0	0.6621	0.3309	0.4718	0.4138
IESPGM.PTET51.1.10.606112	30	0.825	0	0	0	0	0	0	0.0161	0	0	0	0.0323	0
IESPGM.PTET51.1.10.6137	44	0.92857	0.6	0.28571	0.2	0.4	0.71429	0.78261	0.0408	0.0179	0	0.1068	0.3711	0.1595
IESPGM.PTET51.1.10.61606	26	0.71585	0	0	0	0	0	0.01075	0.0667	0	0	0.018	0.1705	0.1154
IESPGM.PTET51.1.10.61626	57	0.73295	0.03	0.1194	0.2676	0.49438	0.4898	0.53271	0.3469	0.0081	0	0.3301	0.4359	0.2917
IESPGM.PTET51.1.10.61864	107	0.69118	0	0.00962	0	0	0.09474	0	0	0	0	0	0.0054	0.1034
IESPGM.PTET51.1.10.636550	26	0.82632	0.16484	0.0678	0.1515	0.35802	0.15385	0.23158	0.4667	0	0	0.0526	0.3007	0.0597
IESPGM.PTET51.1.10.644598	29	0.81879	0	0.02913	0.0962	0.09091	0.02326	0.02198	0	0	0.0061	0.0135	0.0833	0.0372
IESPGM.PTET51.1.10.645715	56	0.78879	0.21374	0.07955	0.7364	0.71875	0.5375	0.68	0.5085	0	0	0.5426	0.6129	0.5682
IESPGM.PTET51.1.10.646481	62	0.81413	0	0	0	0	0	0.04225	0	0	0	0	0.0349	0.0104
IESPGM.PTET51.1.10.648846	29	0.79399	0.01136	0.02609	0.1176	0.2931	0.1791	0.23387	0.1525	0	0.0104	0.1014	0.2264	0.3067
IESPGM.PTET51.1.10.64998	113	0.76471	0	0.02151	0.0476	0.38	0.48352	0.26882	0	0	0	0.0542	0.1859	0.027
IESPGM.PTET51.1.10.650249	29	0.78788	0.01163	0	0.0132	0.01587	0.05882	0.03571	0.0328	0	0	0.0187	0.1471	0.0424
IESPGM.PTET51.1.10.65612	97	0.74206	0.00917	0.01053	0.1905	0.37931	0.58	0.42188	0.0204	0	0.3158	0.2261	0.4511	0.1429
IESPGM.PTET51.1.10.65986	315	0.78505	0.49194	0.01	0.4653	0.64948	0.50862	0.80132	0.2615	0.0141	0.764	0.6196	0.7406	0.3293
IESPGM.PTET51.1.10.662996	27	0.83534	0	0	0	0	0	0	0	0	0	0.0031	0.0061	0
IESPGM.PTET51.1.10.666673	28	0.81395	0	0.00901	0	0.01587	0.01562	0	0	0	0	0	0.0268	0
IESPGM.PTET51.1.10.668818	71	0.81068	0.01818	0	0.0505	0	0.33929	0.0098	0	0	0	0.0127	0.131	0
IESPGM.PTET51.1.10.669589	29	0.80447	0	0	0.0112	0.01587	0.01724	0	0	0	0	0.003	0.0184	0
IESPGM.PTET51.1.10.68553	116	0.70253	0	0	0	0	0.01299	0	0	0	0	0	0	0.0161
IESPGM.PTET51.1.10.72160	69	0.83553	0	0.05357	0.325	0.86567	0.72464	0.17	0.4262	0	0	0.0322	0.2193	0.1108
IESPGM.PTET51.1.10.73128	47	0.7191	0	0.00893	0	0	0	0	0	0	0	0	0	0
IESPGM.PTET51.1.10.75121	45	0.72222	0.01099	0	0.0957	0.56667	0.47727	0.41284	0	0.0091	0	0.081	0.3355	0.025
IESPGM.PTET51.1.10.77330	26	0.72308	0	0	0	0	0	0	0	0	0	0	0.0101	0
IESPGM.PTET51.1.10.77546	28	0.2449	0	0	0.0112	0	0	0	0	0	0	0.0145	0.1045	0.0063
IESPGM.PTET51.1.10.77950	118	0.67883	0	0	0	0.01389	0.02597	0	0.0476	0	0	0.003	0.0412	0
IESPGM.PTET51.1.10.78425	30	0.60366	0	0	0.0122	0.03659	0.08537	0.05376	0.0244	0	0.0109	0.011	0.1047	0.0309
IESPGM.PTET51.1.10.7965	45	0.73548	0	0	0.0098	0	0	0.02151	0.0317	0	0	0.0057	0.012	0.0049
IESPGM.PTET51.1.10.80994	29	0.67308	0	0	0	0	0	0	0	0	0	0	0	0
IESPGM.PTET51.1.10.81398	118	0.80269	0.66372	0.15574	0.7727	0.71264	0.59848	0.75145	0.5424	0.0114	0.8141	0.4694	0.6466	0.3009
IESPGM.PTET51.1.10.82754	76	0.78378	0.02062	0.08654	0.4796	0.66667	0.46667	0.25203	0	0	0.0092	0.0972	0.2407	0
IESPGM.PTET51.1.10.8288	99	0.77124	0.70588	0.15909	0.8333	0.84932	0.41333	0.79452	0.5246	0	0.832	0.7913	0.7241	0.702
IESPGM.PTET51.1.10.86922	39	0.57042	0	0	0	0	0	0	0	0	0	0	0	0
IESPGM.PTET51.1.10.87523	47	0.7069	0.02174	0.04301	0.3396	0.77215	0.53153	0.6	0.2143	0	0.0107	0.2661	0.6402	0.25
IESPGM.PTET51.1.10.88488	98	0.74146	0	0.00855	0.0145	0	0.52525	0.11268	0	0	0	0.0058	0.084	0
IESPGM.PTET51.1.10.89568	207	0.61905	0.01724	0	0.3673	0.20968	0.39706	0.13158	0.2703	0	0.3333	0.0315	0.064	0
IESPGM.PTET51.1.10.89680	59	0.78873	0.00885	0.04348	0.2676	0.63014	0.62195	0.2381	0.2326	0	0	0.0393	0.2018	0
IESPGM.PTET51.1.10.89701	44	0.72868	0.00885	0.04301	0.0952	0.14035	0.59375	0.16176	0.1087	0	0.0059	0.0211	0.1538	0
IESPGM.PTET51.1.10.89846	57	0.76974	0.01905	0.03922	0.1316	0.28431	0.56338	0.33333	0.1837	0	0.0548	0.0264	0.1759	0
IESPGM.PTET51.1.10.89864	113	0.77987	0	0.02083	0.1538	0.1125	0.47761	0.29787	0.119	0	0.6	0.0463	0.2155	0
IESPGM.PTET51.1.10.90927	222	0.78161	0.32143	0.02	0.8084	0.75229	0.54839	0.41727	0.3108	0	0.674	0.3462	0.7291	0.1212
IESPGM.PTET51.1.10.92757	88	0.77193	0.16505	0.1039	0.6204	0.53333	0.675	0.48529	0.0926	0.125	0.7035	0.328	0.5	0.2174
IESPGM.PTET51.1.10.93306	187	0.67683	0.02542	0.0073	0.4545	0.38614	0.375	0.21711	0.0189	0	0.0638	0.1503	0.4437	0
IESPGM.PTET51.1.10.9489	117	0.73054	0.23529	0.05	0.6721	0.58228	0.54321	0.77931	0.4231	0.0099	0.8028	0.6275	0.6902	0.5822
IESPGM.PTET51.1.100.101020	65	0.79703	0	0.00813	0	0	0.30864	0.02703	0	0	0	0	0.0129	0
IESPGM.PTET51.1.100.103371	66	0.81905	0.02857	0.0396	0.4124	0.51613	0.61972	0.49367	0.3818	0	0	0.1694	0.3439	0.4545
IESPGM.PTET51.1.100.103713	30	0.82036	0	0.09756	0.3846	0.25424	0.24194	0.2963	0.0652	0	0	0.1772	0.3082	0.1316
IESPGM.PTET51.1.100.105510	27	0.81379	0.02597	0.01099	0.0723	0.18333	0.34286	0.2029	0.0213	0	0	0.051	0.2047	0.0541
IESPGM.PTET51.1.100.107116	26	0.75641	0.01905	0.05505	0.3163	0.2027	0.29825	0.23077	0.0364	0	0.0059	0.0787	0.219	0.1429
IESPGM.PTET51.1.100.109342	79	0.77586	0.08	0.30189	0.3077	0.4	0.63333	0.5	0.35	0	0.2162	0.4444	0.4516	0.3021
IESPGM.PTET51.1.100.111742	28	0.79459	0.01176	0	0	0	0.01	0.01176	0.0312	0	0	0	0	0
IESPGM.PTET51.1.100.1119	28	0.71429	0.025	0.02128	0.0185	0	0	0.15152	0.0513	0	0	0.0097	0.0341	0
IESPGM.PTET51.1.100.118499	30	0.77049	0.01724	0.01852	0.058	0.3	0.23288	0.11429	0.0508	0	0	0.017	0.1327	0.0962
IESPGM.PTET51.1.100.119036	27	0.74299	0	0	0	0	0.025	0	0.0182	0	0	0	0.0203	0.0041
IESPGM.PTET51.1.100.119817	191	0.67532	0.0082	0	0	0	0.35616	0.04396	0.0444	0	0	0	0.1071	0.0296
IESPGM.PTET51.1.100.1212	27	0.74194	0	0	0	0	0	0	0	0	0	0	0.0303	0
IESPGM.PTET51.1.100.121909	88	0.87072	0	0	0.0233	0.4898	0.57955	0.40541	0.0698	0.0101	0.2811	0.0896	0.5543	0.6309
IESPGM.PTET51.1.100.124997	29	0.7243	0.02273	0.02586	0.2778	0.52	0.23158	0.40323	0.0545	0.0088	0	0.1135	0.2143	0.2011
IESPGM.PTET51.1.100.126280	64	0.76113	0.21053	0.06	0.5094	0.75532	0.51261	0.69173	0.4098	0	0	0.5556	0.3961	0.3213
IESPGM.PTET51.1.100.132591	75	0.70552	0	0.00962	0	0	0.24138	0	0	0	0	0	0.0515	0
IESPGM.PTET51.1.100.1342	28	0.78889	0	0.32353	0.2593	0.2	0.15909	0.33333	0.125	0	0	0.2179	0.4141	0.1905
IESPGM.PTET51.1.100.135238	29	0.78235	0	0	0	0	0	0	0.0192	0	0	0	0.0183	0
IESPGM.PTET51.1.100.136043	56	0.84615	0.02469	0	0.012	0.02128	0.39759	0.00952	0.029	0	0	0.0032	0.1156	0.0214
IESPGM.PTET51.1.100.137987	127	0.81043	0.07353	0.08642	0.0274	0.17284	0.5	0.18182	0.1321	0.0886	0.5059	0.0287	0.2013	0.1273
IESPGM.PTET51.1.100.138299	135	0.79235	0.06897	0.06061	0.7188	0.30435	0.54054	0.71429	0.2034	0	0.6967	0.6356	0.6915	0.3915
IESPGM.PTET51.1.100.139907	260	0.82946	0.05882	0.02778	0.7183	0.38095	0.55769	0.76471	0.3478	0	0.1321	0.653	0.4667	0.1781
IESPGM.PTET51.1.100.140104	189	0.79618	0.04	0	0	0	0.57627	0.06612	0.0962	0	0.006	0	0.2981	0.0131
IESPGM.PTET51.1.100.141112	29	0.75728	0.06024	0.08929	0.0645	0.09677	0.34118	0.38776	0.1667	0.0208	0.0114	0.0817	0.283	0.0636
IESPGM.PTET51.1.100.142014	27	0.77095	0.01124	0	0	0	0.01786	0	0	0	0	0	0	0
IESPGM.PTET51.1.100.143834	129	0.85024	0.01149	0.00971	0.1042	0.01639	0.42683	0.16505	0.0149	0	0.2708	0.0229	0.0963	0.0444
IESPGM.PTET51.1.100.144290	29	0.76166	0	0.00877	0.0278	0.01471	0.13699	0.07447	0.0385	0	0	0.0095	0.0451	0
IESPGM.PTET51.1.100.144378	46	0.7377	0	0	0	0	0.01333	0	0	0	0	0	0.0064	0
IESPGM.PTET51.1.100.144459	27	0.7673	0	0	0	0	0	0	0	0	0	0	0	0
IESPGM.PTET51.1.100.144727	95	0.76444	0.06316	0.02586	0.4	0.3617	0.53608	0.57895	0.3571	0.0141	0.8675	0.3052	0.5668	0.3049
IESPGM.PTET51.1.100.145053	108	0.75676	0	0	0	0	0.25714	0	0.025	0	0	0	0	0
IESPGM.PTET51.1.100.145266	29	0.73786	0	0.0411	0.1075	0.01639	0.31429	0	0.0364	0	0	0	0.1059	0
IESPGM.PTET51.1.100.1472	27	0.53571	0	0	0	0	0	0	0	0	0	0	0.0342	0
IESPGM.PTET51.1.100.147746	47	0.72603	0.0101	0.00862	0.0494	0	0.25301	0	0.0147	0	0	0.0116	0.0185	0.003
IESPGM.PTET51.1.100.148010	281	0.73148	0.01087	0	0.0143	0.05195	0.50515	0.10976	0	0	0	0.0274	0.1944	0.0323
IESPGM.PTET51.1.100.151688	26	0.69849	0	0	0	0	0	0	0	0	0	0	0	0
IESPGM.PTET51.1.100.155500	26	0.8	0	0.02151	0.0127	0.01515	0.06667	0.09333	0	0	0	0	0.0435	0.0411
IESPGM.PTET51.1.100.155735	87	0.77193	0	0.00877	0.0879	0.08974	0.55208	0.12195	0.0222	0	0.1438	0.0096	0.1613	0
IESPGM.PTET51.1.100.156683	46	0.72159	0.01111	0.01111	0.0125	0	0.11429	0.01031	0.0217	0	0	0	0.0087	0
IESPGM.PTET51.1.100.157916	30	0.76498	0	0	0	0	0	0	0	0	0	0	0.016	0
IESPGM.PTET51.1.100.158938	75	0.81853	0	0.00885	0.2105	0.46914	0.5969	0.76522	0.3	0	0.6476	0.4349	0.6129	0.2889
IESPGM.PTET51.1.100.1601	27	0.73333	0	0.06024	0.0462	0.05	0.09804	0.15789	0.0455	0	0	0.0658	0.092	0.2857
IESPGM.PTET51.1.100.162195	69	0.71277	0	0.0087	0	0.01818	0.14035	0.0303	0	0	0	0	0.0064	0
IESPGM.PTET51.1.100.164200	43	0.74059	0	0	0	0	0.02667	0.02381	0.0175	0	0	0.023	0.1049	0
IESPGM.PTET51.1.100.165224	246	0.80263	0	0	0.0952	0	0.47458	0.04211	0.2542	0	0.3237	0.0387	0.0976	0
IESPGM.PTET51.1.100.166442	45	0.86184	0.01176	0	0.0741	0.20513	0.5082	0.15	0.0714	0	0	0.0264	0.2284	0.0606
IESPGM.PTET51.1.100.168058	26	0.81065	0	0	0.1111	0.12727	0.2619	0.28319	0.1034	0	0	0.0373	0.3086	0.0647
IESPGM.PTET51.1.100.168432	49	0.71779	0.01449	0.05682	0.2031	0.20635	0.58621	0.42708	0.0385	0	0	0.072	0.2784	0.0661
IESPGM.PTET51.1.100.168456	26	0.72611	0	0	0	0.01562	0.21739	0.18421	0.037	0	0	0.0045	0.1023	0
IESPGM.PTET51.1.100.168480	27	0.72222	0.01316	0.09524	0.0645	0.2	0.36735	0.42529	0.05	0	0	0.0696	0.217	0.0619
IESPGM.PTET51.1.100.169307	29	0.71728	0	0	0	0	0	0	0.0164	0	0	0	0	0
IESPGM.PTET51.1.100.172109	76	0.67883	0	0	0	0	0	0	0	0	0	0	0	0
IESPGM.PTET51.1.100.1732	28	0.74038	0	0	0	0	0	0.02703	0.04	0	0	0	0.036	0
IESPGM.PTET51.1.100.173627	82	0.79216	0	0	0.0109	0.0119	0.11458	0.06742	0	0.0072	0	0.0032	0.0223	0
IESPGM.PTET51.1.100.174169	55	0.83163	0.02439	0	0.0595	0	0.4625	0.15909	0.0179	0	0	0.0386	0.2623	0
IESPGM.PTET51.1.100.175934	183	0.7193	0.2	0.01923	0.7087	0.38462	0.74627	0.72727	0.2	0	0.7509	0.6832	0.6667	0.5
IESPGM.PTET51.1.100.177154	79	0.73778	0	0	0.0128	0.0119	0.28986	0.13636	0	0	0	0.0068	0.0307	0
IESPGM.PTET51.1.100.177955	29	0.73143	0	0	0	0.01818	0	0	0	0	0	0	0	0
IESPGM.PTET51.1.100.178684	29	0.76374	0	0.02521	0.0116	0.27381	0.24359	0.22	0.0161	0	0	0.0217	0.0373	0
IESPGM.PTET51.1.100.178712	27	0.78283	0	0	0	0	0	0	0.0152	0	0	0.0034	0.0163	0.1034
IESPGM.PTET51.1.100.179869	56	0.76471	0	0	0.0132	0.04	0.45736	0.07971	0.0164	0	0	0.0126	0.1973	0
IESPGM.PTET51.1.100.180823	198	0.77273	0	0	0.6129	0.44595	0.46429	0.63366	0.193	0	0.3772	0.5249	0.4909	0.1667
IESPGM.PTET51.1.100.180846	72	0.77717	0	0.0099	0.2069	0.13559	0.44554	0.21649	0.12	0	0	0.0559	0.2375	0.0732
IESPGM.PTET51.1.100.181027	90	0.81019	0.01235	0.07216	0.5169	0.38356	0.55102	0.42308	0.0769	0	0.0189	0.3205	0.3459	0.4255
IESPGM.PTET51.1.100.181217	26	0.71345	0	0	0	0.0411	0.11364	0.06195	0	0	0	0.0076	0.0916	0
IESPGM.PTET51.1.100.181759	74	0.76987	0	0	0	0	0	0	0	0	0	0	0	0
IESPGM.PTET51.1.100.183725	213	0.76142	0.01299	0.01835	0.6696	0.58763	0.47321	0.55696	0.5147	0.0065	0.7358	0.3543	0.6306	0.4824
IESPGM.PTET51.1.100.185266	90	0.74257	0	0	0.0093	0.01235	0.22105	0.1831	0	0	0	0.0164	0.1172	0
IESPGM.PTET51.1.100.185811	88	0.74123	0.01176	0.02913	0.369	0.27907	0.59292	0.48485	0.0377	0	0	0.3082	0.3976	0.1481
IESPGM.PTET51.1.100.188729	471	0.78469	0	0	0.0294	0	0.44538	0.01681	0.0984	0.0073	0.016	0.071	0.2649	0.1481
IESPGM.PTET51.1.100.191168	151	0.75377	0	0.01	0.125	0.02667	0.53571	0.2766	0.0204	0	0.0884	0.0833	0.477	0
IESPGM.PTET51.1.100.191243	44	0.73797	0	0	0.0114	0	0.12048	0.0625	0	0	0	0.0123	0.1429	0.0263
IESPGM.PTET51.1.100.193031	57	0.6802	0.01163	0	0	0	0.33333	0.04054	0.0172	0	0	0	0.1677	0.0185
IESPGM.PTET51.1.100.194859	69	0.77778	0	0	0	0.01351	0.09302	0.01351	0	0	0	0	0	0.0353
IESPGM.PTET51.1.100.196923	45	0.73113	0	0.01087	0.0488	0	0.5	0.12644	0.0192	0	0	0.0238	0.1713	0.0977
IESPGM.PTET51.1.100.199354	29	0.75397	0	0.00926	0.0333	0.08696	0.06897	0.15625	0.0444	0	0	0.0207	0.125	0.0449
IESPGM.PTET51.1.100.199770	48	0.78981	0	0.05618	0.3738	0.36207	0.46575	0.10791	0	0	0	0.0882	0.2377	0.0938
IESPGM.PTET51.1.100.199984	57	0.81646	0.11392	0.15152	0.6881	0.83	0.9619	0.68203	0.2182	0	0.0408	0.5968	0.6928	0.588
IESPGM.PTET51.1.100.200620	67	0.82629	0	0.01869	0.08	0.03704	0.51042	0.12381	0.1154	0	0	0.0421	0.3147	0.1761
IESPGM.PTET51.1.100.200714	57	0.8324	0	0.00926	0	0.04054	0.18841	0.07143	0	0	0	0.0035	0.0192	0
IESPGM.PTET51.1.100.200773	26	0.80788	0	0	0	0.03226	0.05128	0.01449	0.0213	0.0081	0	0.0034	0.014	0
IESPGM.PTET51.1.100.201437	49	0.80976	0.04124	0.11475	0.5269	0.56311	0.4381	0.37079	0.4058	0	0	0.2027	0.362	0.1827
IESPGM.PTET51.1.100.201996	27	0.73529	0.03614	0.18812	0.5376	0.49485	0.48485	0.61417	0.4348	0	0	0.52	0.5156	0.3136
IESPGM.PTET51.1.100.202617	28	0.67797	0.04	0.05882	0.3099	0.12676	0.34848	0.1157	0.0769	0	0	0.1769	0.283	0.102
IESPGM.PTET51.1.100.203588	264	0.7027	0.01587	0	0.1486	0.26027	0.4918	0.53636	0.0167	0	0.0213	0.3503	0.4251	0.2111
IESPGM.PTET51.1.100.205635	54	0.70064	0	0	0	0	0.08108	0.0101	0	0	0	0	0.0195	0
IESPGM.PTET51.1.100.205890	84	0.65693	0.01124	0	0	0	0.21667	0.02381	0.0357	0	0	0.0029	0.0135	0
IESPGM.PTET51.1.100.205920	92	0.75182	0	0	0	0.2619	0.40278	0.05	0.0417	0	0	0.0285	0.0941	0.0667
IESPGM.PTET51.1.100.208139	620	0.81159	0.07692	0	0.6721	0.65979	0.56716	0.65625	0.0984	0	0.6444	0.6265	0.6374	0.3131
IESPGM.PTET51.1.100.210584	63	0.725	0.01163	0	0.0707	0.02041	0.35088	0.02857	0	0	0	0.0119	0.0686	0
IESPGM.PTET51.1.100.211041	27	0.7929	0.01429	0	0.0538	0.04	0.30208	0.16783	0.0526	0.0115	0	0.0065	0.193	0.017
IESPGM.PTET51.1.100.211305	31	0.74051	0	0	0.0114	0	0	0	0	0	0.0053	0	0.02	0
IESPGM.PTET51.1.100.211400	75	0.68508	0	0	0.0843	0.12621	0.37624	0.1129	0	0.0092	0.0186	0.0192	0.2209	0.0718
IESPGM.PTET51.1.100.211763	172	0.73649	0	0	0	0	0.18391	0.0241	0	0	0	0	0.0571	0.0057
IESPGM.PTET51.1.100.214622	97	0.78333	0.15789	0.03659	0.5375	0.4918	0.44615	0.55882	0.4179	0	0.7286	0.1885	0.4027	0.2314
IESPGM.PTET51.1.100.215662	197	0.73333	0.00862	0.00725	0.0112	0	0.3625	0	0.0208	0	0.0337	0	0.038	0
IESPGM.PTET51.1.100.217020	45	0.74691	0.01124	0.00935	0	0	0.01961	0.00709	0	0	0	0	0.025	0
IESPGM.PTET51.1.100.217094	26	0.71429	0.01389	0	0	0.02326	0.03175	0	0.02	0	0	0	0.0463	0.0103
IESPGM.PTET51.1.100.218	28	0.7875	0	0.05263	0.0185	0	0.11765	0.10526	0.0333	0	0.0233	0.0388	0.0865	0.0435
IESPGM.PTET51.1.100.220625	79	0.78505	0	0.0198	0.0568	0.14706	0.5463	0.55357	0.1489	0.0072	0.7713	0.0833	0.2766	0.11
IESPGM.PTET51.1.100.221477	47	0.72532	0	0	0	0.03448	0.00813	0.01587	0	0.0132	0	0.0028	0.006	0.0065
IESPGM.PTET51.1.100.222567	55	0.81879	0.10204	0.21875	0.1806	0.66667	0.5	0.57143	0.037	0.0667	0.0154	0.4221	0.6535	0.5968
IESPGM.PTET51.1.100.222692	76	0.78646	0	0.02128	0.0137	0	0.52041	0.06154	0.0625	0	0	0.0233	0.1159	0.1071
IESPGM.PTET51.1.100.222967	60	0.85377	0.01235	0.0396	0.0462	0.04225	0.61856	0.07692	0.0213	0	0	0.0189	0.0893	0.0739
IESPGM.PTET51.1.100.222981	98	0.84305	0.02381	0.02778	0.0735	0.15	0.675	0.19231	0.0426	0	0.0797	0.0323	0.2406	0.0684
IESPGM.PTET51.1.100.223044	26	0.75172	0.0375	0.13386	0.2987	0.19718	0.41758	0.46341	0.225	0.016	0.0132	0.1274	0.5227	0.0576
IESPGM.PTET51.1.100.224352	28	0.74251	0	0.00781	0.0141	0.04478	0.02299	0.2037	0	0	0	0.0463	0.0405	0
IESPGM.PTET51.1.100.224435	31	0.70166	0	0.04587	0.0204	0.2	0.21212	0.14583	0.0263	0	0.0055	0.0117	0.1053	0.0118
IESPGM.PTET51.1.100.225180	48	0.79024	0.09709	0.16935	0.6263	0.76238	0.61111	0.47407	0.3768	0	0	0.3768	0.475	0.2358
IESPGM.PTET51.1.100.225554	105	0.81651	0.0137	0.0297	0.375	0.46988	0.63953	0.14634	0.1556	0	0.0053	0.1185	0.5208	0.1786
IESPGM.PTET51.1.100.22680	29	0.77011	0	0	0	0	0	0	0	0	0	0	0	0
IESPGM.PTET51.1.100.226982	29	0.6646	0	0	0.0235	0.03175	0	0.01266	0	0	0	0.0087	0	0
IESPGM.PTET51.1.100.227794	63	0.8408	0	0	0	0.01754	0.42105	0.13978	0	0	0	0.0106	0.1032	0.0244
IESPGM.PTET51.1.100.229690	66	0.75862	0	0	0.0602	0.04082	0.38571	0.2625	0	0	0	0.0145	0.1039	0
IESPGM.PTET51.1.100.232469	26	0.75796	0	0	0	0	0	0	0	0	0	0	0	0
IESPGM.PTET51.1.100.234536	78	0.82353	0	0	0.0658	0.02174	0.4	0.11679	0.0357	0	0	0.0317	0.161	0.1081
IESPGM.PTET51.1.100.234829	30	0.75581	0.03158	0.09	0.3267	0.09756	0.19298	0.35	0.0556	0	0.0052	0.165	0.2988	0.0227
IESPGM.PTET51.1.100.237431	26	0.79464	0.0122	0	0	0	0	0	0.0444	0	0.0058	0	0.0155	0
IESPGM.PTET51.1.100.237680	26	0.7415	0	0.0101	0	0.01333	0	0.01923	0	0.0185	0	0	0	0
IESPGM.PTET51.1.100.238715	230	0.75309	0	0.00847	0.1771	0.03846	0.45714	0.10811	0.0769	0	0	0.1229	0.4153	0.037
IESPGM.PTET51.1.100.23889	26	0.74869	0.01266	0.00917	0	0	0	0	0	0	0	0	0.0252	0
IESPGM.PTET51.1.100.239484	66	0.7641	0.03846	0.02703	0.2088	0.40566	0.54074	0.17857	0.0392	0.0139	0	0.0213	0.1745	0.0192
IESPGM.PTET51.1.100.240261	45	0.72519	0	0.04762	0.0933	0.23684	0.50649	0.10145	0.0213	0	0	0.0218	0.2222	0.0817
IESPGM.PTET51.1.100.240339	48	0.73684	0.03261	0.02381	0.2706	0.52778	0.48438	0.18966	0.1091	0	0	0.0779	0.186	0.1099
IESPGM.PTET51.1.100.24150	26	0.81013	0	0.04255	0.1368	0.18367	0.11765	0.18085	0.0548	0.0189	0	0.0767	0.2235	0.0632
IESPGM.PTET51.1.100.243649	86	0.69822	0.00926	0.04587	0.6306	0.35849	0.45349	0.50427	0.1053	0	0.3238	0.3256	0.4129	0.2118
IESPGM.PTET51.1.100.243740	30	0.72903	0	0	0	0	0	0	0	0	0	0	0	0.0172
IESPGM.PTET51.1.100.244296	75	0.77228	0	0.0315	0.1856	0.15	0.4322	0.31579	0.1875	0	0.0517	0.0431	0.1796	0
IESPGM.PTET51.1.100.24441	110	0.80275	0	0	0.0714	0.01493	0.275	0.11268	0.0175	0.0127	0	0.0103	0.0809	0
IESPGM.PTET51.1.100.244570	30	0.73563	0.0119	0.04348	0.2959	0.42991	0.5102	0.16327	0.0455	0	0	0.0243	0.1744	0.0286
IESPGM.PTET51.1.100.245019	26	0.73113	0.18182	0.33884	0.7143	0.57447	0.43878	0.58025	0.3636	0	0	0.3251	0.4898	0.1892
IESPGM.PTET51.1.100.246286	117	0.73864	0.0122	0	0	0	0.3	0	0	0	0	0	0.0068	0
IESPGM.PTET51.1.100.247214	26	0.73203	0.01111	0.02344	0.4458	0.4	0.29114	0.41237	0.0563	0	0	0.0822	0.3673	0
IESPGM.PTET51.1.100.247524	56	0.77315	0.02353	0.10204	0.4216	0.42308	0.53763	0.47761	0.0615	0	0.0051	0.2437	0.4278	0.3784
IESPGM.PTET51.1.100.248976	28	0.76471	0.0122	0.22581	0.5185	0.47826	0.19718	0.37615	0.0222	0	0.0301	0.2262	0.2969	0.2222
IESPGM.PTET51.1.100.249765	49	0.79213	0	0.01818	0.0283	0.05882	0.41228	0.0885	0.0213	0	0	0.0205	0.1218	0
IESPGM.PTET51.1.100.249955	28	0.75148	0	0	0	0	0	0	0	0	0	0	0.0276	0
IESPGM.PTET51.1.100.250618	28	0.7871	0.01031	0	0.0769	0.01408	0	0	0	0	0	0	0.0316	0
IESPGM.PTET51.1.100.250637	50	0.77901	0.01852	0.0495	0.163	0.37374	0.52475	0.22807	0.0238	0.0116	0	0.0909	0.2562	0
IESPGM.PTET51.1.100.252114	28	0.7972	0.01205	0.04348	0.2125	0.09804	0.08696	0.10377	0.0333	0	0	0.0751	0.1131	0.0526
IESPGM.PTET51.1.100.256804	77	0.77889	0	0	0.219	0.37097	0.55833	0.51087	0	0	0.1585	0.2122	0.3605	0.4091
IESPGM.PTET51.1.100.257581	56	0.75275	0.0101	0	0.1443	0.09091	0.47423	0.16667	0	0	0	0.0556	0.0784	0
IESPGM.PTET51.1.100.257912	45	0.76836	0	0	0	0	0	0	0	0	0	0	0.0175	0
IESPGM.PTET51.1.100.258621	43	0.77273	0	0	0	0	0.08861	0	0	0	0	0.0029	0.0064	0.0541
IESPGM.PTET51.1.100.258812	73	0.71101	0	0.0101	0.01	0	0.375	0.0137	0.0417	0	0.0054	0.0031	0.0058	0.069
IESPGM.PTET51.1.100.259947	97	0.62676	0	0	0	0	0.26506	0.01961	0	0	0.0053	0	0.014	0.0101
IESPGM.PTET51.1.100.261544	68	0.74194	0	0	0.0137	0.01087	0.38938	0	0	0	0	0	0	0
IESPGM.PTET51.1.100.261580	28	0.70414	0	0	0.0303	0.26923	0.22609	0.11111	0.0408	0	0	0.0234	0.1044	0.0182
IESPGM.PTET51.1.100.262780	26	0.625	0.04938	0.09783	0.3125	0.52809	0.31522	0.41667	0.119	0	0	0.1838	0.3885	0.1627
IESPGM.PTET51.1.100.263758	44	0.69312	0	0	0	0.02128	0.375	0.07843	0	0.0154	0	0	0.0385	0.0239
IESPGM.PTET51.1.100.264269	27	0.73864	0.03704	0.08403	0.4125	0.65789	0.47368	0.67532	0.2321	0	0	0.4675	0.52	0.3644
IESPGM.PTET51.1.100.264377	28	0.73826	0	0	0	0	0.05333	0.0241	0.0351	0	0	0	0.0504	0
IESPGM.PTET51.1.100.265270	68	0.73684	0.01176	0	0.0135	0	0.45679	0	0	0	0	0.007	0.028	0
IESPGM.PTET51.1.100.265475	44	0.67284	0	0.02	0.2394	0.08772	0.37647	0.19318	0.0172	0	0	0.1465	0.3107	0.1622
IESPGM.PTET51.1.100.266338	38	0.77439	0	0	0	0	0.02439	0.0303	0	0	0	0.0036	0.0518	0.0238
IESPGM.PTET51.1.100.266390	48	0.72152	0	0	0	0.07246	0.53571	0	0.0667	0	0	0.0072	0.0602	0
IESPGM.PTET51.1.100.267561	28	0.65625	0	0	0	0.01429	0	0	0	0	0	0	0.0058	0
IESPGM.PTET51.1.100.267767	56	0.73248	0	0	0.0097	0.03636	0.35366	0.02247	0.0462	0	0	0.0123	0.186	0.0119
IESPGM.PTET51.1.100.268595	66	0.76136	0.02222	0.03333	0.6076	0.61765	0.58197	0.47761	0.4211	0.0083	0	0.5075	0.5625	0.2857
IESPGM.PTET51.1.100.268708	26	0.69128	0	0.00917	0	0	0	0	0.0204	0	0	0	0	0
IESPGM.PTET51.1.100.269091	48	0.7337	0	0.0202	0.0909	0.22034	0.50909	0.22222	0.1692	0	0	0.0578	0.3889	0.0652
IESPGM.PTET51.1.100.269259	30	0.67005	0	0	0	0	0.04762	0.02326	0.2951	0.0088	0	0.003	0.0235	0
IESPGM.PTET51.1.100.270503	63	0.75152	0	0	0.0506	0.12281	0.42697	0.10714	0	0	0	0.0258	0.1382	0.0606
IESPGM.PTET51.1.100.271786	113	0.79524	0	0.00855	0.3448	0.53704	0.49612	0.64516	0.0204	0.0079	0.2941	0.4019	0.6305	0.2778
IESPGM.PTET51.1.100.274226	62	0.77778	0	0	0	0	0.29231	0	0.0189	0	0	0	0	0
IESPGM.PTET51.1.100.274282	27	0.68613	0	0.00943	0.1	0.14286	0.22535	0.3	0.0182	0.0154	0	0.0218	0.1456	0.0435
IESPGM.PTET51.1.100.274688	28	0.71171	0.02198	0.15929	0.551	0.19444	0.36111	0.27273	0.0526	0.0213	0.0191	0.0947	0.2	0
IESPGM.PTET51.1.100.276719	57	0.7191	0	0.13669	0.6396	0.58929	0.63736	0.63559	0.3433	0	0	0.5132	0.6477	0.5333
IESPGM.PTET51.1.100.276867	78	0.74257	0.00952	0	0.2	0.08642	0.48421	0.26087	0	0	0	0.1287	0.3333	0.12
IESPGM.PTET51.1.100.277859	28	0.66667	0.0102	0.02941	0.0233	0.04211	0.05172	0.09091	0.0667	0.0125	0	0.04	0.1619	0
IESPGM.PTET51.1.100.277948	49	0.71429	0.02174	0.01	0.0312	0.06024	0.35526	0.15625	0	0.0127	0	0.0638	0.1927	0
IESPGM.PTET51.1.100.278013	28	0.68531	0	0	0	0	0	0	0	0	0	0	0	0
IESPGM.PTET51.1.100.278091	29	0.58647	0	0.0119	0	0	0.01408	0.025	0.0172	0	0	0	0.009	0
IESPGM.PTET51.1.100.278850	76	0.67857	0	0	0.0127	0	0.40816	0.03333	0	0	0	0	0	0
IESPGM.PTET51.1.100.280236	79	0.76536	0.02062	0.04651	0.23	0.15254	0.59783	0.46	0	0	0.5476	0.0843	0.2292	0
IESPGM.PTET51.1.100.281370	28	0.65891	0	0	0.027	0.01333	0.17333	0.06757	0	0	0	0.0182	0.0616	0
IESPGM.PTET51.1.100.281433	27	0.72109	0	0	0.0319	0.03077	0.14458	0.05263	0.0377	0	0	0	0.0621	0
IESPGM.PTET51.1.100.281554	26	0.725	0	0	0	0	0	0	0.0152	0	0	0	0.0117	0
IESPGM.PTET51.1.100.281844	26	0.73239	0	0	0	0	0	0	0.0256	0	0	0	0	0
IESPGM.PTET51.1.100.282026	45	0.74825	0	0	0.0183	0.04938	0.39474	0.09091	0.0488	0	0	0.0033	0.1519	0
IESPGM.PTET51.1.100.282305	29	0.66055	0	0	0	0	0	0	0	0	0	0	0	0
IESPGM.PTET51.1.100.282350	173	0.73529	0	0.04	0.4844	0.6129	0.58065	0.46296	0.2683	0	0.021	0.4138	0.4874	0
IESPGM.PTET51.1.100.282698	27	0.68595	0	0	0	0	0	0	0	0	0	0	0.0169	0
IESPGM.PTET51.1.100.283396	28	0.73333	0	0.01942	0.0472	0.02703	0.25397	0.16058	0	0	0	0.0189	0.1606	0
IESPGM.PTET51.1.100.283619	28	0.76923	0.01282	0	0	0	0	0	0	0	0	0	0.0122	0
IESPGM.PTET51.1.100.283875	45	0.81452	0	0	0	0	0.05	0	0	0	0.0077	0	0.0412	0
IESPGM.PTET51.1.100.284337	30	0.67153	0	0.00794	0	0	0.05172	0.07477	0.0323	0.0127	0	0.0094	0.0828	0
IESPGM.PTET51.1.100.285017	255	0.77647	0.30108	0.01064	0.4194	0.51613	0.62745	0.47059	0.1806	0	0.6694	0.1585	0.4854	0.1429
IESPGM.PTET51.1.100.285672	89	0.75	0	0.02299	0.3	0.48214	0.51429	0.43056	0.2708	0	0.142	0.1443	0.2649	0.0333
IESPGM.PTET51.1.100.285755	93	0.80292	0	0.01136	0.0256	0.03774	0.57143	0.18	0.0889	0	0.0059	0.0098	0.0507	0.0968
IESPGM.PTET51.1.100.285816	29	0.72973	0	0	0.0116	0	0.02439	0	0	0	0.0058	0.0031	0.007	0
IESPGM.PTET51.1.100.287026	26	0.76	0.03191	0.06667	0.2551	0.49206	0.40323	0.35135	0.3269	0	0	0.1971	0.3741	0
IESPGM.PTET51.1.100.287200	75	0.82734	0	0.01149	0.0886	0.0566	0.22222	0.06173	0.0256	0	0.0132	0.0677	0.2417	0
IESPGM.PTET51.1.100.287707	26	0.69167	0	0	0.0238	0	0.04545	0.02532	0.0274	0	0	0.0091	0.0732	0
IESPGM.PTET51.1.100.289356	84	0.77451	0.0274	0.04762	0.243	0.30952	0.52128	0.37209	0.0492	0	0.1704	0.0572	0.4103	0.4375
IESPGM.PTET51.1.100.294780	100	0.72519	0.02857	0.10112	0.3832	0.31579	0.60811	0.35135	0.0435	0	0.7802	0.1175	0.338	0.7273
IESPGM.PTET51.1.100.29751	28	0.7402	0.01471	0.08537	0.1493	0.22807	0.27397	0.21687	0.0189	0.025	0	0.1273	0.1429	0.1226
IESPGM.PTET51.1.100.297944	26	0.68966	0.02041	0.03883	0.2152	0.21505	0.13889	0.04412	0.2143	0	0.0061	0.0276	0.1024	0.1
IESPGM.PTET51.1.100.29830	55	0.83616	0	0.0814	0.1585	0.36842	0.25287	0.25581	0.0476	0	0	0.1162	0.0726	0.0901
IESPGM.PTET51.1.100.299215	45	0.73485	0.0641	0.01351	0.0253	0.0625	0.44828	0.04255	0	0	0.0126	0.0104	0.1759	0.1333
IESPGM.PTET51.1.100.301139	28	0.74444	0	0.01149	0	0.01754	0	0	0	0	0	0	0	0
IESPGM.PTET51.1.100.304171	26	0.75641	0	0	0	0	0	0	0	0	0	0	0.012	0
IESPGM.PTET51.1.100.305080	38	0.76378	0.01613	0	0	0	0	0.01961	0	0	0	0.0318	0.0236	0
IESPGM.PTET51.1.100.30724	126	0.66667	0	0.008	0.0118	0	0.34375	0.02632	0	0	0.1588	0	0.1223	0.0681
IESPGM.PTET51.1.100.308573	30	0.73611	0	0	0	0	0	0	0	0	0.0065	0	0	0
IESPGM.PTET51.1.100.309082	26	0.81928	0	0.01667	0.0294	0.03226	0.22222	0.03509	0.3846	0	0	0.0179	0.0598	0.0132
IESPGM.PTET51.1.100.310191	30	0.83333	0.01667	0	0.0185	0	0.04348	0.01	0	0	0	0.0046	0.0234	0
IESPGM.PTET51.1.100.311226	26	0.76786	0.03774	0.0625	0.2615	0.5	0.46	0.27273	0.4545	0	0	0.2051	0.2917	0.0653
IESPGM.PTET51.1.100.348	27	0.57407	0	0	0.0175	0	0	0	0.0645	0	0	0	0.0291	0
IESPGM.PTET51.1.100.37616	53	0.8209	0	0.01449	0.2278	0.23529	0.51429	0.09091	0.1714	0	0	0.0608	0.2548	0.2508
IESPGM.PTET51.1.100.3813	57	0.78313	0.31111	0.08235	0.3333	0.84615	0.57143	0.56818	0.3393	0	0	0.3826	0.6768	0.1905
IESPGM.PTET51.1.100.40357	28	0.78281	0	0	0.0189	0	0.02469	0.01408	0	0	0.0181	0.0207	0.0694	0.0327
IESPGM.PTET51.1.100.41363	47	0.80913	0.03529	0.03261	0.3165	0.21311	0.42478	0.39744	0.0159	0.0323	0.0059	0.2342	0.4601	0.3693
IESPGM.PTET51.1.100.4388	27	0.7381	0.22093	0.24211	0.3793	0.3617	0.43284	0.45455	0.303	0.029	0.0082	0.1844	0.5214	0.3333
IESPGM.PTET51.1.100.43950	79	0.8327	0.34483	0.09091	0.7981	0.5493	0.66379	0.5913	0.2131	0	0.7206	0.4244	0.5579	0.55
IESPGM.PTET51.1.100.44180	29	0.78926	0	0.01042	0	0	0	0	0.0169	0	0	0	0	0
IESPGM.PTET51.1.100.4531	1374	0.7716	0.82105	0	0.3051	0.44444	0.55556	0.55072	0.5435	0	0.6437	0.3933	0.5444	0.5238
IESPGM.PTET51.1.100.46774	48	0.80658	0	0	0	0.07407	0.24211	0.00645	0	0	0	0	0.0417	0
IESPGM.PTET51.1.100.478	28	0.74684	0	0.10127	0.2222	0.27273	0.25532	0.2	0.1522	0	0	0.1221	0.1963	0.0345
IESPGM.PTET51.1.100.48715	172	0.52033	0	0	0	0	0.15909	0	0.0571	0	0	0	0	0
IESPGM.PTET51.1.100.49358	49	0.78607	0	0.0119	0.0385	0.06349	0.30769	0.00671	0	0.0189	0.0111	0.0034	0.0714	0.0493
IESPGM.PTET51.1.100.51654	66	0.78075	0	0	0.0444	0	0.02985	0	0.04	0	0	0	0	0
IESPGM.PTET51.1.100.52214	240	0.73026	0	0	0	0	0.17188	0	0	0	0	0	0.0258	0
IESPGM.PTET51.1.100.54418	64	0.89394	0.68852	0.76068	0.8351	0.82	0.80682	0.77844	0.7455	0.5634	0.8072	0.6488	0.7153	0.6154
IESPGM.PTET51.1.100.5534	26	0.76316	0	0	0.0189	0	0.01667	0	0.175	0	0	0.0117	0.0075	0
IESPGM.PTET51.1.100.57938	49	0.76433	0.0122	0	0.0235	0.01493	0.11475	0.05172	0.0156	0	0	0.0029	0.0284	0
IESPGM.PTET51.1.100.5850	28	0.72868	0	0	0	0	0.02564	0.0303	0.1277	0	0	0.0216	0.0471	0.0238
IESPGM.PTET51.1.100.600	27	0.75	0	0	0	0	0	0	0.0444	0	0	0	0.0079	0
IESPGM.PTET51.1.100.60110	80	0.75377	0	0	0	0	0.11828	0	0	0	0	0	0.0049	0
IESPGM.PTET51.1.100.62660	55	0.8	0.01176	0.04808	0.3023	0.73333	0.46491	0.2	0.0635	0.0145	0	0.0504	0.2269	0.0917
IESPGM.PTET51.1.100.62744	28	0.70707	0	0.0396	0.2254	0.23729	0.24324	0.02239	0.0152	0	0	0.0266	0.1234	0.0064
IESPGM.PTET51.1.100.63356	93	0.74299	0.01205	0.00885	0.0118	0	0.05607	0	0.0159	0	0	0	0	0
IESPGM.PTET51.1.100.64557	81	0.81624	0.16176	0.15068	0.475	0.50685	0.70588	0.63158	0.5	0.1081	0.155	0.1132	0.4146	0.4261
IESPGM.PTET51.1.100.6562	27	0.74306	0.04839	0.06122	0.2923	0.5098	0.38202	0.27083	0.434	0	0	0.1183	0.354	0.4054
IESPGM.PTET51.1.100.67583	27	0.85321	0.23256	0.21739	0.1707	0.24706	0.26923	0.21678	0.3667	0.12	0.0663	0.0627	0.169	0.0946
IESPGM.PTET51.1.100.68534	68	0.83529	0.01042	0.04545	0.3483	0.48276	0.53704	0.44604	0.0217	0	0	0.2272	0.4684	0.1417
IESPGM.PTET51.1.100.69818	74	0.77108	0	0	0	0	0	0	0.0545	0	0	0	0.0065	0
IESPGM.PTET51.1.100.69872	47	0.74074	0.0122	0.01075	0.0244	0.07895	0.5	0.14458	0.0312	0.025	0	0.018	0.0955	0.0636
IESPGM.PTET51.1.100.729	28	0.81319	0	0.04478	0.0149	0	0.18605	0.2069	0.0303	0	0	0.0803	0.2126	0.1111
IESPGM.PTET51.1.100.774	130	0.63128	0.59615	0.58794	0.4135	0.71154	0.60256	0.67	0.4868	0.5672	0.3535	0.3865	0.4313	0.6
IESPGM.PTET51.1.100.77898	27	0.8191	0	0.08247	0.5976	0.5873	0.34737	0.39048	0.4237	0	0	0.2066	0.3432	0.197
IESPGM.PTET51.1.100.7862	87	0.85235	0.05797	0.16867	0.6983	0.3617	0.54054	0.23077	0.2308	0	0	0.3523	0.1067	0.2637
IESPGM.PTET51.1.100.81350	47	0.81347	0	0.0198	0	0.04688	0.39583	0.19658	0	0	0	0	0.0806	0
IESPGM.PTET51.1.100.82506	90	0.80201	0.70714	0.01818	0.598	0.74257	0.61417	0.67164	0.4375	0.0081	0.6079	0.5801	0.6402	0.5354
IESPGM.PTET51.1.100.82833	31	0.78632	0.01149	0.05172	0.0769	0.26761	0.11458	0.04478	0.0156	0.0076	0.0069	0.0186	0.1387	0.0161
IESPGM.PTET51.1.100.83368	110	0.8365	0.14062	0.04587	0.5922	0.54023	0.52475	0.59615	0.1296	0	0.7413	0.6186	0.575	0.4375
IESPGM.PTET51.1.100.8576	26	0.79747	0	0	0	0.03125	0.27778	0	0.3023	0	0	0	0.0588	0
IESPGM.PTET51.1.100.859	28	0.59677	0	0.01852	0	0	0.06818	0.075	0	0	0	0	0.0156	0
IESPGM.PTET51.1.100.90174	77	0.83051	0	0	0	0	0.45833	0	0.125	0	0.0137	0	0.0294	0.0076
IESPGM.PTET51.1.100.91197	27	0.79	0	0.03306	0.1266	0.10145	0.22388	0.06757	0.2295	0	0	0.0161	0.0622	0.0135
IESPGM.PTET51.1.100.92947	45	0.78571	0	0.0274	0	0	0.12195	0	0.1429	0	0	0.0067	0	0
IESPGM.PTET51.1.100.93006	28	0.76923	0	0	0	0	0	0	0.2727	0	0	0.0062	0.0132	0
IESPGM.PTET51.1.100.93288	84	0.85057	0.02469	0.06061	0.191	0.11111	0.38596	0.01111	0.4627	0	0.2456	0.0594	0.0839	0.0221
IESPGM.PTET51.1.100.95199	26	0.77037	0.0098	0.02247	0.1165	0.26415	0.22727	0.16981	0.2951	0	0	0.0204	0.1383	0
IESPGM.PTET51.1.100.989	27	0.15	0	0	0	0	0.025	0	0	0	0	0	0	0
IESPGM.PTET51.1.100.99707	27	0.74576	0.01942	0.02222	0.0108	0.01515	0.02632	0	0.0204	0	0	0	0.0423	0
IESPGM.PTET51.1.101.102528	67	0.79915	0.20253	0.05128	0.3628	0.7	0.60377	0.80328	0.4625	0.0118	0.7766	0.497	0.7054	0.6636
IESPGM.PTET51.1.101.104588	57	0.78182	0.01709	0.09091	0.4196	0.5	0.0641	0.38608	0.0152	0	0	0.366	0.3349	0.2031
IESPGM.PTET51.1.101.105686	49	0.78173	0	0	0.0145	0	0.16	0	0.0208	0.0143	0	0	0.0207	0
IESPGM.PTET51.1.101.107194	47	0.73846	0.04	0.04673	0.2558	0.41837	0.51087	0.27273	0.2364	0	0	0.0912	0.2378	0
IESPGM.PTET51.1.101.10783	75	0.81407	0.02667	0.02632	0.3711	0.22222	0.5443	0.27407	0.0185	0.0263	0.5251	0.0382	0.1467	0.0539
IESPGM.PTET51.1.101.108116	97	0.75244	0.02299	0	0.0111	0	0.26214	0.19481	0.0196	0	0.0171	0.0067	0.0791	0.2278
IESPGM.PTET51.1.101.108837	29	0.76154	0	0	0	0	0	0.01408	0	0	0	0	0.0333	0
IESPGM.PTET51.1.101.111129	230	0.80435	0	0.01681	0.21	0.3125	0.47191	0.15126	0	0	0.0054	0.1125	0.3392	0.0633
IESPGM.PTET51.1.101.111689	62	0.81921	0	0.02	0	0.01754	0.51807	0.0495	0.2615	0	0	0	0.1941	0.1207
IESPGM.PTET51.1.101.112853	59	0.7233	0	0.00935	0	0	0.30108	0.0146	0	0	0	0.0035	0.027	0
IESPGM.PTET51.1.101.113273	26	0.77344	0	0.02128	0.0625	0.04082	0.18367	0.01449	0.16	0	0	0.0075	0.031	0.0513
IESPGM.PTET51.1.101.114019	159	0.72515	0	0	0	0	0.375	0.04651	0	0	0	0.0108	0.0759	0
IESPGM.PTET51.1.101.115220	160	0.81188	0.07407	0.00952	0.496	0.37	0.52679	0.37126	0.0909	0	0.0058	0.2287	0.4862	0.1224
IESPGM.PTET51.1.101.115874	74	0.77059	0	0	0.0133	0	0.07229	0	0.0476	0	0	0	0	0.0309
IESPGM.PTET51.1.101.118186	123	0.78431	0.0198	0.02041	0.1341	0.2	0.5977	0.50725	0	0	0.2346	0.2123	0.6714	0.5203
IESPGM.PTET51.1.101.119618	82	0.73684	0	0	0	0.02273	0	0	0	0	0	0	0	0.011
IESPGM.PTET51.1.101.121504	169	0.81364	0.00962	0.0198	0.5818	0.29545	0.41489	0.125	0.0317	0	0.0072	0.0815	0.2434	0.0207
IESPGM.PTET51.1.101.124071	194	0.73714	0.13208	0.00962	0.7388	0.57353	0.42857	0.53957	0.1406	0	0.2928	0.3733	0.4935	0.2663
IESPGM.PTET51.1.101.132663	97	0.80214	0.0084	0	0.0095	0	0.33846	0.09756	0	0	0	0.0031	0.1224	0
IESPGM.PTET51.1.101.132705	144	0.74372	0	0	0.0851	0.09459	0.38462	0.26154	0	0	0	0.0424	0.3582	0
IESPGM.PTET51.1.101.134411	27	0.725	0	0.01124	0.2637	0.06977	0.16901	0.14286	0.05	0	0	0.0287	0.1704	0
IESPGM.PTET51.1.101.136685	82	0.7772	0	0	0.0278	0	0.32979	0.04082	0	0	0	0.0135	0.0345	0.0376
IESPGM.PTET51.1.101.140786	44	0.72081	0.00885	0.0101	0.2297	0.33803	0.36905	0.49495	0.1231	0	0	0.226	0.408	0.2273
IESPGM.PTET51.1.101.141400	55	0.76847	0	0	0	0.09677	0.49462	0.33333	0.0909	0	0	0.0533	0.2662	0.0633
IESPGM.PTET51.1.101.141905	65	0.795	0.01042	0	0.1829	0.27397	0.44444	0.15179	0.375	0	0	0.0712	0.2037	0.1538
IESPGM.PTET51.1.101.14291	59	0.77626	0	0.0102	0.023	0.01639	0.43158	0.02703	0	0	0	0.0082	0.025	0.0227
IESPGM.PTET51.1.101.144078	69	0.77273	0	0	0	0	0.125	0	0	0	0	0	0.0222	0.0405
IESPGM.PTET51.1.101.148919	30	0.76042	0.0099	0.01124	0.0145	0.17073	0.1215	0.01802	0.0556	0	0	0	0.1222	0.0857
IESPGM.PTET51.1.101.149403	47	0.75779	0	0.01626	0	0	0	0	0	0	0	0	0.0057	0.004
IESPGM.PTET51.1.101.150662	58	0.73529	0.11382	0.05505	0.7423	0.8	0.41176	0.70879	0.4308	0.0116	0	0.6111	0.4722	0.5881
IESPGM.PTET51.1.101.151549	76	0.81369	0	0	0.039	0.24576	0.22222	0.12676	0.0147	0	0	0.0528	0.0166	0.0427
IESPGM.PTET51.1.101.153173	49	0.84541	0.13636	0.11765	0.6931	0.82569	0.58451	0.78095	0.5488	0.0085	0	0.5115	0.6542	0.6606
IESPGM.PTET51.1.101.155531	171	0.81651	0	0	0.0625	0.04878	0.33333	0.29885	0.0426	0	0.0063	0.1486	0.4	0.0831
IESPGM.PTET51.1.101.155692	66	0.81081	0.01136	0	0	0	0.31776	0.01235	0.0833	0	0	0	0.0154	0.0035
IESPGM.PTET51.1.101.156448	55	0.83333	0.08475	0.25641	0.8496	0.62791	0.375	0.675	0.2766	0	0.2026	0.4677	0.5521	0.3429
IESPGM.PTET51.1.101.157167	299	0.77	0.0241	0.01266	0.1707	0.04348	0.38095	0.07619	0.0741	0	0.0515	0.0611	0.2105	0.0625
IESPGM.PTET51.1.101.158848	203	0.77828	0.0101	0	0.1649	0.23077	0.44715	0.71318	0.0169	0	0.1667	0.4265	0.5654	0.381
IESPGM.PTET51.1.101.159388	75	0.79026	0.33929	0.23894	0.8241	0.81159	0.51899	0.82424	0.4638	0	0.3682	0.6757	0.7093	0.6729
IESPGM.PTET51.1.101.160490	48	0.72115	0.03571	0.02439	0.2188	0.34146	0.43434	0.04878	0.2917	0	0	0.0256	0.0656	0
IESPGM.PTET51.1.101.161251	70	0.7093	0	0	0	0	0.3625	0.01075	0	0	0.0274	0.0028	0.0359	0
IESPGM.PTET51.1.101.161840	57	0.76536	0	0	0	0	0.23457	0.01538	0	0	0	0	0.0149	0
IESPGM.PTET51.1.101.161943	28	0.79769	0.00862	0.05102	0.0986	0.13158	0.46988	0.12857	0.0943	0	0	0.0066	0.0743	0.0179
IESPGM.PTET51.1.101.163407	49	0.74286	0	0	0.0127	0.0678	0.06944	0.03371	0.0909	0	0	0.0065	0	0
IESPGM.PTET51.1.101.165732	49	0.75694	0	0.01429	0	0	0	0	0	0	0	0	0.0278	0
IESPGM.PTET51.1.101.166861	75	0.80347	0.1383	0.06173	0.4381	0.28986	0.56977	0.28188	0.3784	0	0.7548	0.2678	0.4886	0.5102
IESPGM.PTET51.1.101.16763	59	0.79803	0.01163	0	0.0312	0.23288	0.54839	0.19048	0	0	0	0.0642	0.2429	0.099
IESPGM.PTET51.1.101.172371	95	0.74359	0.02083	0.01205	0.0303	0.04225	0.50602	0.1358	0	0	0.4851	0.0963	0.1651	0.4085
IESPGM.PTET51.1.101.174702	57	0.74306	0.01075	0	0.0244	0.08	0.31343	0.04651	0.0339	0	0	0.0028	0.0621	0
IESPGM.PTET51.1.101.176282	95	0.68675	0	0	0	0	0.34483	0	0.0441	0	0	0.0036	0.038	0
IESPGM.PTET51.1.101.17694	46	0.80952	0.00952	0.0119	0.0581	0.20635	0.46377	0.46988	0.0156	0.0172	0	0.1331	0.2609	0.3391
IESPGM.PTET51.1.101.177504	30	0.71226	0.01124	0	0	0	0.01099	0	0	0	0	0	0.0625	0
IESPGM.PTET51.1.101.180526	75	0.82381	0.0119	0.01	0.2581	0.53465	0.47619	0.71154	0.2286	0	0	0.4355	0.6048	0.3699
IESPGM.PTET51.1.101.181273	26	0.67544	0	0.07031	0.4312	0.62992	0.35294	0.62727	0.2029	0.0089	0	0.5846	0.6163	0.3906
IESPGM.PTET51.1.101.181669	45	0.82564	0.00971	0.00775	0.0575	0.16216	0.31313	0.2043	0	0	0	0.0338	0.1748	0.0222
IESPGM.PTET51.1.101.182242	28	0.72483	0.00847	0	0.0526	0.2623	0.15493	0.01266	0.1014	0	0	0	0.071	0
IESPGM.PTET51.1.101.183653	27	0.73077	0.00877	0.04167	0.2083	0.14894	0.2268	0.25	0.05	0.0233	0	0.0546	0.1299	0.029
IESPGM.PTET51.1.101.186502	216	0.77333	0.4876	0.0101	0.5714	0.63158	0.68966	0.71098	0.5513	0	0.7857	0.5811	0.8298	0.7721
IESPGM.PTET51.1.101.187824	63	0.77184	0	0	0	0	0.36986	0	0	0	0.0063	0	0.0818	0
IESPGM.PTET51.1.101.189108	48	0.752	0.01681	0.01724	0.1449	0.27928	0.416	0.36364	0.0862	0.0265	0	0.2022	0.5528	0.2714
IESPGM.PTET51.1.101.189441	78	0.74144	0.00943	0	0.1447	0.53153	0.48936	0.25641	0.2676	0	0.0165	0.2033	0.3005	0.4725
IESPGM.PTET51.1.101.190476	29	0.71429	0.00893	0.02459	0	0.12621	0.16529	0.18421	0.027	0	0.0052	0.0644	0.2315	0.0236
IESPGM.PTET51.1.101.191196	44	0.75124	0	0.04202	0.4271	0.73554	0.46535	0.67521	0.3881	0	0	0.4536	0.6045	0.3496
IESPGM.PTET51.1.101.192766	75	0.75882	0.26415	0.02804	0.6446	0.60938	0.57895	0.7541	0.254	0	0.7738	0.5017	0.6081	0.3667
IESPGM.PTET51.1.101.193424	27	0.68047	0	0	0.0156	0	0	0.0098	0	0	0	0	0.0382	0
IESPGM.PTET51.1.101.193448	26	0.74684	0	0.04	0.0417	0.06667	0.26087	0.32941	0	0	0	0.0433	0.1489	0.0149
IESPGM.PTET51.1.101.194097	26	0.78125	0.23364	0.12931	0.4935	0.62992	0.52439	0.65169	0.4531	0.0283	0.0115	0.3281	0.5436	0.2022
IESPGM.PTET51.1.101.194351	26	0.73913	0.09649	0.06667	0.6632	0.54321	0.40909	0.52857	0.2951	0	0.0193	0.44	0.6933	0.2152
IESPGM.PTET51.1.101.196132	69	0.74	0	0	0	0.02128	0.2037	0.0708	0	0	0	0.0066	0.0429	0
IESPGM.PTET51.1.101.197013	97	0.78037	0.02174	0.01905	0.3415	0.31343	0.52941	0.3254	0	0	0.6543	0.1685	0.242	0.0606
IESPGM.PTET51.1.101.197046	55	0.765	0.0102	0	0	0	0.01299	0	0.0145	0.0093	0	0.0038	0.0079	0
IESPGM.PTET51.1.101.197573	28	0.71264	0	0	0	0	0	0	0	0	0	0	0.0071	0
IESPGM.PTET51.1.101.197874	95	0.75622	0.0315	0.02542	0.236	0.07143	0.62295	0.25547	0.0179	0	0.5633	0.1058	0.2461	0.1194
IESPGM.PTET51.1.101.198498	47	0.79545	0.0119	0.04938	0.0875	0.15873	0.52941	0.33117	0	0.0189	0.0052	0.0345	0.1739	0.1346
IESPGM.PTET51.1.101.201297	86	0.77826	0.0087	0	0.3556	0.25	0.58654	0.024	0.0308	0	0.1243	0	0.1099	0
IESPGM.PTET51.1.101.201528	77	0.82927	0.02703	0.04808	0.4906	0.56075	0.52941	0.02778	0.2958	0.0101	0.1674	0.0312	0.1092	0.0357
IESPGM.PTET51.1.101.204658	71	0.7449	0.00885	0.05941	0.3068	0.44	0.45217	0.2043	0.06	0	0	0.0408	0.157	0.0625
IESPGM.PTET51.1.101.204739	29	0.72917	0	0.00917	0	0	0	0	0.0233	0	0	0	0.0698	0
IESPGM.PTET51.1.101.205668	29	0.74444	0	0	0	0	0	0	0	0	0	0	0.028	0
IESPGM.PTET51.1.101.206070	56	0.60638	0	0	0	0	0	0	0	0	0	0	0	0
IESPGM.PTET51.1.101.206650	77	0.92	0.29167	0.22222	0.4024	1	0.63158	0.53846	0.5122	0	0.5443	0.4089	0.7059	0.1333
IESPGM.PTET51.1.101.207400	77	0.78279	0.01587	0.01754	0.0698	0.03226	0.3619	0.02899	0.0323	0	0	0.003	0.0898	0
IESPGM.PTET51.1.101.208813	75	0.77124	0	0.02273	0.1333	0.31915	0.39394	0.02817	0.0577	0	0	0.0237	0.1643	0.0513
IESPGM.PTET51.1.101.20888	68	0.75	0.03279	0.04545	0.2093	0.11475	0.45455	0.31373	0	0	0.0163	0.1053	0.1258	0.2353
IESPGM.PTET51.1.101.209853	26	0.76437	0.02632	0.06429	0.5521	0.07042	0.34043	0.28099	0.1186	0.022	0	0.1474	0.2886	0.0357
IESPGM.PTET51.1.101.210178	30	0.63942	0	0.00917	0	0.00943	0	0	0.02	0	0	0	0.006	0
IESPGM.PTET51.1.101.210997	95	0.875	0.0119	0	0	0	0.40952	0.18812	0	0	0	0.0174	0.256	0.0769
IESPGM.PTET51.1.101.215595	29	0.67836	0	0	0	0	0	0	0	0.0102	0	0	0.0173	0
IESPGM.PTET51.1.101.216064	27	0.76923	0	0.00971	0.0581	0.10588	0.24779	0.125	0.1034	0	0	0.0258	0.0696	0.0995
IESPGM.PTET51.1.101.216170	28	0.69849	0	0	0	0.01031	0.11	0.10145	0.0164	0	0	0.0062	0.12	0.0215
IESPGM.PTET51.1.101.216344	26	0.77564	0.01042	0	0	0	0.02247	0	0	0	0.0047	0	0.0055	0.0018
IESPGM.PTET51.1.101.216916	83	0.776	0.0098	0.01099	0	0.01961	0.22414	0	0	0	0	0	0	0.0127
IESPGM.PTET51.1.101.217084	75	0.7541	0.0137	0.0625	0.4835	0.43137	0.64615	0.56198	0.0179	0	0.0493	0.1933	0.3551	0.1524
IESPGM.PTET51.1.101.218499	96	0.71523	0	0	0.0588	0.05085	0.01266	0.05	0.0185	0	0.0125	0.0063	0.0059	0.0047
IESPGM.PTET51.1.101.218828	27	0.73256	0.01	0.01739	0	0.0411	0.06306	0.02439	0	0	0	0.0113	0.0732	0.0293
IESPGM.PTET51.1.101.219456	85	0.68041	0	0.01042	0.0122	0	0.49315	0.08197	0.0154	0	0.0449	0	0.0191	0.0485
IESPGM.PTET51.1.101.219549	27	0.70992	0	0	0	0	0	0	0	0	0	0	0	0.0097
IESPGM.PTET51.1.101.221146	58	0.7551	0.13889	0.07143	0.5469	0.55056	0.52809	0.45614	0.0678	0	0	0.2042	0.4521	0.2901
IESPGM.PTET51.1.101.221947	53	0.7807	0	0	0	0	0.04545	0	0	0	0	0	0	0
IESPGM.PTET51.1.101.222833	81	0.76682	0	0.00725	0	0	0.34545	0.01075	0	0	0	0	0.0119	0.0157
IESPGM.PTET51.1.101.223282	45	0.73303	0	0	0	0	0.02752	0	0	0.0065	0	0	0.0051	0
IESPGM.PTET51.1.101.225682	78	0.78616	0.01087	0	0.0208	0.02	0.45455	0.05102	0.1429	0.027	0.0059	0.0095	0.1625	0.1111
IESPGM.PTET51.1.101.225890	56	0.74576	0	0	0	0	0.25	0	0	0	0	0	0.028	0
IESPGM.PTET51.1.101.226588	124	0.78873	0.00826	0	0	0.23529	0.38462	0	0.1746	0	0.0168	0.0029	0.1	0
IESPGM.PTET51.1.101.227820	26	0.72189	0	0	0.1205	0.06579	0.2	0.02151	0.0175	0	0	0.0029	0.061	0
IESPGM.PTET51.1.101.228503	198	0.75694	0.00885	0.01111	0	0	0.40506	0	0.0185	0	0.0195	0.0096	0.0325	0
IESPGM.PTET51.1.101.231433	50	0.72781	0	0.03093	0.0286	0.15873	0.32143	0.08696	0.0536	0.0137	0.0057	0.0511	0.2016	0.119
IESPGM.PTET51.1.101.232042	86	0.75595	0	0.01087	0.0918	0.05479	0.36066	0.17204	0	0.0278	0.0214	0.0109	0.198	0.1127
IESPGM.PTET51.1.101.232706	55	0.76852	0.13402	0.07563	0.5588	0.73913	0.5082	0.60156	0.3448	0	0	0.3472	0.5424	0.3405
IESPGM.PTET51.1.101.234695	75	0.72308	0.0098	0.0084	0.0119	0.0625	0.48246	0.16102	0	0	0	0.0058	0.1973	0.0194
IESPGM.PTET51.1.101.236578	132	0.67045	0	0	0	0	0.16327	0	0	0	0	0.0071	0	0.0103
IESPGM.PTET51.1.101.237246	26	0.7809	0	0	0	0	0	0	0	0	0	0	0	0
IESPGM.PTET51.1.101.237753	321	0.81437	0.01176	0	0.1084	0.17647	0.49057	0.26923	0.0962	0	0.1049	0.1261	0.3609	0.0333
IESPGM.PTET51.1.101.239144	28	0.74118	0	0	0	0	0	0	0	0	0	0	0	0
IESPGM.PTET51.1.101.239265	56	0.74869	0.02151	0	0	0	0.36735	0.00877	0	0	0	0	0	0
IESPGM.PTET51.1.101.242239	28	0.75735	0.13253	0.21622	0.6119	0.38028	0.40323	0.31132	0.1159	0.0244	0	0.2015	0.27	0.2222
IESPGM.PTET51.1.101.243000	31	0.72376	0	0.02655	0.1414	0.02564	0.05263	0.06897	0	0	0	0.022	0.0734	0.033
IESPGM.PTET51.1.101.244954	87	0.77717	0	0.01754	0.1915	0.1875	0.39474	0.00935	0.1273	0	0	0.0026	0	0
IESPGM.PTET51.1.101.247206	73	0.78698	0.20968	0.14583	0.664	0.60526	0.61404	0.575	0.4561	0	0.7638	0.2642	0.5946	0.4694
IESPGM.PTET51.1.101.248483	29	0.70968	0	0.01961	0.2192	0.27848	0.27679	0.19811	0.0806	0	0	0.0418	0.1863	0.186
IESPGM.PTET51.1.101.249914	140	0.73575	0	0	0.2368	0.13043	0.4569	0.22857	0.037	0	0.0889	0.0671	0.2804	0.0282
IESPGM.PTET51.1.101.250284	47	0.76667	0.00909	0.00909	0.2927	0.38372	0.37719	0.08696	0.0896	0.0091	0	0.0829	0.1505	0.06
IESPGM.PTET51.1.101.250928	45	0.72851	0.00962	0	0	0.01136	0.26471	0.11957	0.0426	0	0	0.0066	0.021	0.008
IESPGM.PTET51.1.101.251464	58	0.81122	0.30612	0.09278	0.5952	0.72174	0.5	0.49265	0.5345	0	0	0.4444	0.4133	0.4551
IESPGM.PTET51.1.101.254122	45	0.75234	0.0101	0.02804	0.1235	0.12963	0.62651	0.33333	0.0896	0.0139	0	0.1412	0.4355	0.0773
IESPGM.PTET51.1.101.254221	153	0.81982	0.04938	0.22449	0.5213	0.66667	0.5	0.73333	0.1731	0	0.7143	0.5471	0.711	0.3692
IESPGM.PTET51.1.101.254607	176	0.79208	0.62	0.55	0.5161	0.89655	0.62745	0.72464	0.5714	0.6667	0.1266	0.3676	0.5	0.1412
IESPGM.PTET51.1.101.254802	311	0.8	0.09375	0.32787	0.4455	0.26531	0.73171	0.60938	0.1571	0.0833	0.1975	0.2102	0.5738	0.209
IESPGM.PTET51.1.101.258834	58	0.75439	0.06494	0.03571	0.0396	0.06667	0.42308	0.16854	0.0192	0	0	0.027	0.2143	0.1003
IESPGM.PTET51.1.101.264077	95	0.81778	0	0.0099	0.0328	0.15789	0.375	0.1	0	0	0.0521	0.0157	0.0881	0.0253
IESPGM.PTET51.1.101.271104	71	0.92019	0.03571	0.0411	0.0536	0.01818	0.60204	0.14563	0.0789	0	0	0.0583	0.1691	0.1333
IESPGM.PTET51.1.101.27153	236	0.73054	0	0	0	0	0.23404	0	0	0	0	0	0	0
IESPGM.PTET51.1.101.275868	29	0.72857	0.00901	0.00855	0.0513	0.13559	0.22472	0.21739	0.0577	0	0	0.0545	0.3057	0
IESPGM.PTET51.1.101.276524	28	0.69565	0	0.01149	0	0	0	0	0.0213	0	0.0067	0	0	0
IESPGM.PTET51.1.101.276534	29	0.74444	0	0.01099	0	0	0.01351	0	0.025	0	0.0066	0	0	0
IESPGM.PTET51.1.101.276573	46	0.73364	0.03922	0.03604	0.2297	0.54839	0.50427	0.53175	0.2391	0	0	0.381	0.2907	0.1613
IESPGM.PTET51.1.101.277099	29	0.76555	0	0	0	0.03448	0.04673	0.02105	0	0	0	0.0146	0.0573	0.0455
IESPGM.PTET51.1.101.279756	28	0.70769	0.11429	0.04237	0.125	0.36986	0.31818	0.14103	0.2	0	0	0.0361	0.3374	0.2632
IESPGM.PTET51.1.101.280526	47	0.79348	0.15116	0.31068	0.6961	0.70312	0.45679	0.68041	0.4133	0.0164	0	0.4198	0.5749	0.3333
IESPGM.PTET51.1.101.280673	170	0.79058	0.10476	0	0.0098	0.14706	0.47674	0.06061	0.1639	0	0	0.0279	0.3878	0.0417
IESPGM.PTET51.1.101.281000	100	0.89441	0.11429	0	0	0	0.55	0.07143	0.0179	0	0.0071	0	0.125	0
IESPGM.PTET51.1.101.282365	29	0.82979	0.23214	0.11009	0.3614	0.5614	0.47436	0.45361	0.0926	0	0.0282	0.1724	0.467	0.3529
IESPGM.PTET51.1.101.282518	54	0.78212	0.15741	0.03922	0.3846	0.67442	0.46988	0.55102	0.3421	0	0	0.1845	0.5181	0.1667
IESPGM.PTET51.1.101.283447	26	0.71341	0.02985	0	0.0556	0	0.25758	0.09231	0.0508	0	0	0.0029	0.0336	0
IESPGM.PTET51.1.101.283911	26	0.79558	0	0.01111	0	0	0.09524	0.01042	0	0	0	0.0027	0.0229	0
IESPGM.PTET51.1.101.284971	89	0.84689	0.34454	0.12121	0.4035	0.58065	0.51111	0.62651	0.2418	0	0.533	0.2457	0.5482	0.16
IESPGM.PTET51.1.101.287245	66	0.81223	0.47727	0.22472	0.4058	0.57471	0.63636	0.67778	0.1053	0.1047	0.1957	0.2414	0.6011	0.5789
IESPGM.PTET51.1.101.288015	94	0.8271	0.66418	0.24	0.7222	0.70833	0.58333	0.85714	0.473	0.0541	0.8571	0.7095	0.7263	0.6
IESPGM.PTET51.1.101.296191	237	0.69863	0.01786	0.00935	0	0	0.35043	0.02105	0.0968	0	0.0048	0	0.1074	0
IESPGM.PTET51.1.101.296624	28	0.74163	0	0.0098	0	0	0	0	0.087	0	0	0	0.0054	0
IESPGM.PTET51.1.101.297545	481	0.79621	0.3622	0	0.4228	0.46053	0.5	0.29358	0.1343	0	0.6157	0.1281	0.4534	0.2397
IESPGM.PTET51.1.101.299821	59	0.78924	0.01852	0.00862	0.0889	0.24074	0.52381	0.39286	0	0	0	0.0189	0.2792	0.0323
IESPGM.PTET51.1.101.300319	28	0.77103	0	0	0	0	0	0	0	0	0	0	0.0206	0
IESPGM.PTET51.1.101.300336	75	0.80916	0	0	0.0217	0.20988	0.47273	0.32258	0	0.0114	0	0.0225	0.126	0.1081
IESPGM.PTET51.1.101.300910	49	0.78261	0.0102	0.04854	0.1348	0.38462	0.48485	0.34737	0	0.0139	0.0054	0.0989	0.269	0.1351
IESPGM.PTET51.1.101.303255	68	0.84475	0	0.00893	0.0225	0.08824	0.49438	0.05435	0.0179	0	0	0	0.053	0
IESPGM.PTET51.1.101.303984	527	0.8114	0.06818	0	0.1589	0.23529	0.61728	0.49593	0.0566	0	0.4433	0.1284	0.4472	0.0435
IESPGM.PTET51.1.101.306318	30	0.74479	0.00971	0	0.013	0	0.02174	0.02222	0	0	0	0	0	0
IESPGM.PTET51.1.101.306590	27	0.78857	0.31852	0.42735	0.8537	0.67089	0.42045	0.65605	0.4259	0.0476	0.0172	0.7305	0.6789	0.45
IESPGM.PTET51.1.101.306699	86	0.79186	0.28283	0.04505	0.75	0.69903	0.54128	0.85714	0.4	0	0.0464	0.6253	0.6789	0.5946
IESPGM.PTET51.1.101.309204	160	0.785	0.02804	0.02198	0.0485	0	0.46067	0.16667	0.22	0	0.5065	0.014	0.2798	0.0345
IESPGM.PTET51.1.101.32223	29	0.77949	0	0	0	0	0	0	0.0278	0.0101	0	0	0.0056	0
IESPGM.PTET51.1.101.39840	85	0.70621	0	0.01075	0	0	0	0	0	0	0	0	0	0
IESPGM.PTET51.1.101.39860	48	0.75635	0	0.01053	0.02	0.04878	0.20988	0.10227	0	0	0	0.0032	0	0.0145
IESPGM.PTET51.1.101.41863	85	0.82955	0	0	0	0	0.5	0	0.0161	0	0.0057	0	0.0606	0.0027
IESPGM.PTET51.1.101.440	76	0.81277	0.06364	0	0.2254	0.22857	0.36893	0.25926	0.087	0	0.0061	0.2734	0.1357	0.1222
IESPGM.PTET51.1.101.44984	79	0.76892	0.03797	0.06186	0.1549	0.46154	0.61029	0.80734	0.4444	0	0.8261	0.1993	0.617	0.6383
IESPGM.PTET51.1.101.46667	74	0.64497	0	0	0	0	0	0	0	0	0	0	0	0
IESPGM.PTET51.1.101.51333	76	0.66162	0	0	0	0	0.30252	0.05208	0	0	0	0	0	0
IESPGM.PTET51.1.101.53271	80	0.78853	0	0.05983	0.3763	0.61165	0.63399	0.24074	0.0769	0	0.7178	0.0695	0.1667	0.0829
IESPGM.PTET51.1.101.57569	44	0.78421	0.0102	0	0	0	0	0	0	0	0	0	0.0072	0
IESPGM.PTET51.1.101.58222	69	0.76037	0	0	0	0	0.03922	0	0	0	0	0	0	0
IESPGM.PTET51.1.101.60413	125	0.7561	0	0	0	0	0.42188	0.01124	0	0	0	0.0033	0.066	0.0172
IESPGM.PTET51.1.101.61478	124	0.84186	0.15663	0.20213	0.8929	0.7541	0.55128	0.69231	0.575	0.037	0.7957	0.7521	0.748	0.5581
IESPGM.PTET51.1.101.62583	75	0.75714	0	0	0	0	0.35593	0	0	0	0	0	0.0061	0
IESPGM.PTET51.1.101.62870	29	0.77114	0	0	0	0	0.01149	0	0.0351	0	0	0.0058	0.0746	0
IESPGM.PTET51.1.101.63620	78	0.8655	0.19231	0.07812	0.3218	0.65957	0.58209	0.55556	0.4694	0.0606	0.8509	0.2153	0.5345	0.1667
IESPGM.PTET51.1.101.64088	97	0.69725	0	0	0	0	0.34146	0.11504	0.0164	0	0	0.0259	0.0691	0.0227
IESPGM.PTET51.1.101.68933	78	0.82212	0	0	0	0	0.2043	0	0.0233	0	0.0066	0	0.0312	0
IESPGM.PTET51.1.101.70274	100	0.74884	0	0	0.0119	0.01176	0.37736	0	0.0208	0	0	0.0031	0.1337	0
IESPGM.PTET51.1.101.72966	88	0.69481	0	0	0	0	0	0	0.0169	0	0	0	0	0
IESPGM.PTET51.1.101.74123	57	0.74342	0.10976	0.10526	0.2571	0.4	0.44828	0.22388	0.1094	0	0.1117	0.0854	0.2254	0.2384
IESPGM.PTET51.1.101.76968	87	0.8	0	0.01087	0.3158	0.375	0.5431	0.32184	0.0484	0	0.7343	0.0963	0.269	0.1728
IESPGM.PTET51.1.101.80608	101	0.64677	0	0	0.0111	0	0.16667	0.01835	0	0	0	0	0.0241	0
IESPGM.PTET51.1.101.82063	54	0.73438	0.01786	0.01053	0.0114	0.03226	0.35593	0	0	0	0	0.0035	0.0862	0.0129
IESPGM.PTET51.1.101.84812	356	0.80083	0	0.01942	0.1059	0.1129	0.38462	0.07447	0.013	0	0.0057	0.0031	0.0197	0
IESPGM.PTET51.1.101.85360	26	0.71818	0.0125	0	0	0	0	0	0	0	0	0	0.0167	0
IESPGM.PTET51.1.101.98453	31	0.99375	0	0	0.0161	0	0	1	0	0	0	0.0035	0.0333	0.0056
IESPGM.PTET51.1.101.99021	49	0.97386	0.33333	0.55556	0.4242	1	0.92	1	0.0851	0	0	0.1474	0.4068	0.2735
IESPGM.PTET51.1.101.99755	74	0.97159	0	0.33333	0.1549	1	1	0.95312	0.0741	0	0.1471	0.0471	0.3457	0.1847
IESPGM.PTET51.1.102.100495	77	0.77459	0.01163	0.02198	0.4524	0.42353	0.55882	0.39362	0.3117	0.0084	0.8162	0.1756	0.4848	0.3456
IESPGM.PTET51.1.102.103022	458	0.77434	0.06154	0	0.1481	0.05479	0.48113	0.27273	0.4819	0	0.1717	0.1588	0.5538	0.1495
IESPGM.PTET51.1.102.103339	130	0.74468	0	0	0	0	0.33663	0.07143	0.2703	0	0.592	0.0369	0.2323	0.0773
IESPGM.PTET51.1.102.103636	29	0.74009	0	0.0098	0	0.0137	0	0.02667	0.0735	0	0	0	0.016	0.005
IESPGM.PTET51.1.102.106802	135	0.82474	0.09524	0.01064	0.6107	0.58654	0.57246	0.68085	0.1818	0.0163	0.785	0.6556	0.5943	0.3421
IESPGM.PTET51.1.102.108512	27	0.76471	0.01111	0	0.1282	0.15909	0.27381	0.28125	0.1091	0	0	0.0449	0.2553	0.0938
IESPGM.PTET51.1.102.113693	79	0.83193	0.01299	0	0.011	0.02273	0.27711	0.0625	0	0	0	0.0032	0.0755	0.0833
IESPGM.PTET51.1.102.117025	106	0.78988	0.02752	0.0202	0.4333	0.54286	0.52941	0.69784	0.5147	0	0.7289	0.3598	0.6996	0.5286
IESPGM.PTET51.1.102.120922	116	0.78061	0	0	0.043	0.01667	0.47143	0.2	0	0	0	0.0168	0.0926	0.0331
IESPGM.PTET51.1.102.124602	45	0.78808	0.02381	0.05505	0.3	0.20588	0.4359	0.35897	0.4167	0	0.0104	0.1429	0.4083	0.1026
IESPGM.PTET51.1.102.126331	44	0.77193	0	0.01299	0.0274	0	0.30508	0.05208	0.0435	0.0227	0	0.024	0.1221	0
IESPGM.PTET51.1.102.126400	29	0.73016	0.01613	0.0339	0.0192	0.02439	0.025	0.04878	0	0	0	0.0068	0.0495	0
IESPGM.PTET51.1.102.127178	28	0.74725	0	0.03419	0.1494	0.10345	0.28431	0.13	0.1216	0	0	0.0313	0.1758	0.018
IESPGM.PTET51.1.102.127566	93	0.78733	0	0.00877	0	0	0.47692	0.01075	0.0889	0.0217	0	0.0068	0	0.026
IESPGM.PTET51.1.102.127663	26	0.71698	0	0.02885	0.0278	0.01695	0.17188	0.16	0.0976	0	0	0.0144	0.127	0.034
IESPGM.PTET51.1.102.127955	44	0.75691	0	0.05952	0.5789	0.56522	0.52885	0.5641	0.2586	0	0	0.52	0.5787	0.2474
IESPGM.PTET51.1.102.128234	29	0.74879	0	0.02804	0.0556	0.03488	0.15888	0.13158	0.037	0	0.0053	0.0428	0.1771	0.0564
IESPGM.PTET51.1.102.129940	45	0.7868	0	0.00926	0.1831	0.11538	0.28448	0.06557	0	0	0	0.041	0.3041	0.059
IESPGM.PTET51.1.102.130735	67	0.82051	0.01205	0.10101	0.5259	0.64356	0.54688	0.70435	0.3699	0	0.6783	0.4272	0.6811	0.7593
IESPGM.PTET51.1.102.133128	28	0.66848	0.01042	0	0	0	0	0	0	0	0	0	0.0046	0.0064
IESPGM.PTET51.1.102.134732	30	0.71689	0.01075	0	0	0	0	0	0	0	0	0	0.0065	0.0203
IESPGM.PTET51.1.102.136138	29	0.71354	0	0.0101	0.1339	0.06667	0.19588	0.10714	0.1571	0.012	0.0105	0.0254	0.0769	0.0667
IESPGM.PTET51.1.102.136786	27	0.7735	0.05102	0.09774	0.6495	0.4	0.5045	0.50495	0.4545	0	0	0.486	0.5625	0.2289
IESPGM.PTET51.1.102.137155	27	0.71717	0	0	0	0.0241	0	0.0411	0	0.0086	0	0.0093	0.0894	0.0345
IESPGM.PTET51.1.102.137216	128	0.78088	0.16667	0.02857	0.5413	0.59259	0.59843	0.76596	0.338	0.0085	0.7638	0.5017	0.5914	0.6408
IESPGM.PTET51.1.102.140088	74	0.69712	0	0	0	0	0.15584	0	0	0.0132	0	0.0032	0.0078	0
IESPGM.PTET51.1.102.143281	29	0.78767	0	0.01538	0	0.02857	0.06897	0	0.0189	0	0	0	0.0417	0
IESPGM.PTET51.1.102.144114	45	0.72393	0.01053	0	0	0	0.23404	0.01042	0.18	0	0	0	0.0132	0.0047
IESPGM.PTET51.1.102.145832	48	0.78344	0	0	0.023	0.05405	0.2	0.00962	0.0385	0	0	0	0.0756	0.0064
IESPGM.PTET51.1.102.146546	27	0.70157	0	0.02804	0.2577	0.11111	0.22078	0.17895	0.0417	0	0	0.0331	0.1364	0.0203
IESPGM.PTET51.1.102.146661	27	0.71123	0.01053	0.11881	0.2958	0.18182	0.36364	0.47107	0.1406	0	0	0.1654	0.2558	0.0916
IESPGM.PTET51.1.102.147347	509	0.7029	0.0375	0.0102	0	0	0.28767	0.09677	0.1538	0	0.0158	0.0085	0.1953	0.0633
IESPGM.PTET51.1.102.148078	30	0.76796	0	0	0.0114	0	0	0	0.082	0	0	0	0	0.0137
IESPGM.PTET51.1.102.148345	108	0.80423	0.0101	0.02041	0.0349	0	0.56863	0.02597	0.1395	0	0.3771	0.0159	0.2281	0.0141
IESPGM.PTET51.1.102.150369	46	0.74603	0	0	0	0.01538	0.1	0.01681	0.0217	0	0	0	0.0164	0
IESPGM.PTET51.1.102.151039	31	0.00595	0	0	0	0	0	0	0	0	0.1149	0.0498	0.0957	0.0615
IESPGM.PTET51.1.102.151480	60	0.62097	0.01163	0	0	0	0.31944	0	0.0204	0	0	0	0	0
IESPGM.PTET51.1.102.155645	76	0.78243	0	0	0.01	0	0.19672	0	0	0	0	0	0	0
IESPGM.PTET51.1.102.156274	31	0.7402	0	0.00794	0	0.03774	0.01111	0	0.069	0.0145	0.0063	0	0.0062	0
IESPGM.PTET51.1.102.158867	75	0.77436	0	0	0	0	0.52	0	0	0	0.0054	0.0034	0.0234	0
IESPGM.PTET51.1.102.159025	31	0.81366	0.05618	0.24528	0.5769	0.32203	0.34667	0.40367	0.0741	0.0116	0.0047	0.1205	0.2453	0
IESPGM.PTET51.1.102.159398	47	0.77033	0.01163	0	0	0	0.30769	0	0.0385	0	0	0	0.0312	0
IESPGM.PTET51.1.102.166880	49	0.835	0.01149	0.06667	0.5179	0.36082	0.48718	0.44681	0.3731	0	0.0072	0.2109	0.3631	0.1111
IESPGM.PTET51.1.102.168465	29	0.75706	0	0	0.0375	0	0.00781	0	0	0	0	0.0031	0.0393	0
IESPGM.PTET51.1.102.168961	68	0.75728	0.0119	0	0.1209	0.01587	0.53704	0.23958	0.0426	0	0	0.0733	0.2143	0.2333
IESPGM.PTET51.1.102.169781	77	0.78261	0.0098	0	0.0732	0.15842	0.25263	0.18987	0.037	0	0.0169	0.0205	0.0806	0
IESPGM.PTET51.1.102.170563	49	0.7868	0.01316	0	0.0353	0.18182	0.45263	0.15827	0.2542	0	0	0.0063	0.0824	0.0385
IESPGM.PTET51.1.102.171869	69	0.78788	0	0.01099	0.1111	0.06522	0.26136	0.00613	0	0	0	0.0034	0.0312	0
IESPGM.PTET51.1.102.17356	137	0.81366	0.0137	0	0	0.01515	0.4375	0.01408	0.1538	0	0.4507	0.0099	0.1979	0
IESPGM.PTET51.1.102.173711	50	0.72	0	0	0.0288	0	0.16667	0	0.0244	0	0	0.003	0.0123	0
IESPGM.PTET51.1.102.175502	349	0.77143	0.01887	0.05085	0.4471	0.15152	0.53846	0.725	0.1194	0.0118	0.6949	0.6384	0.4772	0.359
IESPGM.PTET51.1.102.177353	104	0.76238	0.01124	0.01923	0.1034	0.0597	0.5679	0.29204	0.2903	0	0.7566	0.03	0.2753	0.1222
IESPGM.PTET51.1.102.178262	114	0.73404	0	0	0.0101	0	0.38889	0.05263	0	0	0.0114	0.0031	0.0311	0.0088
IESPGM.PTET51.1.102.179155	59	0.79612	0	0.02198	0.0667	0.37143	0.32857	0.15152	0.0196	0.0169	0	0.0255	0.1429	0.021
IESPGM.PTET51.1.102.181718	28	0.6573	0	0	0.0116	0	0.04918	0.04348	0	0	0	0.0107	0.0629	0
IESPGM.PTET51.1.102.18202	27	0.84496	0.20833	0.58209	0.6711	0.5102	0.52778	0.47761	0.25	0	0.2946	0.3676	0.4845	0.1538
IESPGM.PTET51.1.102.184090	404	0.62319	0.01351	0	0.0132	0.01538	0.41667	0.04211	0.3148	0	0	0.0472	0.2647	0.0123
IESPGM.PTET51.1.102.184234	99	0.68317	0	0	0.0417	0.03175	0.41892	0.01087	0.1311	0	0.0064	0.036	0.1615	0
IESPGM.PTET51.1.102.184345	26	0.73944	0.01351	0.01064	0	0	0	0.06742	0.129	0	0	0	0.0305	0
IESPGM.PTET51.1.102.185044	78	0.65094	0	0.0098	0	0	0.07273	0	0.0169	0	0	0	0	0.0448
IESPGM.PTET51.1.102.187070	66	0.82692	0	0	0	0	0.31868	0.01031	0.0196	0	0	0.0037	0.1192	0.027
IESPGM.PTET51.1.102.187300	27	0.79845	0	0	0.0145	0	0	0	0.0192	0	0	0.0062	0.0403	0.0471
IESPGM.PTET51.1.102.187772	29	0.72671	0	0	0.0122	0	0	0	0	0	0	0	0.037	0
IESPGM.PTET51.1.102.188653	48	0.72034	0	0	0	0.01587	0.31169	0.02532	0.027	0.0196	0	0.0065	0.0348	0
IESPGM.PTET51.1.102.188666	26	0.68041	0	0	0	0	0.02985	0	0	0	0	0	0.0189	0
IESPGM.PTET51.1.102.189920	74	0.76119	0	0	0.2577	0.21333	0.47368	0.17361	0	0	0	0.0754	0.1699	0.0493
IESPGM.PTET51.1.102.194317	98	0.70558	0.09195	0.05063	0.7327	0.69118	0.55372	0.77301	0.1071	0	0.3517	0.7565	0.6787	0.644
IESPGM.PTET51.1.102.194741	80	0.79661	0	0.04545	0.1268	0.10753	0.56757	0.52586	0.0769	0	0.1908	0.1298	0.2812	0.2821
IESPGM.PTET51.1.102.194752	28	0.76796	0	0.07447	0.0317	0.16667	0.39362	0.22353	0.04	0	0	0.0273	0.1221	0.0435
IESPGM.PTET51.1.102.194782	29	0.7766	0.01087	0.07563	0.0294	0.05	0.37363	0.3301	0.0702	0.0085	0	0.0635	0.1288	0.069
IESPGM.PTET51.1.102.195026	48	0.80952	0.0101	0	0	0.01562	0.08333	0	0.0455	0	0	0	0.0073	0
IESPGM.PTET51.1.102.19685	28	0.77528	0	0	0.0105	0	0	0	0	0	0	0	0	0
IESPGM.PTET51.1.102.198572	28	0.69863	0	0	0.025	0.02083	0.01639	0.0303	0.0149	0	0	0.0035	0.0222	0
IESPGM.PTET51.1.102.198760	78	0.78289	0	0	0.093	0.11429	0.35385	0.04545	0.0444	0	0.0147	0.0261	0.0769	0.0312
IESPGM.PTET51.1.102.199688	100	0.74346	0	0	0	0	0.48	0	0	0	0	0	0.0663	0
IESPGM.PTET51.1.102.200268	27	0.71812	0	0	0	0	0.03659	0	0	0	0.0066	0	0.0411	0
IESPGM.PTET51.1.102.200868	68	0.65217	0	0	0	0	0.05556	0	0	0	0	0	0	0
IESPGM.PTET51.1.102.202234	31	0.72189	0	0.00699	0	0	0.01163	0	0	0	0	0	0	0
IESPGM.PTET51.1.102.203101	66	0.75258	0	0	0	0	0	0	0	0	0.0064	0	0	0
IESPGM.PTET51.1.102.209144	74	0.68707	0	0	0	0	0.31765	0	0	0	0	0	0.0241	0
IESPGM.PTET51.1.102.209812	45	0.6443	0	0.01695	0	0	0.07071	0.05128	0	0	0	0.0027	0	0
IESPGM.PTET51.1.102.211271	29	0.67521	0.02353	0.0122	0.0435	0.05085	0.16	0.03175	0.1569	0	0	0.0268	0.1615	0.0223
IESPGM.PTET51.1.102.211453	26	0.66355	0.02597	0.04444	0.0909	0.27273	0.4	0.12941	0.4062	0.0333	0.0398	0.0329	0.1639	0.0672
IESPGM.PTET51.1.102.211516	137	0.69939	0.02083	0	0	0	0.3913	0.01961	0	0	0.0061	0	0.1382	0.0426
IESPGM.PTET51.1.102.211980	66	0.73864	0	0	0	0	0.1831	0	0.0192	0	0	0	0	0
IESPGM.PTET51.1.102.216628	50	0.77401	0	0	0.0123	0	0.23529	0.00877	0.0517	0	0	0	0.0118	0.0294
IESPGM.PTET51.1.102.216959	29	0.72143	0	0	0	0	0	0	0	0	0	0	0.0113	0.0504
IESPGM.PTET51.1.102.219747	46	0.65341	0	0	0.0118	0	0.09459	0.01075	0	0	0	0	0.0056	0
IESPGM.PTET51.1.102.221002	114	0.69697	0	0.0082	0.1714	0.04839	0.37736	0.15584	0	0	0.0216	0.0263	0.2364	0.0215
IESPGM.PTET51.1.102.221815	31	0.68142	0	0	0.0217	0	0	0.01538	0.0222	0	0	0	0.0769	0
IESPGM.PTET51.1.102.222375	49	0.72535	0	0.01124	0.0154	0.01961	0.40426	0.01639	0.0962	0	0.0057	0.0062	0.1359	0.0071
IESPGM.PTET51.1.102.224072	56	0.7381	0.0303	0.04202	0.3636	0.50495	0.52857	0.56364	0.527	0.0073	0	0.1895	0.5682	0.5316
IESPGM.PTET51.1.102.224473	28	0.74834	0	0	0	0.02041	0.02804	0.03448	0	0	0	0	0.018	0.0074
IESPGM.PTET51.1.102.227094	75	0.75159	0	0	0.127	0.03846	0.60674	0.12389	0.0484	0	0	0.0522	0.0842	0.0794
IESPGM.PTET51.1.102.227399	30	0.68992	0	0.02439	0.0533	0.125	0.14865	0.06098	0.0571	0	0	0.0106	0.1437	0.021
IESPGM.PTET51.1.102.231479	288	0.72189	0	0.00885	0.1	0.05634	0.51282	0.03636	0.0364	0.0185	0	0.024	0.0775	0.0556
IESPGM.PTET51.1.102.233799	128	0.75362	0.22222	0.01754	0.7357	0.76471	0.55	0.2973	0.3714	0	0.852	0.3178	0.4624	0.0503
IESPGM.PTET51.1.102.234325	62	0.79286	0.01266	0.09524	0.1442	0.50769	0.52542	0.18987	0.2	0	0.039	0.0478	0.2917	0.145
IESPGM.PTET51.1.102.237601	97	0.66412	0	0	0.0625	0.01754	0.6506	0.28947	0	0	0.0442	0.0217	0.27	0.3814
IESPGM.PTET51.1.102.238217	77	0.72936	0	0.03061	0.1375	0.16901	0.48148	0.26263	0.0204	0.0068	0	0.1268	0.2626	0.2552
IESPGM.PTET51.1.102.239370	30	0.74342	0	0	0	0	0	0.00508	0	0	0	0	0.0093	0
IESPGM.PTET51.1.102.240230	48	0.67485	0	0	0	0	0	0	0	0	0	0	0	0
IESPGM.PTET51.1.102.241463	67	0.79375	0.05333	0.07246	0.3205	0.56604	0.48611	0.10791	0.0345	0	0.1585	0.0947	0.3455	0.0854
IESPGM.PTET51.1.102.241774	61	0.77128	0.01087	0.10909	0.5056	0.45133	0.60825	0.39773	0.3455	0	0.0055	0.2331	0.4702	0.2833
IESPGM.PTET51.1.102.242050	44	0.76582	0	0.00962	0.0137	0	0.09091	0	0	0.0135	0	0.0028	0.0539	0
IESPGM.PTET51.1.102.242245	104	0.83152	0.05747	0.0339	0.3883	0.12857	0.5375	0.30286	0.4762	0.0208	0.757	0.0751	0.5328	0.0612
IESPGM.PTET51.1.102.242730	107	0.64167	0	0.01149	0	0.05128	0	0	0.0167	0	0	0	0	0
IESPGM.PTET51.1.102.245707	221	0.72956	0.19388	0.01869	0.8257	0.75893	0.46729	0.65432	0.4627	0	0.3886	0.6532	0.681	0.2979
IESPGM.PTET51.1.102.245921	29	0.70213	0.01351	0	0.1	0.26316	0.30488	0.20213	0.0196	0	0	0.0427	0.1087	0
IESPGM.PTET51.1.102.246043	27	0.67391	0	0.13978	0.3273	0.56944	0.45679	0.42857	0	0.0116	0	0.2339	0.376	0.0256
IESPGM.PTET51.1.102.246085	78	0.80583	0	0.01852	0.3134	0.11842	0.47706	0.32584	0	0	0.3924	0.1147	0.3071	0.24
IESPGM.PTET51.1.102.246308	56	0.66667	0.09735	0.10744	0.7629	0.54622	0.46809	0.66026	0.4032	0.0148	0.3125	0.542	0.4216	0.3191
IESPGM.PTET51.1.102.246537	27	0.61538	0	0	0	0	0	0	0	0	0	0	0	0
IESPGM.PTET51.1.102.247123	27	0.65546	0.20455	0.17647	0.6118	0.72973	0.48	0.78495	0.26	0.0071	0	0.5932	0.6154	0.2593
IESPGM.PTET51.1.102.247727	45	0.69182	0	0.10526	0.5385	0.78571	0.62069	0.83	0.4615	0	0	0.6183	0.534	0.3617
IESPGM.PTET51.1.102.248363	30	0.67114	0.01887	0	0.0108	0	0	0	0.027	0	0	0.003	0.0793	0
IESPGM.PTET51.1.102.249528	55	0.7029	0	0	0.0879	0.01786	0.33333	0.09375	0.0182	0	0.006	0.0143	0.219	0
IESPGM.PTET51.1.102.249759	58	0.70349	0.01266	0.01786	0.4273	0.5098	0.45192	0.61111	0.2742	0	0.0057	0.3084	0.4065	0.2558
IESPGM.PTET51.1.102.250259	66	0.69697	0.01064	0.06122	0.4038	0.39344	0.51087	0.18103	0.0769	0	0.0129	0.1125	0.331	0.0548
IESPGM.PTET51.1.102.250681	28	0.59843	0	0.04545	0.1944	0.27586	0.4359	0.41667	0.1333	0	0	0.1015	0.2485	0.0899
IESPGM.PTET51.1.102.250816	46	0.78146	0.0098	0.00926	0.1957	0.37097	0.46809	0.28205	0.0333	0	0	0.1122	0.2865	0.0989
IESPGM.PTET51.1.102.251326	78	0.73248	0	0.32673	0.6491	0.68919	0.54667	0.56738	0.0926	0	0	0.4549	0.4172	0.2195
IESPGM.PTET51.1.102.253267	85	0.70968	0.01136	0	0.058	0.12048	0.5463	0.13684	0.0678	0	0.7117	0.0149	0.1782	0.1905
IESPGM.PTET51.1.102.254319	45	0.64912	0	0	0.0112	0	0	0	0	0	0	0	0.011	0.0136
IESPGM.PTET51.1.102.254773	43	0.6973	0	0.01961	0.0455	0.06024	0.26471	0.15116	0.1379	0.0088	0.0187	0.0198	0.075	0
IESPGM.PTET51.1.102.255707	56	0.74138	0.02128	0.00877	0.2	0.17978	0.57851	0.37984	0.3594	0	0	0.1328	0.1809	0.3047
IESPGM.PTET51.1.102.256380	103	0.68153	0	0	0.087	0.04615	0.31183	0	0.0652	0	0.0109	0.0066	0.1069	0
IESPGM.PTET51.1.102.256550	88	0.69312	0.01449	0.00909	0.1124	0.08929	0.51724	0.26415	0.0351	0	0	0.1344	0.3561	0.0261
IESPGM.PTET51.1.102.256912	56	0.69461	0.01176	0.0119	0.0238	0.19718	0.55462	0.06849	0.0667	0	0	0.0067	0.2455	0.0103
IESPGM.PTET51.1.102.257349	28	0.66434	0	0	0	0	0	0.01282	0	0	0	0	0	0
IESPGM.PTET51.1.102.257909	145	0.78313	0.175	0.10577	0.5769	0.50943	0.5082	0.54545	0.2619	0	0.5143	0.4151	0.4421	0.2632
IESPGM.PTET51.1.102.259303	28	0.67669	0.00893	0	0	0	0.01124	0.05932	0	0	0	0.0167	0.0608	0.0096
IESPGM.PTET51.1.102.260120	58	0.72368	0	0.00917	0	0	0.47581	0.01351	0.0625	0	0	0	0.0957	0.0145
IESPGM.PTET51.1.102.260961	45	0.72251	0.07955	0.05607	0.26	0.52427	0.61417	0.43902	0.2615	0	0	0.1661	0.3842	0.1961
IESPGM.PTET51.1.102.261458	47	0.64238	0	0.01852	0	0	0.05479	0.00746	0	0	0	0	0	0
IESPGM.PTET51.1.102.262958	27	0.625	0.08333	0.12658	0.5128	0.48438	0.475	0.45385	0.3	0	0.0097	0.2055	0.3614	0.0411
IESPGM.PTET51.1.102.263530	48	0.65741	0	0.0122	0.038	0.05405	0.36508	0.1039	0	0	0	0.0316	0.0903	0
IESPGM.PTET51.1.102.263614	108	0.70642	0	0	0	0	0.36765	0	0	0	0	0	0.0724	0
IESPGM.PTET51.1.102.263984	112	0.74737	0.04348	0.04211	0.5437	0.34921	0.57391	0.58654	0.44	0	0.7632	0.2692	0.4956	0.2222
IESPGM.PTET51.1.102.264084	27	0.69872	0.04167	0.02353	0.0909	0.04762	0.24359	0.05952	0.1364	0.0127	0.0159	0.0216	0.0214	0
IESPGM.PTET51.1.102.264343	45	0.73288	0	0.05263	0.5234	0.56818	0.59596	0.55238	0	0.0115	0	0.3859	0.3552	0.0575
IESPGM.PTET51.1.102.265328	45	0.75625	0.04082	0.048	0.3438	0.12791	0.45872	0.38168	0.3014	0.0233	0.0054	0.1333	0.4114	0.0323
IESPGM.PTET51.1.102.266028	29	0.70423	0	0	0.0147	0	0.0625	0.03509	0.0227	0	0	0.0061	0.0739	0
IESPGM.PTET51.1.102.266142	58	0.74118	0.02174	0.0202	0.1277	0.02222	0.47423	0.21154	0	0	0	0.0994	0.1849	0.1471
IESPGM.PTET51.1.102.267456	48	0.63924	0	0.00962	0	0	0	0	0	0.0128	0	0	0	0
IESPGM.PTET51.1.102.268062	27	0.67188	0	0	0	0	0.00763	0	0	0	0	0	0.0091	0
IESPGM.PTET51.1.102.268307	82	0.71676	0.07407	0	0.2706	0.69106	0.46753	0.48571	0.0943	0.0071	0	0.0986	0.1931	0.0495
IESPGM.PTET51.1.102.26834	89	0.78027	0	0.0119	0.0706	0.1	0.48529	0.00725	0.1887	0	0.2059	0.0032	0.0633	0
IESPGM.PTET51.1.102.270752	45	0.67391	0.02632	0.0087	0.2755	0.62857	0.5	0.31461	0.06	0	0.0071	0.2492	0.439	0.0645
IESPGM.PTET51.1.102.270892	76	0.74342	0.03448	0.02564	0.5463	0.59701	0.58252	0.56122	0.0513	0	0.8166	0.3536	0.4342	0.2812
IESPGM.PTET51.1.102.272135	28	0.68571	0.03226	0.00833	0.0109	0	0.26087	0.01471	0	0.0076	0	0.0243	0.256	0.0548
IESPGM.PTET51.1.102.272456	107	0.78351	0.3913	0.13793	0.746	0.69903	0.61682	0.86131	0.5152	0	0.8378	0.5826	0.6234	0.3551
IESPGM.PTET51.1.102.272672	76	0.66129	0.0137	0.02198	0.4455	0.30556	0.47126	0.44615	0.1636	0	0.781	0.2697	0.3952	0.0746
IESPGM.PTET51.1.102.274347	139	0.84444	0.03797	0.06897	0.4434	0.38333	0.51351	0.1129	0.1463	0	0.8049	0.0472	0.3333	0.039
IESPGM.PTET51.1.102.274672	26	0.69474	0.01471	0	0	0.02778	0	0	0.0244	0	0	0	0	0
IESPGM.PTET51.1.102.277840	202	0.72269	0.35417	0.02174	0.7685	0.73585	0.54639	0.56028	0.3704	0.0102	0.2469	0.6322	0.5769	0.3
IESPGM.PTET51.1.102.279229	72	0.81061	0.03077	0.03846	0.3917	0.79661	0.73333	0.31667	0.4615	0	0.1987	0.0977	0.2921	0.0505
IESPGM.PTET51.1.102.280036	98	0.93496	0.92308	0.32468	0.8462	0.95082	0.79487	0.61404	0.6774	0.1333	0.7143	0.4319	0.5667	0.3273
IESPGM.PTET51.1.102.282705	302	0.80488	0.04762	0.05357	0.5556	0.27586	0.51282	0.5641	0.3462	0.125	0.384	0.2078	0.6026	0.2667
IESPGM.PTET51.1.102.283320	66	0.85263	0.125	0.02041	0.6615	0.75676	0.70455	0.47059	0.3043	0	0.1667	0.224	0.2951	0
IESPGM.PTET51.1.102.283329	27	0.84337	0.04444	0.16	0.6087	0.23333	0.55882	0.27586	0.2326	0	0.011	0.1069	0.14	0
IESPGM.PTET51.1.102.283744	27	0.79787	0.01754	0.16667	0.3519	0.4375	0.46875	0.44444	0.3333	0.0588	0	0.1692	0.28	0.0714
IESPGM.PTET51.1.102.283777	28	0.7439	0.02128	0.11667	0.2549	0.48889	0.41667	0.34615	0.25	0.05	0	0.0644	0.1607	0
IESPGM.PTET51.1.102.283859	45	0.83333	0	0	0.0182	0	0.09091	0	0.2222	0	0	0	0.0435	0
IESPGM.PTET51.1.102.283911	44	0.8	0.02899	0.07407	0.2794	0.20408	0.55769	0.36364	0.3793	0	0	0.1328	0.1765	0
IESPGM.PTET51.1.102.284097	26	0.81176	0	0	0.0351	0.06897	0.14286	0	0.4	0	0	0.0037	0.0851	0
IESPGM.PTET51.1.102.284406	26	0.75862	0	0.01235	0.0149	0	0	0	0	0.0455	0	0	0	0
IESPGM.PTET51.1.102.284591	26	0.73438	0	0.09091	0.0568	0.15385	0.42424	0.09524	0.2368	0	0.0373	0.0275	0.3421	0
IESPGM.PTET51.1.102.284999	29	0.72381	0.05	0.2459	0.3158	0.76	0.44643	0.45	0.2581	0	0.0227	0.227	0.2344	0
IESPGM.PTET51.1.102.285026	26	0.74468	0.0339	0	0.1111	0.375	0.39216	0.13333	0.1481	0	0	0.0222	0.1266	0
IESPGM.PTET51.1.102.285077	29	0.72826	0.03125	0.11392	0.0488	0.54237	0.46154	0.16216	0.0303	0	0	0.0244	0.0533	0
IESPGM.PTET51.1.102.285133	26	0.74419	0	0	0	0	0	0	0.0732	0	0	0	0	0
IESPGM.PTET51.1.102.285240	26	0.73394	0	0	0	0	0	0	0.0222	0	0.0057	0	0.018	0
IESPGM.PTET51.1.102.286718	26	0.68382	0.01	0	0	0	0	0	0.1176	0	0	0	0	0
IESPGM.PTET51.1.102.286739	29	0.70803	0	0.01124	0	0	0	0	0	0	0	0	0	0
IESPGM.PTET51.1.102.28810	106	0.84694	0	0	0	0	0.34615	0	0	0	0	0	0	0.0282
IESPGM.PTET51.1.102.289164	102	0.82075	0.07692	0.08889	0.0337	0.32558	0.50746	0.59406	0.4773	0	0.75	0.4979	0.6193	0.3571
IESPGM.PTET51.1.102.289278	108	0.72034	0	0	0	0.02439	0.24074	0.02041	0	0	0	0	0.0179	0
IESPGM.PTET51.1.102.293051	28	0.72436	0	0.01818	0.0147	0.1	0.17722	0.27083	0	0	0	0.1083	0.1517	0.0556
IESPGM.PTET51.1.102.29435	26	0.73446	0.01449	0	0	0	0	0	0	0	0	0	0	0
IESPGM.PTET51.1.102.297980	68	0.80357	0.40625	0.0625	0.6055	0.72727	0.54167	0.49425	0.3968	0	0.0121	0.4713	0.3627	0.619
IESPGM.PTET51.1.102.300914	45	0.68293	0	0	0	0	0	0	0.0357	0	0.0053	0	0	0
IESPGM.PTET51.1.102.301520	28	0.72785	0	0	0	0	0	0.02667	0	0	0	0.0031	0.0135	0
IESPGM.PTET51.1.102.30307	93	0.60403	0	0.00917	0	0	0.23171	0	0	0	0	0	0	0
IESPGM.PTET51.1.102.307066	33	0	0	0	0	0	0	0	0	0	0	0	0	0
IESPGM.PTET51.1.102.307337	4170	1	1	1	1	1	1	1	1	1	1	1	1	1
IESPGM.PTET51.1.102.310630	1174	0.0038	0.00581	0.00508	0	0.0117	0.01413	0.00651	0	0.0183	0	0.0063	0.0023	0.0027
IESPGM.PTET51.1.102.32048	177	0.75728	0.01124	0	0.4074	0.18421	0.43678	0.42222	0.0441	0	0.0097	0.3196	0.4539	0.1714
IESPGM.PTET51.1.102.38391	74	0.78788	0.09231	0	0.0145	0.19149	0.5	0	0.2439	0	0	0	0.2258	0.0833
IESPGM.PTET51.1.102.38510	97	0.84971	0.2037	0.05	0.5865	0.52542	0.63235	0.38182	0.3725	0	0.2683	0.1454	0.4639	0.1018
IESPGM.PTET51.1.102.39164	71	0.80272	0.01724	0.10976	0.1818	0.48485	0.53731	0.16129	0.0652	0.0303	0.0128	0.0452	0.0923	0.0091
IESPGM.PTET51.1.102.39186	26	0.73214	0	0	0.0217	0.16667	0.4375	0.04167	0.0851	0	0.0067	0.0124	0.0476	0
IESPGM.PTET51.1.102.39224	26	0.75258	0	0.01351	0.1452	0.28125	0.30556	0.125	0.2778	0	0.0062	0.0237	0.1111	0
IESPGM.PTET51.1.102.39638	26	0.72857	0.01667	0.02703	0.1477	0.05882	0.41176	0.14286	0.1429	0	0	0.0582	0.1364	0.0294
IESPGM.PTET51.1.102.39763	128	0.78922	0.01587	0.03922	0.4595	0.58537	0.59524	0.56863	0.3788	0.0159	0.2229	0.6344	0.7449	0.4882
IESPGM.PTET51.1.102.39952	26	0.6755	0	0	0.027	0.04	0.16923	0.0381	0.1404	0	0.0069	0	0.0642	0
IESPGM.PTET51.1.102.40002	27	0.72667	0.02083	0.1	0.0789	0.1875	0.33824	0.06349	0.0784	0	0.0148	0.0181	0.1034	0.0155
IESPGM.PTET51.1.102.40149	167	0.79487	0.05556	0.02667	0.3729	0.21429	0.39394	0.12963	0.2558	0.0465	0	0.0198	0.3107	0.0147
IESPGM.PTET51.1.102.40177	26	0.77236	0.34426	0.37209	0.3519	0.62821	0.45312	0.6	0.28	0.1556	0.1469	0.19	0.4023	0.0263
IESPGM.PTET51.1.102.40596	47	0.76744	0	0.02326	0.1047	0.18519	0.35593	0.15152	0.12	0	0	0.0209	0.0392	0
IESPGM.PTET51.1.102.40632	26	0.75182	0	0	0.0114	0	0.03448	0	0.0408	0	0	0	0.0169	0
IESPGM.PTET51.1.102.40987	26	0.78295	0	0	0	0	0	0	0.04	0	0	0	0	0
IESPGM.PTET51.1.102.41002	76	0.79866	0.01754	0.01163	0.1647	0.53125	0.47222	0.23171	0.1786	0	0.0303	0.0427	0.1538	0.0714
IESPGM.PTET51.1.102.44076	66	0.80526	0	0.00952	0.2088	0.3956	0.47059	0.21429	0.08	0	0.0057	0.0221	0.2468	0
IESPGM.PTET51.1.102.44091	44	0.78261	0	0.03	0.0494	0.03947	0.41176	0.05	0.0962	0	0.0056	0.0125	0.1765	0
IESPGM.PTET51.1.102.44437	44	0.76613	0	0.01087	0.022	0.02381	0.44898	0	0	0	0	0	0	0
IESPGM.PTET51.1.102.44473	47	0.82707	0	0.01136	0	0	0.21622	0	0	0	0	0	0	0
IESPGM.PTET51.1.102.44527	87	0.84138	0.01429	0.02326	0.2368	0.26471	0.48214	0.06667	0.0217	0	0	0.0061	0.0986	0
IESPGM.PTET51.1.102.44904	28	0.75182	0	0	0	0	0.02564	0.02083	0	0	0	0.0031	0.016	0
IESPGM.PTET51.1.102.45079	26	0.69697	0	0.04494	0.0698	0.06818	0.23913	0.05357	0.1333	0	0	0.0065	0.0091	0
IESPGM.PTET51.1.102.45129	31	0.8	0	0	0	0	0	0	0.0417	0	0	0	0.0079	0
IESPGM.PTET51.1.102.47171	45	0.80571	0.16505	0.17347	0.4821	0.48611	0.54545	0.5	0.4074	0.0725	0.0513	0.1738	0.5	0.0513
IESPGM.PTET51.1.102.48637	27	0.73543	0	0	0	0	0.01099	0	0	0	0.0105	0	0	0
IESPGM.PTET51.1.102.56135	28	0.80531	0	0.0125	0.2029	0.16923	0.16667	0.18947	0	0	0.0065	0.0229	0.2143	0.0549
IESPGM.PTET51.1.102.56205	28	0.78333	0.04938	0.09091	0.3538	0.36471	0.40541	0.44048	0.0476	0	0.0061	0.1697	0.4808	0.0649
IESPGM.PTET51.1.102.56685	72	0.83858	0.23377	0	0.4071	0.64948	0.58252	0.76613	0.2034	0	0.7778	0.1688	0.6324	0.6174
IESPGM.PTET51.1.102.61830	74	0.78947	0.10769	0.01163	0.3034	0.52055	0.60331	0.7037	0.0175	0.0175	0.005	0.2114	0.4741	0.6166
IESPGM.PTET51.1.102.62593	27	0.7541	0	0	0	0	0	0	0	0	0	0	0.0118	0.0035
IESPGM.PTET51.1.102.66043	105	0.60843	0.01042	0	0	0	0.26829	0	0	0	0	0	0.005	0.0064
IESPGM.PTET51.1.102.66183	56	0.81111	0.02198	0.01739	0.0143	0.01136	0.09211	0.02679	0.0179	0	0.0055	0.0108	0.0876	0.0509
IESPGM.PTET51.1.102.67804	27	0.84	0.01136	0.04211	0.0714	0.02128	0.03125	0.04444	0	0	0	0.005	0.0163	0.0075
IESPGM.PTET51.1.102.69515	59	0.74783	0.01205	0	0.1268	0	0.41346	0.32075	0	0	0	0.1171	0.2412	0.1701
IESPGM.PTET51.1.102.70322	94	0.70297	0	0.00909	0	0	0.28889	0.01163	0	0	0	0	0.0422	0
IESPGM.PTET51.1.102.74426	74	0.63448	0	0.01031	0	0	0.19792	0	0.02	0	0	0	0	0
IESPGM.PTET51.1.102.74527	56	0.73224	0.0099	0.01639	0.1325	0.3038	0.24742	0.34091	0.0877	0	0	0.1124	0.1887	0.1095
IESPGM.PTET51.1.102.7637	28	0.75177	0.12088	0.20213	0.4556	0.29032	0.39394	0.66355	0.1522	0.0351	0.0183	0.4702	0.6347	0.5517
IESPGM.PTET51.1.102.77188	49	0.79679	0.01351	0	0	0.02817	0.26087	0.04717	0	0	0	0.0037	0.0703	0.0196
IESPGM.PTET51.1.102.78320	94	0.82716	0.0098	0	0.1932	0.21818	0.42424	0	0.1774	0	0	0	0.0172	0.0412
IESPGM.PTET51.1.102.79650	32	0.78906	0	0.01449	0.0202	0	0.11111	0	0	0	0	0	0.0196	0
IESPGM.PTET51.1.102.79749	45	0.77778	0	0.05479	0.0761	0.02941	0.46296	0.125	0.0741	0	0	0.0421	0.1696	0.0484
IESPGM.PTET51.1.102.80247	26	0.76027	0.0099	0	0.1084	0.05769	0.28358	0	0.1304	0	0.0195	0	0.0513	0
IESPGM.PTET51.1.102.80879	191	0.78222	0.05195	0.03125	0.2143	0.21875	0.43478	0.31707	0.1915	0	0.1729	0.119	0.4608	0.1111
IESPGM.PTET51.1.102.81150	26	0.75	0.05479	0.00943	0.0388	0.075	0.18557	0.04054	0.2459	0.0396	0.0171	0.0084	0.1842	0.0339
IESPGM.PTET51.1.102.82206	26	0.75806	0.01316	0.0125	0.1887	0	0.16216	0	0.0351	0	0.0053	0.0366	0.0833	0
IESPGM.PTET51.1.102.82841	76	0.82629	0.11765	0.13393	0.6389	0.54286	0.58416	0.58333	0.3279	0	0.0481	0.5911	0.6522	0.4795
IESPGM.PTET51.1.102.85330	27	0.67081	0	0	0	0	0	0	0	0	0.0049	0	0.0074	0
IESPGM.PTET51.1.102.85369	28	0.77401	0.0137	0	0	0.03774	0.08333	0.01031	0	0.0556	0.0051	0.0064	0	0
IESPGM.PTET51.1.102.87777	64	0.82072	0.02353	0.09402	0.3182	0.46591	0.60185	0.78358	0.3137	0	0.0833	0.2807	0.51	0.593
IESPGM.PTET51.1.102.8871	45	0.81347	0.04854	0.03846	0.1034	0.14706	0.37931	0.275	0.0208	0.0143	0	0.1721	0.1515	0.2593
IESPGM.PTET51.1.102.89425	179	0.74449	0.05208	0.03478	0.3826	0.21591	0.5	0.46667	0.2812	0	0.7444	0.1308	0.5196	0.2169
IESPGM.PTET51.1.102.96259	84	0.78325	0.02439	0.03846	0.1458	0.44186	0.45679	0.11364	0.3898	0	0.6287	0.011	0.2158	0.0278
IESPGM.PTET51.1.102.97473	48	0.805	0	0.01087	0	0.01961	0.3	0	0.0213	0	0.0057	0.0066	0.0266	0.009
IESPGM.PTET51.1.102.99003	195	0.83333	0.02247	0	0.2947	0.15842	0.62857	0.13084	0.0678	0	0.6713	0.078	0.3189	0.0207
IESPGM.PTET51.1.103.100508	46	0.66471	0.04598	0.0354	0.1429	0.30894	0.63158	0.51961	0.0698	0.0404	0.0182	0.1303	0.514	0.3101
IESPGM.PTET51.1.103.101939	79	0.52991	0	0	0	0.01613	0.27778	0.08108	0	0	0.209	0	0.0222	0.0058
IESPGM.PTET51.1.103.103072	49	0.67308	0	0	0.0115	0.02564	0.3	0.2027	0	0.0323	0	0.0263	0.1908	0.0357
IESPGM.PTET51.1.103.103199	27	0.68831	0.01149	0.01075	0.0132	0.22449	0.07937	0.09091	0.0233	0	0	0.0059	0.0658	0
IESPGM.PTET51.1.103.103562	88	0.75446	0.17273	0.05426	0.4574	0.5873	0.63559	0.57895	0.3676	0	0.8182	0.2735	0.5475	0.392
IESPGM.PTET51.1.103.104153	29	0.70811	0	0.01111	0.0204	0.02667	0.02353	0.05825	0	0	0	0.0088	0.0802	0.039
IESPGM.PTET51.1.103.105244	74	0.75325	0	0.07692	0.4167	0.48214	0.58519	0.53061	0.1231	0	0.1188	0.094	0.3684	0.3387
IESPGM.PTET51.1.103.105980	89	0.69231	0	0.00885	0	0	0.10465	0.01754	0	0	0	0	0	0
IESPGM.PTET51.1.103.10756	41	0.89655	0.61818	0.6129	0.2632	0.70833	0.73171	0.33333	0.8636	0.3333	0.6857	0.3056	0.1923	0.5
IESPGM.PTET51.1.103.107915	66	0.72222	0	0	0.0256	0.04124	0.3871	0.0137	0.0159	0	0	0.0149	0.069	0
IESPGM.PTET51.1.103.108277	48	0.72781	0	0	0	0.01429	0.03488	0.01493	0	0	0	0	0.0147	0
IESPGM.PTET51.1.103.110292	28	0.71006	0.01064	0	0.0114	0	0	0.01299	0	0	0	0	0.0308	0
IESPGM.PTET51.1.103.110624	50	0.81481	0.01042	0.01136	0.0532	0.0625	0.52294	0.20779	0.1695	0	0	0.0394	0.1411	0.1818
IESPGM.PTET51.1.103.11219	57	0.88889	0.31579	0.14815	0.6923	0.96296	0.71875	0.52778	0.5938	0	0.7439	0.5545	0.6667	0.5
IESPGM.PTET51.1.103.112637	43	0.67153	0	0.01087	0.0263	0	0.23188	0.07843	0.0833	0	0	0.0167	0.1512	0
IESPGM.PTET51.1.103.113234	76	0.69643	0.03297	0.03333	0.1553	0.62903	0.46154	0.28571	0.0172	0	0.171	0.0573	0.3462	0.1471
IESPGM.PTET51.1.103.114084	47	0.72947	0	0.03093	0.2737	0.42466	0.51087	0.10256	0.2679	0	0	0.0736	0.157	0
IESPGM.PTET51.1.103.115634	26	0.72393	0	0	0	0.01818	0.07317	0	0.0308	0	0	0.0062	0	0
IESPGM.PTET51.1.103.115915	98	0.73418	0	0	0	0	0.21649	0.00585	0	0	0	0	0.019	0
IESPGM.PTET51.1.103.116279	29	0.71839	0.02198	0.00752	0.011	0	0.01	0.02273	0.0167	0.0125	0.0052	0.0068	0.0783	0
IESPGM.PTET51.1.103.116500	28	0.7	0	0.00855	0.0211	0.0137	0.04167	0.11429	0	0	0	0.023	0.0927	0
IESPGM.PTET51.1.103.118147	28	0.65341	0	0.01481	0	0.01136	0	0.02083	0.0164	0	0	0	0.0182	0
IESPGM.PTET51.1.103.118595	69	0.68919	0.02198	0	0	0.11628	0.35106	0.21739	0	0	0	0.0099	0.0205	0
IESPGM.PTET51.1.103.119885	56	0.76667	0	0	0.0116	0	0.5	0.01613	0.0169	0	0.2267	0	0	0
IESPGM.PTET51.1.103.120005	29	0.73438	0	0	0	0	0.01818	0	0.0317	0	0.0115	0	0.0407	0
IESPGM.PTET51.1.103.120315	27	0.6875	0.01389	0	0	0	0	0	0.0175	0	0	0	0	0
IESPGM.PTET51.1.103.121323	791	0.78095	0.24176	0.01333	0.5397	0.36667	0.48718	0.76471	0.1493	0.0312	0.7391	0.3713	0.7005	0.4444
IESPGM.PTET51.1.103.123425	28	0.63551	0	0.13725	0.3258	0.2987	0.36486	0.33333	0.0392	0	0	0.0841	0.1294	0
IESPGM.PTET51.1.103.125681	2771	0.75758	0.75362	0.02062	0.6847	0.81818	0.55	0.58537	0.1852	0	0.6204	0.3713	0.3585	0.35
IESPGM.PTET51.1.103.128125	261	0.75362	0	0	0.3592	0.29167	0.48113	0.69863	0.0962	0	0.4571	0.4812	0.4896	0.1622
IESPGM.PTET51.1.103.136307	184	0.85	0.03922	0	0.1765	0.05714	0.37037	0.0155	0.05	0	0.0649	0	0.2022	0
IESPGM.PTET51.1.103.137111	48	0.72109	0.01075	0.15116	0.6452	0.51948	0.55844	0.2963	0.3472	0	0	0.2208	0.3988	0.4286
IESPGM.PTET51.1.103.138451	46	0.79878	0	0.09211	0.5545	0.51515	0.49351	0.2375	0	0	0	0.1574	0.4946	0.3333
IESPGM.PTET51.1.103.140536	79	0.78804	0.01053	0.01869	0.1034	0.09375	0.54369	0.21277	0.4533	0	0.117	0.0112	0.2843	0.3913
IESPGM.PTET51.1.103.140715	27	0.72603	0	0	0	0	0	0	0	0	0	0	0	0
IESPGM.PTET51.1.103.140847	74	0.8069	0.01351	0	0.1059	0.04478	0.25352	0.04545	0.0169	0.0169	0	0.0058	0.0241	0
IESPGM.PTET51.1.103.143237	46	0.77358	0.01124	0	0	0	0	0	0	0	0	0.0032	0.0062	0
IESPGM.PTET51.1.103.144057	87	0.71642	0	0.00917	0.0137	0.02439	0.075	0	0	0	0	0	0	0.0857
IESPGM.PTET51.1.103.149905	30	0.71676	0.01	0	0	0	0	0	0.0152	0	0	0	0.0165	0
IESPGM.PTET51.1.103.150345	86	0.8	0.5625	0.11607	0.7273	0.67961	0.59542	0.74194	0.4074	0.0127	0.8165	0.4669	0.633	0.3913
IESPGM.PTET51.1.103.150882	77	0.75122	0.66667	0.2381	0.704	0.76667	0.50538	0.72826	0.4138	0	0.7951	0.6921	0.6888	0.7273
IESPGM.PTET51.1.103.155856	75	0.72472	0.00971	0.01739	0.0897	0.12346	0.65263	0.11111	0	0	0.5602	0.0449	0.2054	0
IESPGM.PTET51.1.103.155911	48	0.7707	0.01869	0.17391	0.3171	0.2907	0.58025	0.2783	0.18	0.05	0	0.0618	0.2479	0.0833
IESPGM.PTET51.1.103.157208	165	0.78512	0	0.25185	0.8385	0.8381	0.51064	0.80247	0.3731	0	0.387	0.848	0.8186	0.5938
IESPGM.PTET51.1.103.158341	79	0.8125	0.03371	0.03448	0.4091	0.59341	0.61538	0.45918	0.2909	0	0.6847	0.0717	0.3653	0
IESPGM.PTET51.1.103.158968	49	0.69048	0.00909	0.04196	0.0889	0.07547	0.54167	0.19091	0.0227	0	0	0.0358	0.1353	0.0345
IESPGM.PTET51.1.103.159572	67	0.78059	0.02439	0	0.0824	0.04348	0.57971	0.24806	0.0323	0.0095	0	0.0619	0.2367	0.2143
IESPGM.PTET51.1.103.159894	59	0.77419	0	0	0.0122	0.01493	0.50833	0.10843	0	0.0263	0	0.0029	0.0723	0
IESPGM.PTET51.1.103.161909	89	0.73874	0.28333	0.01515	0.4455	0.5	0.62698	0.07143	0.3279	0	0	0	0.1667	0.0286
IESPGM.PTET51.1.103.163078	127	0.77049	0	0.01136	0.2404	0.07407	0.45161	0.06742	0	0	0.0132	0	0.2675	0.0357
IESPGM.PTET51.1.103.16343	26	0.75	0	0	0	0	0	0	0	0	0	0	0	0.0192
IESPGM.PTET51.1.103.165021	106	0.85119	0	0.0625	0.2885	0.13043	0.4026	0.27184	0.1818	0.0192	0.4676	0.0688	0.2138	0.2714
IESPGM.PTET51.1.103.165191	106	0.75	0	0	0	0	0.16438	0	0.0213	0	0	0.0104	0.0959	0
IESPGM.PTET51.1.103.16530	26	0.7623	0.01333	0	0	0	0	0	0.0192	0	0	0	0.009	0
IESPGM.PTET51.1.103.167479	93	0.77665	0.0122	0	0	0	0.38889	0.02174	0	0	0	0	0.0049	0
IESPGM.PTET51.1.103.170858	84	0.7992	0.04545	0.00847	0.4597	0.59091	0.46552	0.47826	0.1224	0	0.8577	0.1419	0.2889	0.2731
IESPGM.PTET51.1.103.17096	26	0.73196	0.01316	0.01111	0	0.02857	0.10989	0.01613	0	0	0	0.0139	0.0419	0.0278
IESPGM.PTET51.1.103.172393	29	0.76398	0.01099	0	0	0	0.07463	0.14912	0.0233	0	0	0.0558	0.1982	0.0261
IESPGM.PTET51.1.103.172454	28	0.76687	0.04211	0.15385	0.1714	0.66667	0.53086	0.47619	0.2157	0	0	0.2212	0.3053	0.0933
IESPGM.PTET51.1.103.172473	46	0.78824	0.0283	0.16667	0.1818	0.69444	0.55814	0.59184	0.2174	0.0089	0	0.1923	0.2247	0.1447
IESPGM.PTET51.1.103.172504	29	0.76023	0	0	0.0222	0.04762	0.12346	0.14563	0	0.0164	0	0.0265	0.044	0.05
IESPGM.PTET51.1.103.173432	51	0.8012	0.01786	0.01316	0.0753	0.2069	0.5625	0.37349	0.4203	0	0	0.0579	0.3353	0.1074
IESPGM.PTET51.1.103.173932	28	0.7	0	0	0.08	0.03333	0.07527	0.02548	0.0408	0	0	0.0391	0.1176	0.0079
IESPGM.PTET51.1.103.177611	2462	0.82379	0.07692	0	0.117	0.26136	0.47959	0.08696	0.1786	0.0086	0.1526	0.0063	0.3953	0.089
IESPGM.PTET51.1.103.177839	55	0.79688	0.02151	0.09244	0.3457	0.65789	0.48544	0.61719	0.2545	0	0	0.3195	0.3077	0.2594
IESPGM.PTET51.1.103.177909	25	0	0	0	0	0	0	0	0	0	0	0	0	0
IESPGM.PTET51.1.103.178123	46	0.78698	0	0	0	0	0.22078	0	0.0192	0	0	0	0.0248	0.0049
IESPGM.PTET51.1.103.178225	30	0.69444	0.01316	0	0.0308	0.02174	0.05195	0.07921	0.1273	0	0	0.0061	0.1418	0.0299
IESPGM.PTET51.1.103.178654	44	0.72472	0	0.04237	0.2021	0.30769	0.58654	0.46552	0.3443	0	0	0.1167	0.4124	0.3125
IESPGM.PTET51.1.103.18054	81	0.80749	0.01149	0	0.1067	0.23913	0.56842	0.46602	0	0	0.4488	0.0928	0.3929	0.2903
IESPGM.PTET51.1.103.181902	70	0.75221	0	0	0	0	0.02532	0	0	0	0	0	0.0133	0.0167
IESPGM.PTET51.1.103.182260	47	0.77686	0	0.016	0	0	0.32955	0.04211	0.0392	0	0	0.0141	0.0619	0
IESPGM.PTET51.1.103.182406	65	0.78788	0	0	0	0	0.04598	0	0	0	0	0	0.0105	0
IESPGM.PTET51.1.103.183611	75	0.79695	0.0375	0.03704	0.058	0.22581	0.49505	0.21212	0.0323	0	0	0.0035	0.1053	0.0294
IESPGM.PTET51.1.103.184424	46	0.76415	0.06897	0.06202	0.2262	0.39286	0.59292	0.30612	0.2794	0.0148	0	0.2298	0.4358	0.1395
IESPGM.PTET51.1.103.187862	47	0.83333	0.01587	0.0137	0.1266	0.23636	0.60526	0.03571	0	0.0667	0	0.0039	0.0606	0
IESPGM.PTET51.1.103.191188	29	0.74737	0	0.00917	0	0.01429	0	0.0177	0.0196	0	0	0.0031	0.0162	0
IESPGM.PTET51.1.103.191353	142	0.78855	0	0.02247	0.575	0.78351	0.58065	0.77311	0.0217	0	0	0.4372	0.5664	0.2568
IESPGM.PTET51.1.103.191963	28	0.69118	0	0.0099	0.069	0.05556	0.08108	0.06294	0.0182	0	0	0.025	0.0252	0
IESPGM.PTET51.1.103.192423	29	0.72683	0	0.00917	0.0108	0.02381	0.13861	0.02899	0.1143	0	0.0136	0.0029	0.0314	0
IESPGM.PTET51.1.103.193358	66	0.74725	0	0	0.2857	0.30769	0.49689	0.55882	0	0.0122	0	0.2	0.5545	0.6622
IESPGM.PTET51.1.103.19395	45	0.75625	0	0	0	0	0.05	0.0137	0.0175	0	0	0.0074	0.0686	0.0182
IESPGM.PTET51.1.103.194671	28	0.74146	0.01176	0	0	0	0	0.01681	0.0179	0	0	0	0.0136	0
IESPGM.PTET51.1.103.195887	38	0.75556	0.02857	0	0.0556	0	0.10127	0.11278	0	0	0	0.0075	0.1135	0.02
IESPGM.PTET51.1.103.196637	30	0.7451	0.07292	0.08036	0.5	0.53947	0.35	0.3578	0.2754	0.0115	0	0.1912	0.383	0.082
IESPGM.PTET51.1.103.197273	78	0.83505	0.01538	0	0.0102	0.14286	0.62963	0.09091	0	0	0.0144	0	0.0563	0
IESPGM.PTET51.1.103.198402	154	0.74877	0.16667	0.01053	0.4286	0.75342	0.59259	0.70769	0.2188	0	0.7596	0.7323	0.6957	0.3649
IESPGM.PTET51.1.103.199208	29	0.78261	0.025	0.18889	0.4889	0.49231	0.50562	0.52381	0.0339	0	0	0.2851	0.6032	0.3415
IESPGM.PTET51.1.103.199362	85	0.78205	0.02469	0.01111	0.058	0.04762	0.53846	0.27835	0	0	0	0.0225	0.327	0.0678
IESPGM.PTET51.1.103.200379	28	0.79208	0	0	0.0345	0.05556	0.33333	0.15957	0	0	0	0.0253	0.1799	0
IESPGM.PTET51.1.103.200627	26	0.72603	0.02222	0.10484	0.3514	0.30275	0.40541	0.5303	0.3396	0	0.005	0.3129	0.6681	0.2895
IESPGM.PTET51.1.103.201261	44	0.80513	0	0	0	0.07463	0.29032	0.12987	0	0	0	0.0133	0.0486	0.0299
IESPGM.PTET51.1.103.201899	48	0.80543	0.02353	0	0.0137	0.10294	0.48649	0.14286	0.0161	0.0132	0	0.0208	0.183	0.0696
IESPGM.PTET51.1.103.202982	50	0.74627	0.01299	0.00885	0.0122	0.03797	0.43697	0.05952	0.0638	0.0144	0	0.0237	0.0534	0.0105
IESPGM.PTET51.1.103.203078	105	0.84956	0.01235	0.09434	0.3652	0.71528	0.57031	0.64748	0.3913	0	0.7917	0.5199	0.5734	0.574
IESPGM.PTET51.1.103.203209	44	0.80543	0	0.01667	0.0864	0.26786	0.50407	0.28723	0.18	0	0	0.1338	0.3046	0.0916
IESPGM.PTET51.1.103.204287	77	0.7751	0	0	0.463	0.51579	0.51316	0.51613	0.0444	0	0	0.1756	0.3153	0.2701
IESPGM.PTET51.1.103.20717	53	0.73481	0.0087	0.00862	0	0	0.2	0	0.0299	0	0	0	0.0368	0
IESPGM.PTET51.1.103.207876	88	0.67836	0	0.00926	0	0	0.11458	0	0	0	0	0.0027	0.01	0
IESPGM.PTET51.1.103.209295	98	0.81111	0.02273	0.0198	0.3291	0.21667	0.55952	0.31325	0.0385	0	0.0782	0.1285	0.3898	0.125
IESPGM.PTET51.1.103.209404	130	0.79221	0.03093	0.17949	0.754	0.83696	0.55789	0.66019	0.2456	0	0.3094	0.7215	0.7108	0.6286
IESPGM.PTET51.1.103.211107	27	0.73944	0	0.01266	0	0.02703	0	0	0	0	0	0	0	0
IESPGM.PTET51.1.103.211139	26	0.8	0	0	0	0	0	0	0	0	0	0	0	0
IESPGM.PTET51.1.103.215671	50	0.84236	0.0241	0.13978	0.3291	0.32955	0.45455	0.38384	0.0893	0	0	0.1434	0.2892	0.1429
IESPGM.PTET51.1.103.216283	60	0.79167	0.25225	0.07692	0.6538	0.76471	0.53535	0.44595	0.3125	0	0.0095	0.2	0.5248	0.2353
IESPGM.PTET51.1.103.216897	119	0.79116	0.01351	0	0.5962	0.24468	0.52336	0.41284	0.2075	0	0.0361	0.2154	0.4885	0
IESPGM.PTET51.1.103.222936	67	0.79397	0	0.15238	0.2805	0.11111	0.5339	0.25532	0.0143	0	0.0112	0.1186	0.2361	0.3137
IESPGM.PTET51.1.103.223030	28	0.73469	0	0.11	0.2179	0.21519	0.22549	0.33735	0	0	0.0053	0.1028	0.2715	0.1212
IESPGM.PTET51.1.103.225288	56	0.80864	0	0.14019	0.1842	0.35	0.63793	0.18421	0.3016	0	0.0714	0.0445	0.2353	0.0984
IESPGM.PTET51.1.103.233063	45	0.74107	0.01042	0	0.0244	0.18085	0.41129	0.14062	0	0	0	0.0637	0.2937	0.1051
IESPGM.PTET51.1.103.233081	45	0.78075	0.04	0.09009	0.25	0.66071	0.528	0.68354	0.2326	0	0	0.2067	0.4545	0.3503
IESPGM.PTET51.1.103.23349	27	0.73333	0	0	0	0	0.01515	0	0	0	0	0	0.041	0
IESPGM.PTET51.1.103.234194	84	0.77863	0	0	0	0.04938	0.42308	0.04545	0	0	0	0.0098	0.2476	0.0909
IESPGM.PTET51.1.103.235492	62	0.5812	0	0	0	0	0	0	0.0179	0	0.0052	0	0	0
IESPGM.PTET51.1.103.236863	59	0.77828	0.01316	0.00909	0.0192	0.00926	0.49495	0	0	0	0	0	0.034	0
IESPGM.PTET51.1.103.237824	27	0.66667	0.0098	0.0177	0.0139	0.01176	0.125	0.02419	0.1642	0.012	0	0.0162	0.0765	0.0213
IESPGM.PTET51.1.103.238404	68	0.78039	0	0.00826	0	0	0.10714	0	0	0	0	0.0027	0.026	0
IESPGM.PTET51.1.103.239149	29	0.7551	0.2125	0.11724	0.2841	0.40187	0.48246	0.47423	0.4068	0.1429	0.0405	0.1125	0.5291	0.1754
IESPGM.PTET51.1.103.240181	87	0.79333	0.73276	0.28	0.7018	0.72152	0.46774	0.84259	0.5395	0.0426	0.8739	0.6806	0.6542	0.6022
IESPGM.PTET51.1.103.243668	97	0.80745	0.05263	0.0814	0.6667	0.44776	0.65957	0.85981	0.2794	0	0.6422	0.542	0.6842	0.489
IESPGM.PTET51.1.103.244027	29	0.75275	0.0122	0.0099	0.0154	0	0	0	0	0	0	0	0.0109	0
IESPGM.PTET51.1.103.246329	31	0.74157	0	0	0	0.02857	0.01961	0.01471	0.0455	0	0	0.0035	0.0909	0.0171
IESPGM.PTET51.1.103.247165	47	0.81159	0.02222	0	0.0526	0.23158	0.27273	0.19178	0.0192	0.0074	0	0.0252	0.0987	0.0272
IESPGM.PTET51.1.103.247189	96	0.8022	0	0	0.0112	0.01176	0.5122	0.01408	0.0169	0	0	0.0031	0.0476	0.0506
IESPGM.PTET51.1.103.248414	51	0.76023	0.01124	0.00943	0	0	0.16456	0.12121	0	0	0.0114	0.0056	0.0308	0.0194
IESPGM.PTET51.1.103.250509	31	0.74348	0	0	0	0	0	0	0	0	0	0	0.0476	0
IESPGM.PTET51.1.103.254791	68	0.76265	0.02778	0.0177	0.1209	0.2809	0.48529	0.42453	0.0149	0	0	0.0581	0.2463	0.1368
IESPGM.PTET51.1.103.256100	31	0.78571	0	0.00935	0	0.01667	0.14773	0.04861	0.1364	0	0	0.0035	0.0482	0.0497
IESPGM.PTET51.1.103.257144	76	0.82008	0.025	0.04878	0.0882	0.19481	0.60377	0.58394	0.0702	0.0189	0.804	0.2118	0.6608	0.6688
IESPGM.PTET51.1.103.260681	59	0.80861	0	0	0.1013	0.13115	0.51087	0.21569	0.0172	0	0.0055	0.0246	0.0918	0.1002
IESPGM.PTET51.1.103.261647	67	0.78082	0.21978	0.02	0.5521	0.76	0.50847	0.23944	0.4655	0	0.044	0.0367	0.3226	0.087
IESPGM.PTET51.1.103.262846	57	0.73936	0.02222	0.19259	0.4684	0.26829	0.40517	0.01802	0.2909	0	0.1667	0	0.0855	0.0122
IESPGM.PTET51.1.103.264667	46	0.8	0.03636	0	0	0	0.2	0	0.0392	0	0	0	0.0223	0.012
IESPGM.PTET51.1.103.267805	49	0.71429	0	0	0.0676	0.01695	0.35135	0.0813	0.0465	0.0185	0	0.0148	0.1484	0.0928
IESPGM.PTET51.1.103.269679	61	0.72628	0	0	0.0353	0.06494	0.47154	0.03261	0.0339	0.0179	0	0.0094	0.0513	0.0259
IESPGM.PTET51.1.103.270288	26	0.75263	0.02151	0.04545	0.025	0.04839	0.23656	0.09709	0.1739	0	0	0.0037	0.1192	0.0111
IESPGM.PTET51.1.103.270517	26	0.7663	0	0.05738	0.0874	0.02817	0.18519	0.08696	0.0167	0	0	0.0096	0.1064	0.012
IESPGM.PTET51.1.103.27057	37	0.76506	0	0	0.0096	0	0	0	0.0182	0	0	0	0.0442	0
IESPGM.PTET51.1.103.270824	58	0.79012	0	0	0.013	0.02564	0.53968	0	0.0164	0	0	0	0.0968	0
IESPGM.PTET51.1.103.271236	28	0.79208	0	0.06897	0.0952	0.05556	0.15686	0.10744	0.1522	0.0455	0	0.0205	0.0403	0.1449
IESPGM.PTET51.1.103.273807	28	0.70513	0.01099	0.00847	0	0	0	0	0	0	0	0	0.0058	0
IESPGM.PTET51.1.103.276221	28	0.74619	0	0.01681	0.0988	0.02817	0.0625	0.09574	0	0.0116	0.0058	0.0728	0.1316	0.0588
IESPGM.PTET51.1.103.278253	75	0.82328	0.03488	0.00971	0.598	0.52564	0.52991	0.57463	0.125	0	0	0.4528	0.5579	0.3778
IESPGM.PTET51.1.103.278484	65	0.79717	0.01042	0.00909	0.3068	0.51136	0.46465	0.20492	0.0943	0	0.0063	0.2355	0.2332	0.0286
IESPGM.PTET51.1.103.278770	58	0.81215	0	0	0.0204	0.02439	0.42857	0.17857	0.0345	0	0	0.0123	0.0541	0
IESPGM.PTET51.1.103.279083	44	0.79085	0	0	0	0	0	0	0.0192	0	0	0	0.0345	0.0227
IESPGM.PTET51.1.103.279421	94	0.81604	0	0.02041	0	0.03846	0.42169	0.06522	0.0222	0	0.0131	0.0096	0.0449	0.0278
IESPGM.PTET51.1.103.280146	28	0.80916	0	0	0.0102	0	0	0	0.0182	0	0	0	0.0388	0
IESPGM.PTET51.1.103.280199	28	0.74667	0	0	0	0	0.01818	0	0.037	0	0	0	0.0417	0
IESPGM.PTET51.1.103.28184	28	0.67213	0	0	0	0	0	0	0	0	0	0	0	0
IESPGM.PTET51.1.103.282427	86	0.81092	0.5	0.12605	0.6887	0.69307	0.56667	0.77714	0.3412	0	0.7722	0.6326	0.587	0.641
IESPGM.PTET51.1.103.283470	28	0.72626	0.01111	0	0	0	0	0	0	0	0	0	0.0226	0
IESPGM.PTET51.1.103.283998	27	0.77419	0	0	0	0	0	0	0	0	0	0	0.0069	0
IESPGM.PTET51.1.103.284597	27	0.70892	0.03409	0	0.0566	0	0.17978	0.06154	0	0.0154	0	0.0402	0.1099	0
IESPGM.PTET51.1.103.286904	146	0.85714	0.41379	0.33824	0.3243	0.54167	0.71429	0.53947	0.4054	0.2812	0.6723	0.2838	0.4301	0.35
IESPGM.PTET51.1.103.288149	27	0.81818	0.05063	0.41538	0.8172	0.66667	0.47761	0.73188	0.4255	0	0.0116	0.6667	0.5909	0.4118
IESPGM.PTET51.1.103.289883	27	0.84615	0.13333	0.1087	0.3929	0.36	0.41026	0.3012	0.1143	0	0.0142	0.2472	0.3768	0
IESPGM.PTET51.1.103.290883	27	0.8042	0.01471	0.10256	0.4493	0.46237	0.57353	0.49351	0.2	0	0	0.392	0.3559	0.1667
IESPGM.PTET51.1.103.290935	26	0.78231	0.2	0.2	0.662	0.82432	0.64935	0.62319	0.3793	0.0128	0	0.5939	0.4922	0.375
IESPGM.PTET51.1.103.291086	27	0.85034	0.02532	0	0.2188	0.08	0.11864	0.05357	0	0	0.0123	0.2055	0.0979	0.0909
IESPGM.PTET51.1.103.29162	29	0.61151	0	0	0	0	0	0	0	0	0	0	0	0
IESPGM.PTET51.1.103.292153	26	0.88024	0.13684	0.21111	0.5682	0.5	0.51	0.62766	0.5957	0.0139	0	0.4506	0.4794	0
IESPGM.PTET51.1.103.292529	74	0.85185	0.19737	0.16129	0.6768	0.7439	0.71605	0.64773	0.4643	0	0.6923	0.7698	0.6048	0.3333
IESPGM.PTET51.1.103.293254	29	0.81319	0.03896	0.03448	0.4731	0.32353	0.41667	0.35714	0.1429	0	0	0.3523	0.2754	0.1818
IESPGM.PTET51.1.103.293807	111	0.87736	0.0875	0.02222	0.8229	0.7193	0.6	0.76724	0.1132	0	0.8754	0.8057	0.5946	0.3125
IESPGM.PTET51.1.103.297466	139	0.88889	0.07273	0.13793	0.274	0.19565	0.54902	0.18966	0.1515	0	0.7374	0.2098	0.3509	0.0563
IESPGM.PTET51.1.103.29886	57	0.75622	0	0.00901	0.0128	0.01515	0.22619	0	0.0612	0	0	0	0.006	0
IESPGM.PTET51.1.103.300361	47	0.92857	0.20896	0.12676	0.4507	0.73864	0.78022	0.60656	0.7561	0.0345	0	0.3027	0.9241	0.7
IESPGM.PTET51.1.103.30131	28	0.6973	0.05556	0.2381	0.3218	0.33846	0.30894	0.18889	0.0533	0.0513	0	0.0348	0.3438	0.0204
IESPGM.PTET51.1.103.34110	57	0.70748	0.01099	0.22115	0.7719	0.77907	0.55556	0.04839	0.2708	0	0	0.1044	0.2775	0.1165
IESPGM.PTET51.1.103.34326	75	0.73575	0	0	0	0.0303	0.48837	0.00847	0	0	0.005	0	0	0
IESPGM.PTET51.1.103.37432	45	0.66864	0.11111	0.15702	0.5248	0.29231	0.32075	0.448	0.0179	0.1136	0	0.2254	0.3895	0.3509
IESPGM.PTET51.1.103.38817	29	0.69591	0	0.01667	0.1818	0.17391	0.1	0.0315	0	0.0123	0	0.0465	0.1345	0.0952
IESPGM.PTET51.1.103.40466	30	0.6371	0	0	0	0	0	0	0	0	0	0	0	0
IESPGM.PTET51.1.103.42223	111	0.84286	0.0098	0.05051	0.2419	0.19802	0.39583	0.20408	0.0962	0	0.046	0.2441	0.384	0.0333
IESPGM.PTET51.1.103.43918	27	0.70085	0.10577	0.22222	0.6981	0.49153	0.38806	0.57447	0.3095	0	0.0056	0.5468	0.5804	0.2174
IESPGM.PTET51.1.103.44625	135	0.77838	0.02857	0	0.1809	0.16327	0.52174	0.75701	0.2727	0	0.8214	0.4174	0.589	0.3542
IESPGM.PTET51.1.103.45100	68	0.7076	0	0	0	0	0.50588	0	0.0196	0.0106	0	0.0029	0.1176	0.0417
IESPGM.PTET51.1.103.46064	49	0.79518	0	0	0	0.01333	0.17593	0.01562	0.093	0	0	0	0.0276	0
IESPGM.PTET51.1.103.48181	58	0.71831	0.00943	0.15789	0.5462	0.57831	0.54054	0.17647	0.3429	0.0175	0	0.1337	0.197	0.04
IESPGM.PTET51.1.103.55400	50	0.74372	0	0	0.0161	0.03896	0.36697	0.0101	0.0476	0	0	0.0121	0.1037	0.0579
IESPGM.PTET51.1.103.56607	46	0.67222	0.00885	0.01042	0.0659	0.15789	0.38983	0.12308	0.0175	0	0	0.0415	0.0704	0.0407
IESPGM.PTET51.1.103.57168	137	0.77083	0	0	0.01	0	0.46774	0.08571	0	0	0	0.003	0.1806	0.0619
IESPGM.PTET51.1.103.58178	29	0.6281	0	0	0	0	0.01493	0	0.0172	0	0	0	0	0
IESPGM.PTET51.1.103.59124	45	0.71053	0.06593	0.02632	0.4255	0.66279	0.44776	0.64835	0.4265	0.0492	0	0.4757	0.5786	0.3491
IESPGM.PTET51.1.103.59565	29	0.73737	0.01887	0.01562	0.1316	0.24138	0.13889	0.08621	0.0204	0	0	0.066	0.1605	0.0548
IESPGM.PTET51.1.103.59622	44	0.81188	0.03175	0.08974	0.3836	0.50847	0.47727	0.26596	0.0244	0	0	0.2075	0.2281	0.2105
IESPGM.PTET51.1.103.59919	26	0.80315	0.01515	0.04494	0.1216	0.21429	0.36	0.34783	0.1277	0	0	0.1262	0.3604	0.0635
IESPGM.PTET51.1.103.59950	86	0.8674	0	0.01176	0.0294	0.0625	0.61538	0.26829	0.0612	0	0	0.0207	0.4237	0.0893
IESPGM.PTET51.1.103.60249	45	0.70629	0	0	0.1899	0.22807	0.38667	0.24138	0.1458	0	0	0.0803	0.2622	0.1324
IESPGM.PTET51.1.103.60370	28	0.68667	0	0	0.0375	0.05	0.16216	0.17476	0.0536	0	0	0.031	0.16	0.0154
IESPGM.PTET51.1.103.62037	28	0.66456	0	0	0	0	0	0	0	0	0	0	0.0063	0
IESPGM.PTET51.1.103.62398	75	0.74839	0	0.00952	0.1705	0.22535	0.37624	0.44253	0.0339	0	0	0.1155	0.2303	0.2121
IESPGM.PTET51.1.103.63916	27	0.7931	0.07071	0.19444	0.5	0.38	0.4359	0.60465	0.1042	0.0154	0	0.4026	0.5086	0.1882
IESPGM.PTET51.1.103.65683	116	0.71127	0	0	0	0	0.21739	0	0	0	0.0468	0	0	0
IESPGM.PTET51.1.103.66063	44	0.78205	0.01163	0	0.0192	0.03636	0.33929	0.06306	0.05	0	0	0	0.1429	0
IESPGM.PTET51.1.103.66080	28	0.71111	0.04854	0.13333	0.125	0.42857	0.50877	0.42718	0.1556	0.0137	0	0.078	0.32	0.0476
IESPGM.PTET51.1.103.66349	29	0.67785	0	0	0	0.01149	0.03226	0.01316	0	0	0	0	0.0316	0
IESPGM.PTET51.1.103.67051	340	0.82796	0	0.05102	0.0488	0.03774	0.4	0.14286	0.0769	0.0145	0.0301	0.0235	0.3026	0.0752
IESPGM.PTET51.1.103.68263	30	0.71552	0	0.01042	0	0	0.01639	0	0	0	0	0.0026	0	0.0036
IESPGM.PTET51.1.103.71053	56	0.86441	0.01408	0	0.0133	0.06383	0.47273	0.06957	0	0	0	0.0069	0.3058	0.051
IESPGM.PTET51.1.103.71080	26	0.77344	0.01852	0	0.0845	0.29412	0.43333	0.08621	0.0364	0	0	0.0176	0.2302	0.0241
IESPGM.PTET51.1.103.72545	29	0.71795	0.01149	0.03093	0.0602	0	0.07407	0.10811	0	0	0	0.0546	0.2021	0.0758
IESPGM.PTET51.1.103.77868	28	0.73295	0	0.01	0	0.01299	0.08219	0	0	0	0.0061	0	0	0
IESPGM.PTET51.1.103.77924	30	0.69022	0	0	0	0	0.02703	0.0202	0	0	0.0117	0	0.012	0
IESPGM.PTET51.1.103.79156	44	0.70079	0.01053	0.00935	0.1263	0.09091	0.36364	0.07	0.0517	0	0	0.0064	0.0719	0.0056
IESPGM.PTET51.1.103.79890	30	0.704	0.0099	0.0119	0	0.01818	0	0.088	0	0	0	0.0119	0.1059	0.024
IESPGM.PTET51.1.103.82685	31	0.79592	0	0.0202	0.0185	0.06944	0.20536	0.2381	0	0	0	0.0038	0.1565	0.0678
IESPGM.PTET51.1.103.82693	69	0.82305	0	0.03774	0.1207	0.24675	0.51351	0.16923	0	0.0138	0	0.0396	0.1963	0.2747
IESPGM.PTET51.1.103.83449	74	0.73869	0	0.03604	0.0656	0.20548	0.60169	0.25	0.1429	0	0.7184	0.0152	0.136	0.2873
IESPGM.PTET51.1.103.84310	46	0.73134	0.02439	0	0	0.04	0.33019	0.0198	0.0536	0	0	0.0038	0.0282	0
IESPGM.PTET51.1.103.84520	236	0.69939	0	0.0177	0.3678	0.53061	0.48889	0.55172	0.1786	0.0076	0.6235	0.2466	0.4267	0.1829
IESPGM.PTET51.1.103.85003	27	0.68712	0	0	0.0274	0.01176	0.02439	0.03077	0.0351	0	0	0	0.0184	0
IESPGM.PTET51.1.103.86576	68	0.65714	0	0.05556	0.023	0.26374	0.51754	0.28846	0.0943	0	0	0.0328	0.2335	0.1863
IESPGM.PTET51.1.103.86661	46	0.65405	0	0.00893	0	0.02817	0.23148	0.04762	0.0392	0	0	0.0064	0.0782	0.0278
IESPGM.PTET51.1.103.88277	47	0.69853	0	0.01266	0	0	0	0	0	0	0	0	0.0385	0
IESPGM.PTET51.1.103.90436	31	0.7362	0.01031	0.01042	0.0143	0.02326	0.17544	0.06	0.0408	0	0.0052	0.0035	0.0294	0
IESPGM.PTET51.1.103.90464	28	0.72619	0	0.0098	0	0	0.11475	0.04167	0.0208	0	0.0051	0	0.0248	0
IESPGM.PTET51.1.103.90575	44	0.75	0	0.07377	0.1373	0.3125	0.54762	0.48544	0.2	0.0189	0	0.2096	0.2065	0.2381
IESPGM.PTET51.1.103.90594	46	0.76136	0	0.02679	0.0652	0.53846	0.56842	0.36	0.0312	0.0179	0	0.1118	0.1446	0.2439
IESPGM.PTET51.1.103.90636	43	0.76163	0	0.03883	0.0213	0.36066	0.47525	0.22078	0.0556	0.0133	0	0.0828	0.0714	0.0645
IESPGM.PTET51.1.103.90716	26	0.73964	0.00952	0.12389	0.0959	0.30588	0.23404	0.20833	0.1	0	0	0.0604	0.193	0.069
IESPGM.PTET51.1.103.91061	29	0.71605	0.0101	0	0	0.02703	0.07463	0.09091	0.0175	0.0111	0	0.0084	0.0778	0
IESPGM.PTET51.1.103.91306	26	0.74157	0	0	0.0137	0	0.02041	0	0	0.0102	0	0	0	0
IESPGM.PTET51.1.103.91705	28	0.75316	0.00943	0.00806	0.0698	0.03571	0.25	0.10101	0.0208	0	0	0.0473	0.2143	0
IESPGM.PTET51.1.103.92732	60	0.74167	0.01333	0.13187	0.5981	0.67308	0.64286	0.63333	0.459	0	0.0185	0.3669	0.5629	0.1864
IESPGM.PTET51.1.103.93831	90	0.72857	0	0.02	0.0971	0.21212	0.6	0.25455	0.1034	0	0.0155	0.0385	0.2254	0.0227
IESPGM.PTET51.1.103.93906	54	0.74847	0	0	0	0	0.09091	0	0.0426	0	0	0	0.0563	0.02
IESPGM.PTET51.1.103.94861	112	0.76351	0	0.01942	0.0213	0	0.49275	0.07143	0.2292	0	0.1301	0.0162	0.0517	0
IESPGM.PTET51.1.103.95149	79	0.68148	0	0.00901	0	0	0.06757	0	0	0	0	0	0.0078	0
IESPGM.PTET51.1.103.96680	68	0.77246	0.01351	0.02703	0.4713	0.55172	0.56349	0.54867	0.3038	0	0	0.2977	0.5567	0.4328
IESPGM.PTET51.1.103.96808	28	0.70455	0	0	0	0	0.06316	0.04706	0	0	0	0.0068	0.0059	0
IESPGM.PTET51.1.103.99500	44	0.68468	0.18667	0.12963	0.4058	0.69118	0.53125	0.51948	0.32	0	0	0.3239	0.3943	0.1238
IESPGM.PTET51.1.103.99603	28	0.65957	0	0	0	0	0	0	0	0	0	0	0	0
IESPGM.PTET51.1.103.99682	72	0.75325	0.05	0.17045	0.5595	0.6875	0.62353	0.58879	0.3333	0	0.5728	0.2903	0.4371	0.5553
IESPGM.PTET51.1.104.100470	3217	0.88945	0.78667	0	0.7183	0.86	0.58065	0.40708	0.1607	0	0.8564	0.5185	0.5684	0.4
IESPGM.PTET51.1.104.10458	29	0.75	0	0.01429	0	0	0	0	0	0.0238	0	0	0	0
IESPGM.PTET51.1.104.105128	45	0.71429	0	0	0.0125	0.08108	0.41379	0.20833	0	0	0.0052	0.0481	0.1517	0.1007
IESPGM.PTET51.1.104.10513	43	0.79769	0	0.01205	0	0	0.23881	0.05556	0	0	0	0.006	0.1329	0
IESPGM.PTET51.1.104.106224	292	0.78095	0.02941	0	0	0	0.37778	0.02632	0.0308	0	0	0.0062	0.1447	0.0201
IESPGM.PTET51.1.104.107413	44	0.77899	0.0137	0.02913	0.3	0.48113	0.54286	0.56934	0.0417	0	0	0.2711	0.4115	0.363
IESPGM.PTET51.1.104.107864	28	0.78	0.01667	0.02353	0.2394	0.3	0.40952	0.05	0.0645	0	0	0.0282	0.2896	0.0586
IESPGM.PTET51.1.104.108707	57	0.78226	0.05333	0.05941	0.4494	0.27835	0.60938	0.28916	0.1207	0	0.6709	0.1516	0.3789	0.2228
IESPGM.PTET51.1.104.109378	30	0.79079	0.01639	0.0102	0	0	0.01149	0.01739	0	0	0	0	0.0303	0.0143
IESPGM.PTET51.1.104.111004	45	0.8125	0.02273	0.04065	0.2388	0.61176	0.57812	0.63855	0.1224	0	0	0.25	0.4319	0.2745
IESPGM.PTET51.1.104.111126	28	0.78037	0	0.01099	0	0.16364	0.26667	0.175	0.0377	0	0	0.0144	0.1007	0.0165
IESPGM.PTET51.1.104.111162	28	0.77273	0	0.00943	0	0	0	0	0	0	0	0	0	0.0025
IESPGM.PTET51.1.104.11248	58	0.85784	0	0.01316	0.1446	0.25	0.51899	0.13793	0.1333	0	0	0.0703	0.1351	0
IESPGM.PTET51.1.104.113843	30	0.78199	0.01449	0	0	0.36111	0	0.01667	0.0222	0	0	0.0039	0.0163	0.0252
IESPGM.PTET51.1.104.116927	46	0.77295	0	0	0	0.01587	0.08333	0	0	0.0163	0.0053	0.0036	0.0216	0.0043
IESPGM.PTET51.1.104.120692	28	0.77778	0.01835	0	0	0.01639	0.02817	0.0119	0	0.0164	0	0	0.0216	0
IESPGM.PTET51.1.104.12087	44	0.85561	0.01124	0.01176	0	0	0.19697	0	0.0227	0	0	0	0.072	0
IESPGM.PTET51.1.104.12148	26	0.85294	0	0.16092	0.0896	0.13208	0.4	0.19512	0.1887	0.0192	0.0139	0.0526	0.1696	0
IESPGM.PTET51.1.104.122499	28	0.82703	0	0	0	0	0	0	0	0	0	0	0.0284	0
IESPGM.PTET51.1.104.12274	45	0.84277	0	0.0297	0.4842	0.36111	0.50794	0.41935	0.0847	0	0.0052	0.3197	0.2738	0.1
IESPGM.PTET51.1.104.124542	58	0.78947	0.01869	0.06838	0.1845	0.25	0.61789	0.34951	0.4062	0.0096	0.0293	0.0758	0.4021	0.1871
IESPGM.PTET51.1.104.124990	29	0.76027	0.0087	0.04348	0.1176	0.21649	0.22059	0.31383	0.0385	0	0.0098	0.0536	0.185	0.0925
IESPGM.PTET51.1.104.125863	28	0.77155	0.01087	0	0.033	0	0.05195	0.05495	0	0	0	0.0096	0.1519	0.0364
IESPGM.PTET51.1.104.127466	45	0.73333	0	0	0	0	0	0	0	0	0	0	0	0
IESPGM.PTET51.1.104.128939	26	0.78894	0.01667	0.02198	0	0	0.01087	0.01887	0.0143	0	0	0	0.0432	0.0062
IESPGM.PTET51.1.104.129007	28	0.75385	0.01493	0.01905	0	0	0.01087	0.11765	0.0141	0	0	0.0305	0.0636	0.0114
IESPGM.PTET51.1.104.130571	63	0.79717	0.01042	0	0	0.01724	0.42268	0.07692	0.0299	0	0	0.0068	0.14	0.0106
IESPGM.PTET51.1.104.13114	44	0.73846	0	0.02804	0.3	0.13559	0.37624	0.30357	0.0571	0	0	0.2133	0.4145	0.0417
IESPGM.PTET51.1.104.134952	105	0.82186	0	0	0.337	0.11236	0.44792	0.32624	0.0656	0	0.0343	0.0714	0.3404	0.0476
IESPGM.PTET51.1.104.136744	111	0.81159	0	0	0	0	0.16667	0.00917	0	0	0	0	0.0427	0
IESPGM.PTET51.1.104.138235	121	0.78571	0.01099	0	0.0455	0.04615	0.52174	0.19149	0.0164	0	0.0241	0.026	0.25	0.025
IESPGM.PTET51.1.104.13903	46	0.77654	0.02	0.02105	0.4078	0.43636	0.33333	0.42857	0.0426	0	0	0.1191	0.3125	0.0667
IESPGM.PTET51.1.104.139993	96	0.81538	0	0	0	0	0.29508	0.0137	0.0204	0	0	0	0.0167	0.0588
IESPGM.PTET51.1.104.140315	29	0.79096	0	0	0	0	0	0	0.0189	0	0	0	0	0
IESPGM.PTET51.1.104.140994	28	0.76879	0	0	0	0	0	0	0	0	0	0.0056	0.0194	0
IESPGM.PTET51.1.104.141702	108	0.83951	0.01408	0.01124	0.0118	0.07937	0.48837	0.09722	0.0351	0	0.0066	0.0124	0.1288	0
IESPGM.PTET51.1.104.145557	80	0.8	0.35556	0.03093	0.6937	0.72857	0.51765	0.50685	0.3256	0	0.2362	0.4013	0.5989	0.3571
IESPGM.PTET51.1.104.145880	26	0.79188	0.02247	0.06383	0.2989	0.31081	0.25	0.16418	0.1525	0	0	0.0517	0.2299	0.1
IESPGM.PTET51.1.104.14632	57	0.84018	0.2766	0.10204	0.7119	0.71084	0.6	0.46914	0.3333	0	0	0.5662	0.4731	0.3448
IESPGM.PTET51.1.104.147204	26	0.80198	0.01429	0.09524	0.2747	0.15625	0.33803	0.22642	0.1452	0	0	0.0491	0.1603	0
IESPGM.PTET51.1.104.147475	28	0.83626	0	0	0	0	0	0	0	0	0	0	0.0163	0
IESPGM.PTET51.1.104.148844	28	0.75829	0.0102	0.45299	0.7727	0.42857	0.38679	0.53175	0.2381	0.0385	0	0.4474	0.55	0.5238
IESPGM.PTET51.1.104.149292	38	0.78222	0	0.00769	0.0575	0.05376	0.08696	0.04444	0	0.0078	0	0.0126	0.1237	0
IESPGM.PTET51.1.104.14996	55	0.77434	0	0	0	0	0.18056	0	0	0	0	0	0.0508	0
IESPGM.PTET51.1.104.151763	44	0.76804	0.01176	0.04673	0.3421	0.10526	0.40244	0.37374	0.0192	0	0	0.2367	0.3378	0.1111
IESPGM.PTET51.1.104.151861	27	0.7766	0.02632	0.03333	0.0139	0.04688	0.01449	0.01754	0.0217	0.0256	0.0108	0.0557	0.1185	0
IESPGM.PTET51.1.104.151991	28	0.67516	0.01299	0.1	0.2289	0.13636	0.26087	0.35484	0.0566	0	0	0.2151	0.2929	0.2903
IESPGM.PTET51.1.104.152117	28	0.775	0.02778	0.07018	0.1594	0.13846	0.13924	0.34286	0.0156	0	0	0.1622	0.2695	0.1579
IESPGM.PTET51.1.104.152242	28	0.73936	0.02564	0.0082	0.0194	0	0	0	0	0	0	0	0.0248	0
IESPGM.PTET51.1.104.152372	29	0.75269	0.02174	0.05405	0.5051	0.29167	0.36	0.50862	0.1806	0	0	0.4909	0.497	0.1944
IESPGM.PTET51.1.104.152497	26	0.73934	0	0.06604	0.4078	0.16854	0.25253	0.52066	0.0612	0	0	0.3908	0.4489	0.22
IESPGM.PTET51.1.104.152623	29	0.75263	0.01449	0.07018	0.557	0.58065	0.43363	0.63559	0.3396	0	0	0.5422	0.5211	0.129
IESPGM.PTET51.1.104.152751	28	0.75431	0	0	0.0149	0	0.00926	0.0119	0.0161	0	0	0.0075	0.0448	0
IESPGM.PTET51.1.104.152997	26	0.77157	0.09859	0.19	0.5493	0.1875	0.34579	0.5748	0.2203	0	0	0.3493	0.3442	0.1818
IESPGM.PTET51.1.104.153124	27	0.8	0.05357	0	0.026	0.07042	0.13978	0.23158	0.1	0	0	0.0938	0.2182	0.037
IESPGM.PTET51.1.104.153248	28	0.76596	0.01818	0.01075	0	0	0	0.02299	0.0167	0	0	0.0035	0.0237	0
IESPGM.PTET51.1.104.153372	26	0.75429	0.05556	0.4537	0.5556	0.37705	0.44144	0.64865	0.1754	0.0149	0	0.5174	0.5405	0.3725
IESPGM.PTET51.1.104.153576	60	0.79394	0	0	0	0.02632	0.18182	0	0	0	0	0.0033	0.009	0
IESPGM.PTET51.1.104.153619	28	0.7234	0	0.03488	0	0	0.13043	0.25694	0	0	0	0.0278	0.0294	0
IESPGM.PTET51.1.104.154069	28	0.82883	0	0.00935	0.2143	0	0.20968	0.11321	0.05	0	0	0.0599	0.1575	0
IESPGM.PTET51.1.104.154220	91	0.84071	0.41667	0.21849	0.8912	0.76136	0.64835	0.9	0.4595	0	0.8159	0.7981	0.7943	0.5965
IESPGM.PTET51.1.104.154641	28	0.78862	0.04478	0.02353	0.0759	0.19608	0.38182	0.3	0.2917	0	0	0.0967	0.2681	0
IESPGM.PTET51.1.104.154771	29	0.768	0.02532	0.27957	0.3385	0.37288	0.42188	0.38356	0.4423	0.1111	0.0068	0.2218	0.507	0.24
IESPGM.PTET51.1.104.154894	28	0.7415	0	0	0.0106	0	0	0	0.0213	0	0	0	0	0
IESPGM.PTET51.1.104.155025	30	0.73034	0.05405	0.04396	0.0244	0	0.01724	0.07407	0.1	0.0132	0.0064	0.0538	0.1778	0.0732
IESPGM.PTET51.1.104.155152	28	0.75	0	0	0	0	0	0	0.1091	0	0	0	0.028	0
IESPGM.PTET51.1.104.155283	30	0.79592	0	0	0	0	0	0	0.0208	0	0.0113	0	0	0
IESPGM.PTET51.1.104.155412	29	0.82237	0.02353	0	0.0235	0	0.0303	0.02857	0.0877	0	0.0112	0.0059	0.1184	0
IESPGM.PTET51.1.104.156559	78	0.77326	0	0.0098	0.0652	0.15385	0.55963	0.17949	0.1522	0.0182	0.1029	0.0131	0.142	0.1111
IESPGM.PTET51.1.104.157584	44	0.7707	0.0119	0.02353	0.0978	0.22807	0.55263	0.29545	0.2459	0.0333	0	0.1429	0.25	0.1304
IESPGM.PTET51.1.104.160215	44	0.76923	0.03279	0.02564	0.1176	0.11475	0.55319	0.15534	0.0588	0	0	0.0488	0.2411	0.0545
IESPGM.PTET51.1.104.165036	104	0.81356	0	0	0.3535	0.45946	0.42735	0.31169	0.0192	0	0	0.1051	0.2024	0.1353
IESPGM.PTET51.1.104.165223	55	0.7734	0	0.00952	0.0122	0.07	0.5463	0.27692	0.0526	0	0	0.0233	0.1279	0.075
IESPGM.PTET51.1.104.165980	64	0.80972	0	0.0101	0	0	0.57576	0	0	0	0	0	0.0341	0.012
IESPGM.PTET51.1.104.166834	49	0.83058	0	0	0.0625	0.07143	0.45614	0.24242	0.0179	0	0	0.0246	0.2088	0.0466
IESPGM.PTET51.1.104.174901	405	0.81865	0.50505	0.03093	0.5674	0.33333	0.66154	0.44882	0.5385	0	0.6842	0.3219	0.6618	0.1883
IESPGM.PTET51.1.104.176140	117	0.73214	0.05882	0.08434	0.0723	0.03704	0.39583	0.1875	0.1538	0	0.578	0.119	0.2817	0.0097
IESPGM.PTET51.1.104.176206	66	0.81102	0.025	0	0.0256	0.09091	0.4	0	0.1786	0.0435	0	0.009	0.0323	0.0087
IESPGM.PTET51.1.104.176662	28	0.80682	0	0	0	0.03077	0.1831	0.0367	0.1636	0	0	0.0065	0.0237	0.0204
IESPGM.PTET51.1.104.179286	47	0.78235	0	0	0.0109	0	0.32759	0.07746	0	0	0	0.0026	0.1206	0.0102
IESPGM.PTET51.1.104.180367	46	0.81673	0.07042	0.06931	0.4444	0.61333	0.52381	0.63158	0.322	0	0	0.4436	0.5217	0.3844
IESPGM.PTET51.1.104.180826	153	0.47692	0	0	0	0	0.10112	0	0.0164	0	0	0	0	0
IESPGM.PTET51.1.104.184080	55	0.53448	0	0	0.0125	0	0	0	0	0	0	0.0034	0	0
IESPGM.PTET51.1.104.184552	50	0.80269	0.01351	0.0087	0.0575	0.08989	0.39252	0.03419	0.0238	0	0	0.022	0.1453	0.1105
IESPGM.PTET51.1.104.187368	98	0.79913	0.07407	0.04688	0.7812	0.44186	0.5	0.48905	0.16	0	0.7283	0.4928	0.5097	0.385
IESPGM.PTET51.1.104.189370	248	0.73967	0.08571	0.01653	0.5546	0.46296	0.56	0.42775	0.5484	0	0.793	0.405	0.7021	0.309
IESPGM.PTET51.1.104.192520	28	0.70638	0	0	0	0	0	0	0	0	0.0095	0	0.0052	0.0181
IESPGM.PTET51.1.104.193518	75	0.79352	0.07018	0.04464	0.5682	0.59259	0.61481	0.78523	0.0533	0.0077	0.2146	0.5773	0.6905	0.6793
IESPGM.PTET51.1.104.197807	46	0.75481	0.02128	0.00901	0.1467	0.28947	0.5	0.45833	0.3191	0.0115	0	0.1331	0.4939	0.1
IESPGM.PTET51.1.104.198121	28	0.75598	0.01124	0	0	0	0	0	0	0	0	0	0.0055	0.0294
IESPGM.PTET51.1.104.198836	28	0.68687	0	0	0	0	0	0	0	0	0	0	0	0
IESPGM.PTET51.1.104.199013	44	0.76142	0.03371	0.125	0.5128	0.63158	0.52809	0.69492	0.1296	0	0.0053	0.4098	0.4599	0.3333
IESPGM.PTET51.1.104.199044	71	0.83404	0	0.00877	0.0577	0.23333	0.52809	0.20661	0.0435	0	0.0106	0.1519	0.3704	0.2045
IESPGM.PTET51.1.104.201908	74	0.74146	0	0	0	0	0.34177	0.07692	0.0185	0	0.0056	0.0034	0.0148	0
IESPGM.PTET51.1.104.202253	45	0.69935	0.01333	0.31915	0.4747	0.43396	0.55172	0.52336	0.2581	0.0169	0	0.311	0.2331	0.0787
IESPGM.PTET51.1.104.202376	29	0.75325	0	0	0	0	0	0	0	0	0	0	0	0
IESPGM.PTET51.1.104.205028	165	0.75658	0	0	0.022	0	0.46429	0.05714	0	0	0	0.0071	0.4021	0.0946
IESPGM.PTET51.1.104.206677	28	0.75152	0	0.01351	0.0149	0.04545	0.04839	0.02632	0	0	0	0.0029	0.0301	0.0286
IESPGM.PTET51.1.104.206696	27	0.76316	0	0	0	0	0	0	0	0	0	0.0033	0	0
IESPGM.PTET51.1.104.208471	29	0.71649	0	0	0	0	0.01099	0	0	0.0104	0	0	0.0178	0
IESPGM.PTET51.1.104.212611	65	0.76111	0	0	0.0297	0.01695	0.47253	0.04839	0.0152	0	0	0.0027	0.0523	0
IESPGM.PTET51.1.104.213754	44	0.79793	0	0	0.0449	0	0.17105	0.06667	0.0196	0	0	0.0206	0.1166	0.0492
IESPGM.PTET51.1.104.214460	639	0.82297	0	0	0.0306	0.02041	0.57317	0.06154	0.1429	0	0.0674	0.0286	0.1232	0.0116
IESPGM.PTET51.1.104.214984	98	0.875	0.60938	0.58571	0.2381	0.7234	0.9	0.67857	0.4762	0.5385	0.6889	0.1739	0.9091	0.9211
IESPGM.PTET51.1.104.216711	28	0.72571	0	0	0	0	0.02	0.0241	0	0	0	0.0029	0.0167	0
IESPGM.PTET51.1.104.216804	58	0.73545	0	0	0	0	0.02913	0	0	0	0	0	0.0576	0
IESPGM.PTET51.1.104.217458	30	0.74556	0	0	0.013	0.0303	0.03279	0.01099	0	0	0	0.0088	0.2123	0.0093
IESPGM.PTET51.1.104.218554	48	0.75	0.04706	0.04808	0.3069	0.22414	0.47561	0.13393	0.0333	0	0.0104	0.1325	0.2984	0.2276
IESPGM.PTET51.1.104.221204	29	0.66071	0	0	0	0	0.02667	0	0	0	0.0103	0	0.0308	0
IESPGM.PTET51.1.104.222022	26	0.72078	0.01266	0.0102	0.0673	0.02941	0.23684	0.03448	0.0533	0	0	0.0116	0.12	0.0485
IESPGM.PTET51.1.104.222482	209	0.75723	0.01053	0	0.381	0.32432	0.42254	0.23404	0.35	0	0.0778	0.0963	0.32	0.1456
IESPGM.PTET51.1.104.222509	27	0.73548	0.00971	0.05932	0.2258	0.12121	0.21053	0.06	0.1316	0	0	0.0556	0.044	0
IESPGM.PTET51.1.104.222625	140	0.8046	0.01163	0.0101	0.24	0.10638	0.43902	0.1	0.1522	0	0.0107	0.0406	0.0909	0.1286
IESPGM.PTET51.1.104.223165	76	0.95706	0.48148	0.62931	0.813	0.74074	0.63793	0.82222	0.9403	0.625	0.9573	0.8246	0.8772	0.6404
IESPGM.PTET51.1.104.225237	45	0.76129	0	0.0354	0.1519	0.25424	0.5	0	0.0169	0	0	0	0	0.0053
IESPGM.PTET51.1.104.225249	28	0.75641	0	0	0.0141	0	0	0	0	0	0	0	0	0.0056
IESPGM.PTET51.1.104.228642	66	0.7381	0.0122	0.03774	0.2615	0.36047	0.59167	0.17172	0	0	0	0.0169	0.2023	0.13
IESPGM.PTET51.1.104.230676	51	0.78333	0	0	0	0	0.04348	0	0.0204	0	0	0	0.0106	0
IESPGM.PTET51.1.104.232146	52	0.78065	0	0	0	0.0303	0.4	0	0.0161	0	0	0.0271	0.058	0.0476
IESPGM.PTET51.1.104.232537	27	0.73545	0	0.02586	0.0395	0.0989	0.19512	0.09	0.0208	0	0.0106	0.0407	0.1902	0
IESPGM.PTET51.1.104.232728	47	0.72449	0	0.00833	0.0899	0.07865	0.12245	0.0241	0	0	0	0.0306	0.0688	0
IESPGM.PTET51.1.104.233746	33	0.76	0	0	0	0	0.01	0	0	0	0	0	0.0256	0
IESPGM.PTET51.1.104.235841	47	0.76238	0.0102	0	0	0.02857	0.41905	0.06383	0.0625	0	0	0.003	0.0506	0
IESPGM.PTET51.1.104.236916	56	0.7486	0	0.04396	0.1646	0.3871	0.55294	0.39344	0.0417	0	0	0.0505	0.1583	0.013
IESPGM.PTET51.1.104.236957	45	0.79375	0.01176	0	0.0946	0.14286	0.43678	0.10843	0.0204	0	0	0.0236	0.16	0.0161
IESPGM.PTET51.1.104.238219	45	0.71918	0.01538	0	0	0.08772	0.52239	0.07778	0	0	0	0.0277	0.2449	0
IESPGM.PTET51.1.104.238394	65	0.83851	0.0119	0.0119	0.0423	0.11765	0.60241	0.12977	0.2545	0	0	0.0038	0.2138	0.2637
IESPGM.PTET51.1.104.239394	85	0.7767	0	0	0	0	0.125	0.01064	0.0172	0	0	0	0.0491	0.0085
IESPGM.PTET51.1.104.239671	51	0.69136	0	0.00787	0.0625	0.15625	0.44444	0.08257	0.1042	0	0	0.0092	0.2069	0.0155
IESPGM.PTET51.1.104.240125	46	0.68293	0	0	0	0	0.01087	0	0.0179	0	0	0	0	0.0074
IESPGM.PTET51.1.104.240592	45	0.65104	0.0198	0.00877	0.0154	0.02941	0.25352	0.06542	0	0	0	0.0132	0.0725	0
IESPGM.PTET51.1.104.24121	44	0.82249	0	0	0.0294	0.0122	0.05714	0.01639	0.0426	0	0.0116	0.0029	0.062	0.0149
IESPGM.PTET51.1.104.243630	54	0.72611	0.2069	0.07477	0.5979	0.64474	0.51961	0.56962	0.3667	0	0.0058	0.6165	0.6061	0.6047
IESPGM.PTET51.1.104.243761	27	0.77976	0	0	0	0	0	0	0	0	0	0	0.009	0.0185
IESPGM.PTET51.1.104.244913	49	0.73077	0.01124	0.04274	0.1279	0.06667	0.5	0.1236	0.0179	0.02	0	0.0288	0.2049	0.0337
IESPGM.PTET51.1.104.245002	29	0.70946	0.01149	0.0082	0.0215	0.01887	0.05797	0.01852	0.0364	0	0	0.003	0.1494	0
IESPGM.PTET51.1.104.245276	27	0.71111	0	0	0	0	0	0	0.0667	0	0	0	0	0
IESPGM.PTET51.1.104.247520	54	0.71493	0	0	0	0	0.075	0.0137	0.0323	0.0101	0	0.0025	0.0621	0.0082
IESPGM.PTET51.1.104.248640	61	0.8012	0.61538	0.19588	0.8319	0.89189	0.55319	0.66667	0.4615	0	0	0.6973	0.6579	0.5639
IESPGM.PTET51.1.104.24996	68	0.83436	0.01205	0.03191	0.0729	0.06667	0.41071	0.16842	0.1489	0	0.1356	0.0263	0.1456	0.1136
IESPGM.PTET51.1.104.250168	89	0.81915	0.00962	0.01942	0.4955	0.28571	0.52174	0.54717	0.0784	0	0.8249	0.3415	0.4417	0.5902
IESPGM.PTET51.1.104.251213	45	0.74468	0	0.18367	0.443	0.1875	0.57576	0.37778	0	0.0164	0.0211	0.2675	0.4286	0.1111
IESPGM.PTET51.1.104.251648	86	0.75449	0.02151	0.07692	0.4685	0.15625	0.50495	0.47059	0.3562	0	0.8384	0.2462	0.6168	0.4872
IESPGM.PTET51.1.104.252053	28	0.7284	0	0.0101	0.069	0.05814	0.26087	0.09091	0.0962	0	0	0.0179	0.1264	0
IESPGM.PTET51.1.104.252633	29	0.68456	0	0	0.1446	0.11111	0.14458	0.05	0.0189	0	0	0.0444	0.1803	0.0702
IESPGM.PTET51.1.104.253347	64	0.73611	0	0	0	0	0.36264	0	0	0	0	0	0	0
IESPGM.PTET51.1.104.25364	441	0.8674	0.02985	0	0.7672	0.74074	0.51852	0.68421	0.2623	0	0	0.6498	0.5595	0.1042
IESPGM.PTET51.1.104.253830	56	0.75263	0.04494	0.08571	0.4167	0.41304	0.54545	0.33929	0.2182	0.0083	0.0121	0.2177	0.2605	0.3263
IESPGM.PTET51.1.104.257520	80	0.70323	0.01031	0	0.1231	0.12281	0.5	0.16279	0.1897	0	0	0.0346	0.2164	0.1786
IESPGM.PTET51.1.104.257653	46	0.72059	0	0	0	0	0	0	0	0	0	0	0.0064	0
IESPGM.PTET51.1.104.259624	46	0.7561	0.0101	0	0	0	0.16	0	0.0213	0	0	0	0.0329	0
IESPGM.PTET51.1.104.260670	138	0.75316	0.07527	0.02542	0.6129	0.78571	0.44706	0.65909	0.3273	0	0.6667	0.7346	0.5075	0.2458
IESPGM.PTET51.1.104.260807	76	0.77305	0.0102	0.00855	0.0233	0.01562	0.4058	0.08889	0	0	0	0.0094	0.0405	0.0091
IESPGM.PTET51.1.104.260821	30	0.72143	0	0	0	0	0	0	0	0	0	0	0.0068	0
IESPGM.PTET51.1.104.260886	95	0.70833	0.01942	0.0102	0	0	0.46667	0.01754	0	0	0	0.0075	0.0964	0
IESPGM.PTET51.1.104.262122	30	0.76642	0	0.06061	0.102	0.2	0.15854	0.10526	0.037	0	0	0.0342	0.1652	0.0513
IESPGM.PTET51.1.104.262788	82	0.71779	0	0	0.1011	0.0625	0.42308	0.20513	0.0208	0	0.0061	0.0401	0.0481	0.0469
IESPGM.PTET51.1.104.263828	45	0.7027	0	0.00855	0.0115	0.09877	0.1087	0.08219	0	0.0128	0	0.0077	0.1183	0.0761
IESPGM.PTET51.1.104.264644	267	0.6875	0	0.00885	0.0494	0	0.43434	0.5641	0.0385	0	0.0057	0.3721	0.3148	0.1636
IESPGM.PTET51.1.104.264723	28	0.68553	0.01163	0	0	0	0.0274	0	0.0182	0	0	0	0.018	0
IESPGM.PTET51.1.104.265768	49	0.67333	0	0	0	0	0.01235	0	0	0	0	0	0.0117	0
IESPGM.PTET51.1.104.266286	69	0.7	0.00862	0	0.5755	0.56716	0.56481	0.20513	0.3061	0.0132	0.6415	0.2154	0.3121	0
IESPGM.PTET51.1.104.267340	28	0.62941	0.03636	0.02362	0.1	0.07292	0.19328	0.19231	0.0317	0	0	0.0689	0.1607	0.0167
IESPGM.PTET51.1.104.26842	126	0.86029	0.36111	0.10909	0.6074	0.68817	0.58252	0.64103	0.4576	0	0.8382	0.7359	0.6637	0.624
IESPGM.PTET51.1.104.268551	48	0.69939	0.01124	0.0198	0.2099	0.25	0.44898	0.175	0.1493	0	0	0.1166	0.178	0.4054
[truncated: 42,928 more rows]

## Sheet: Legend
	Dataset EV2. IRS table. IRS table of all IESs for various silencings used in this study.
