# Supplementary material for: Heterochromatin-dependent transcription links the PRC2 complex to small RNA-mediated DNA elimination
Source: EMBO Rep. 2024 Nov 29;26(1):273–96. doi: 10.1038/s44319-024-00332-1 (PMC11723920; doi:10.1038/s44319-024-00332-1)
Supplement: Supplementary file 6 — Source data Fig. 2 [file 44319_2024_332_MOESM6_ESM.zip]

Archive with 35 entries (29 files):
- Figure 2/
- __MACOSX/._Figure 2
- Figure 2/.DS_Store
- __MACOSX/Figure 2/._.DS_Store
- Figure 2/2G/
- __MACOSX/Figure 2/._2G
- Figure 2/2H/
- __MACOSX/Figure 2/._2H
- Figure 2/2C/
- __MACOSX/Figure 2/._2C
- Figure 2/2D/
- Figure 2/2E/
- __MACOSX/Figure 2/._2E
- Figure 2/2G/Coomassie.pdf
- __MACOSX/Figure 2/2G/._Coomassie.pdf
- Figure 2/2H/Western blot.pdf
- __MACOSX/Figure 2/2H/._Western blot.pdf
- Figure 2/2C/.DS_Store
- __MACOSX/Figure 2/2C/._.DS_Store
- Figure 2/2C/GFP.tif
- __MACOSX/Figure 2/2C/._GFP.tif
- Figure 2/2C/DAPI.tif
- __MACOSX/Figure 2/2C/._DAPI.tif
- Figure 2/2C/Merge.tif
- __MACOSX/Figure 2/2C/._Merge.tif
- Figure 2/2D/.DS_Store
- __MACOSX/Figure 2/2D/._.DS_Store
- Figure 2/2D/GFP.tif
- __MACOSX/Figure 2/2D/._GFP.tif
- Figure 2/2D/DAPI.tif
- __MACOSX/Figure 2/2D/._DAPI.tif
- Figure 2/2D/Merge.tif
- __MACOSX/Figure 2/2D/._Merge.tif
- Figure 2/2E/Survival test.xlsx
- __MACOSX/Figure 2/2E/._Survival test.xlsx
