# Supplementary material for: Heterochromatin-dependent transcription links the PRC2 complex to small RNA-mediated DNA elimination
Source: EMBO Rep. 2024 Nov 29;26(1):273–96. doi: 10.1038/s44319-024-00332-1 (PMC11723920; doi:10.1038/s44319-024-00332-1)
Supplement: Supplementary file 6 — Source data Fig. 2 [file 44319_2024_332_MOESM6_ESM.zip › Figure 2/2E/Survival test.xlsx]

## Sheet: Sheet1
		Dead	Sick	Healthy
	EV	0	0	30
	Nowa1	30	0	0
	Fire1	19	11	0
	Fire2	13	17	0
	Fire1/2	30	0	0
	May1-4	30	0	0
