# Supplementary material for: Heterochromatin-dependent transcription links the PRC2 complex to small RNA-mediated DNA elimination
Source: EMBO Rep. 2024 Nov 29;26(1):273–96. doi: 10.1038/s44319-024-00332-1 (PMC11723920; doi:10.1038/s44319-024-00332-1)
Supplement: Supplementary file 7 — Source data Fig. 3 [file 44319_2024_332_MOESM7_ESM.zip]

Archive with 12 entries (9 files):
- Figure 3/
- __MACOSX/._Figure 3
- Figure 3/3C/
- Figure 3/.DS_Store
- __MACOSX/Figure 3/._.DS_Store
- Figure 3/3A/
- Figure 3/3C/IRS table.xls
- __MACOSX/Figure 3/3C/._IRS table.xls
- Figure 3/3A/.DS_Store
- __MACOSX/Figure 3/3A/._.DS_Store
- Figure 3/3A/IRS table.xls
- __MACOSX/Figure 3/3A/._IRS table.xls
