# Supplementary material for: Heterochromatin-dependent transcription links the PRC2 complex to small RNA-mediated DNA elimination
Source: EMBO Rep. 2024 Nov 29;26(1):273–96. doi: 10.1038/s44319-024-00332-1 (PMC11723920; doi:10.1038/s44319-024-00332-1)
Supplement: Supplementary file 8 — Source data Fig. 4 [file 44319_2024_332_MOESM8_ESM.zip]

Archive with 64 entries (53 files):
- Figure 4/
- Figure 4/.DS_Store
- __MACOSX/Figure 4/._.DS_Store
- Figure 4/4E/
- __MACOSX/Figure 4/._4E
- Figure 4/4D/
- __MACOSX/Figure 4/._4D
- Figure 4/4A/
- __MACOSX/Figure 4/._4A
- Figure 4/4G/
- Figure 4/4E/.DS_Store
- __MACOSX/Figure 4/4E/._.DS_Store
- Figure 4/4E/Northern blots.pdf
- __MACOSX/Figure 4/4E/._Northern blots.pdf
- Figure 4/4D/.DS_Store
- __MACOSX/Figure 4/4D/._.DS_Store
- Figure 4/4D/Fire1-GFP (bottom)/
- __MACOSX/Figure 4/4D/._Fire1-GFP (bottom)
- Figure 4/4D/TFIIS4-GFP (top)/
- __MACOSX/Figure 4/4D/._TFIIS4-GFP (top)
- Figure 4/4A/.DS_Store
- __MACOSX/Figure 4/4A/._.DS_Store
- Figure 4/4A/IRS table.xls
- __MACOSX/Figure 4/4A/._IRS table.xls
- Figure 4/4G/sRNA_targets.tsv
- __MACOSX/Figure 4/4G/._sRNA_targets.tsv
- Figure 4/4G/.DS_Store
- __MACOSX/Figure 4/4G/._.DS_Store
- Figure 4/4D/Fire1-GFP (bottom)/.DS_Store
- __MACOSX/Figure 4/4D/Fire1-GFP (bottom)/._.DS_Store
- Figure 4/4D/Fire1-GFP (bottom)/EV/
- __MACOSX/Figure 4/4D/Fire1-GFP (bottom)/._EV
- Figure 4/4D/Fire1-GFP (bottom)/TFIIS4-KD/
- __MACOSX/Figure 4/4D/Fire1-GFP (bottom)/._TFIIS4-KD
- Figure 4/4D/TFIIS4-GFP (top)/.DS_Store
- __MACOSX/Figure 4/4D/TFIIS4-GFP (top)/._.DS_Store
- Figure 4/4D/TFIIS4-GFP (top)/EV/
- __MACOSX/Figure 4/4D/TFIIS4-GFP (top)/._EV
- Figure 4/4D/TFIIS4-GFP (top)/Fire1:2-KD/
- __MACOSX/Figure 4/4D/TFIIS4-GFP (top)/._Fire1:2-KD
- Figure 4/4D/Fire1-GFP (bottom)/EV/GFP.tif
- __MACOSX/Figure 4/4D/Fire1-GFP (bottom)/EV/._GFP.tif
- Figure 4/4D/Fire1-GFP (bottom)/EV/DAPI.tif
- __MACOSX/Figure 4/4D/Fire1-GFP (bottom)/EV/._DAPI.tif
- Figure 4/4D/Fire1-GFP (bottom)/EV/Merge.tif
- __MACOSX/Figure 4/4D/Fire1-GFP (bottom)/EV/._Merge.tif
- Figure 4/4D/Fire1-GFP (bottom)/TFIIS4-KD/GFP.tif
- __MACOSX/Figure 4/4D/Fire1-GFP (bottom)/TFIIS4-KD/._GFP.tif
- Figure 4/4D/Fire1-GFP (bottom)/TFIIS4-KD/DAPI.tif
- __MACOSX/Figure 4/4D/Fire1-GFP (bottom)/TFIIS4-KD/._DAPI.tif
- Figure 4/4D/Fire1-GFP (bottom)/TFIIS4-KD/Merge.tif
- __MACOSX/Figure 4/4D/Fire1-GFP (bottom)/TFIIS4-KD/._Merge.tif
- Figure 4/4D/TFIIS4-GFP (top)/EV/GFP.tif
- __MACOSX/Figure 4/4D/TFIIS4-GFP (top)/EV/._GFP.tif
- Figure 4/4D/TFIIS4-GFP (top)/EV/DAPI.tif
- __MACOSX/Figure 4/4D/TFIIS4-GFP (top)/EV/._DAPI.tif
- Figure 4/4D/TFIIS4-GFP (top)/EV/Merge.tif
- __MACOSX/Figure 4/4D/TFIIS4-GFP (top)/EV/._Merge.tif
- Figure 4/4D/TFIIS4-GFP (top)/Fire1:2-KD/GFP.tif
- __MACOSX/Figure 4/4D/TFIIS4-GFP (top)/Fire1:2-KD/._GFP.tif
- Figure 4/4D/TFIIS4-GFP (top)/Fire1:2-KD/DAPI.tif
- __MACOSX/Figure 4/4D/TFIIS4-GFP (top)/Fire1:2-KD/._DAPI.tif
- Figure 4/4D/TFIIS4-GFP (top)/Fire1:2-KD/Merge.tif
- __MACOSX/Figure 4/4D/TFIIS4-GFP (top)/Fire1:2-KD/._Merge.tif
