# Supplementary material for: Heterochromatin-dependent transcription links the PRC2 complex to small RNA-mediated DNA elimination
Source: EMBO Rep. 2024 Nov 29;26(1):273–96. doi: 10.1038/s44319-024-00332-1 (PMC11723920; doi:10.1038/s44319-024-00332-1)
Supplement: Supplementary file 8 — Source data Fig. 4 [file 44319_2024_332_MOESM8_ESM.zip › Figure 4/4A/IRS table.xls]

## Sheet: IRS
IES	Length	PGM	TFIIS4	FIRE1_2
IESPGM.PTET51.1.1.10090	94	0.75	0.02128	0
IESPGM.PTET51.1.1.101676	28	0.72936	0	0
IESPGM.PTET51.1.1.108826	27	0.73094	0	0
IESPGM.PTET51.1.1.109884	29	0.72857	0	0
IESPGM.PTET51.1.1.111554	56	0.54478	0	0
IESPGM.PTET51.1.1.115080	159	0.84831	0.31579	0.2219
IESPGM.PTET51.1.1.11576	86	0.76684	0.12245	0.0676
IESPGM.PTET51.1.1.118599	85	0.75439	0.39394	0.1709
IESPGM.PTET51.1.1.119174	45	0.76238	0.06481	0.0034
IESPGM.PTET51.1.1.119417	82	0.81395	0.0625	0.0026
IESPGM.PTET51.1.1.119626	83	0.79688	0.05195	0.0188
IESPGM.PTET51.1.1.121390	45	0.68444	0.03846	0
IESPGM.PTET51.1.1.122763	83	0.68276	0	0
IESPGM.PTET51.1.1.12301	27	0.73143	0.0885	0.0059
IESPGM.PTET51.1.1.123346	158	0.70909	0.47368	0.2261
IESPGM.PTET51.1.1.124307	75	0.78313	0.02703	0.0106
IESPGM.PTET51.1.1.124760	26	0.77857	0	0
IESPGM.PTET51.1.1.125316	45	0.76562	0.03361	0.003
IESPGM.PTET51.1.1.126537	45	0.73023	0.31707	0.0163
IESPGM.PTET51.1.1.127572	48	0.74684	0	0
IESPGM.PTET51.1.1.128934	56	0.73034	0.10577	0.018
IESPGM.PTET51.1.1.129746	28	0.75781	0.07619	0.0237
IESPGM.PTET51.1.1.129963	26	0.77835	0	0
IESPGM.PTET51.1.1.130250	27	0.78689	0	0
IESPGM.PTET51.1.1.130951	26	0.65455	0.56863	0.3691
IESPGM.PTET51.1.1.131682	57	0.64	0.09639	0.0442
IESPGM.PTET51.1.1.132477	55	0.71676	0.25	0.115
IESPGM.PTET51.1.1.136088	76	0.70283	0.41837	0.0649
IESPGM.PTET51.1.1.137135	26	0.77297	0.52564	0.1053
IESPGM.PTET51.1.1.137853	158	0.7947	0.28947	0.1253
IESPGM.PTET51.1.1.141229	88	0.77157	0.7929	0.4186
IESPGM.PTET51.1.1.141311	76	0.82051	0.02326	0
IESPGM.PTET51.1.1.142964	107	0.8232	0.38554	0.0159
IESPGM.PTET51.1.1.145486	26	0.73438	0.38983	0.1344
IESPGM.PTET51.1.1.14597	108	0.79902	0	0.0058
IESPGM.PTET51.1.1.146143	27	0.77551	0.03333	0
IESPGM.PTET51.1.1.146252	28	0.70323	0.28125	0.0176
IESPGM.PTET51.1.1.146491	281	0.77711	0.57692	0.3465
IESPGM.PTET51.1.1.146818	27	0.67742	0.38961	0.1633
IESPGM.PTET51.1.1.147374	26	0.7351	0.03077	0.0029
IESPGM.PTET51.1.1.147642	44	0.77586	0.41237	0.2189
IESPGM.PTET51.1.1.147982	27	0.72539	0.65517	0.4327
IESPGM.PTET51.1.1.148173	27	0.73718	0.0625	0.0243
IESPGM.PTET51.1.1.148232	45	0.70879	0.33898	0.0797
IESPGM.PTET51.1.1.148343	49	0.70115	0.0082	0.0091
IESPGM.PTET51.1.1.14846	29	0.79429	0.42045	0.1751
IESPGM.PTET51.1.1.148878	29	0.76494	0.01613	0
IESPGM.PTET51.1.1.149209	119	0.79615	0.3578	0.1938
IESPGM.PTET51.1.1.150440	125	0.69565	0.46457	0.2372
IESPGM.PTET51.1.1.150580	107	0.6973	0.44167	0.1448
IESPGM.PTET51.1.1.150658	26	0.67097	0.05747	0.0038
IESPGM.PTET51.1.1.150865	31	0.67213	0	0
IESPGM.PTET51.1.1.151561	149	0.82915	0.51685	0.43
IESPGM.PTET51.1.1.152041	27	0.74093	0	0
IESPGM.PTET51.1.1.152370	29	0.64331	0	0.0028
IESPGM.PTET51.1.1.152427	78	0.69461	0	0.0054
IESPGM.PTET51.1.1.152656	27	0.7044	0.06667	0.0351
IESPGM.PTET51.1.1.156572	75	0.74713	0.28571	0.0217
IESPGM.PTET51.1.1.15769	56	0.81714	0.68	0.3587
IESPGM.PTET51.1.1.158730	103	0.81279	0.4434	0.3057
IESPGM.PTET51.1.1.160338	77	0.77181	0.02667	0
IESPGM.PTET51.1.1.161849	27	0.71523	0.125	0.0213
IESPGM.PTET51.1.1.16535	99	0.78075	0.06977	0.0285
IESPGM.PTET51.1.1.165744	147	0.76733	0.07447	0.0125
IESPGM.PTET51.1.1.168891	50	0.74194	0.5	0.0568
IESPGM.PTET51.1.1.169642	70	0.77828	0.45283	0.122
IESPGM.PTET51.1.1.170454	104	0.76623	0.80952	0.5789
IESPGM.PTET51.1.1.171905	64	0.74146	0.52273	0.0449
IESPGM.PTET51.1.1.173557	69	0.71779	0.01724	0
IESPGM.PTET51.1.1.174130	58	0.73684	0.05455	0.006
IESPGM.PTET51.1.1.174469	65	0.68023	0.16129	0.0209
IESPGM.PTET51.1.1.175345	203	0.74038	0.75581	0.5434
IESPGM.PTET51.1.1.176400	61	0.70732	0	0
IESPGM.PTET51.1.1.176766	86	0.80978	0.02804	0
IESPGM.PTET51.1.1.17767	28	0.74725	0.19417	0.0347
IESPGM.PTET51.1.1.177869	45	0.7351	0.05495	0.0052
IESPGM.PTET51.1.1.178285	71	0.80102	0.20312	0.0285
IESPGM.PTET51.1.1.182206	66	0.64238	0	0
IESPGM.PTET51.1.1.182353	32	0.62733	0.02299	0.0058
IESPGM.PTET51.1.1.184226	26	0.71345	0	0
IESPGM.PTET51.1.1.184551	28	0.71711	0.60993	0.4796
IESPGM.PTET51.1.1.184795	44	0.71354	0.34821	0.2052
IESPGM.PTET51.1.1.185140	26	0.73626	0.56098	0.3201
IESPGM.PTET51.1.1.185409	26	0.73837	0.08333	0.0293
IESPGM.PTET51.1.1.185855	44	0.68493	0.42222	0.1534
IESPGM.PTET51.1.1.186638	70	0.75159	0.7	0.3162
IESPGM.PTET51.1.1.186674	75	0.73529	0.63158	0.3399
IESPGM.PTET51.1.1.186818	65	0.69512	0	0
IESPGM.PTET51.1.1.188470	46	0.65	0	0
IESPGM.PTET51.1.1.189128	29	0.64557	0.0566	0.0093
IESPGM.PTET51.1.1.18919	76	0.76963	0	0
IESPGM.PTET51.1.1.189238	55	0.66667	0.59524	0.4243
IESPGM.PTET51.1.1.189959	44	0.70629	0.52174	0.1508
IESPGM.PTET51.1.1.190052	28	0.64516	0.1791	0.0229
IESPGM.PTET51.1.1.190449	46	0.66242	0.42857	0.0327
IESPGM.PTET51.1.1.191018	28	0.74138	0	0
IESPGM.PTET51.1.1.191133	57	0.72566	0	0
IESPGM.PTET51.1.1.191860	40	0.74359	0.13333	0.0716
IESPGM.PTET51.1.1.193032	32	0.70414	0.01111	0
IESPGM.PTET51.1.1.194731	39	0.67956	0.02963	0.0209
IESPGM.PTET51.1.1.194985	110	0.725	0.432	0.0813
IESPGM.PTET51.1.1.195600	83	0.60952	0.14035	0.0829
IESPGM.PTET51.1.1.195940	27	0.68153	0.01042	0.005
IESPGM.PTET51.1.1.1964	65	0.86325	0.64211	0.4556
IESPGM.PTET51.1.1.196915	57	0.76064	0.352	0.0526
IESPGM.PTET51.1.1.198130	26	0.63415	0.01042	0
IESPGM.PTET51.1.1.198337	27	0.68493	0.02469	0
IESPGM.PTET51.1.1.198437	98	0.7602	0.03509	0.0033
IESPGM.PTET51.1.1.198878	29	0.64596	0	0
IESPGM.PTET51.1.1.199132	28	0.6612	0.01266	0.0061
IESPGM.PTET51.1.1.199706	27	0.68519	0	0
IESPGM.PTET51.1.1.200712	28	0.65812	0	0.0034
IESPGM.PTET51.1.1.200750	56	0.76613	0.49153	0.0813
IESPGM.PTET51.1.1.200838	27	0.66379	0.47368	0.3598
IESPGM.PTET51.1.1.200885	55	0.70803	0.5	0.4477
IESPGM.PTET51.1.1.200929	45	0.72078	0.33019	0.3624
IESPGM.PTET51.1.1.201284	29	0.59896	0	0
IESPGM.PTET51.1.1.201462	26	0.63576	0.3038	0.065
IESPGM.PTET51.1.1.206309	106	0.82143	0.02381	0.0032
IESPGM.PTET51.1.1.207275	45	0.77465	0.42857	0.1981
IESPGM.PTET51.1.1.207302	28	0.72414	0.01709	0.0052
IESPGM.PTET51.1.1.208255	75	0.63354	0.46847	0.2857
IESPGM.PTET51.1.1.208458	90	0.72414	0.58667	0.5447
IESPGM.PTET51.1.1.208916	58	0.71579	0.52258	0.4825
IESPGM.PTET51.1.1.209155	29	0.68333	0.17	0.0175
IESPGM.PTET51.1.1.209673	55	0.5873	0.01754	0
IESPGM.PTET51.1.1.209809	26	0.71264	0.16049	0.0735
IESPGM.PTET51.1.1.209894	27	0.66957	0.34906	0.1226
IESPGM.PTET51.1.1.210391	87	0.63077	0.16364	0.142
IESPGM.PTET51.1.1.210544	26	0.74766	0.22	0.0372
IESPGM.PTET51.1.1.210810	154	0.7125	0.46739	0.6295
IESPGM.PTET51.1.1.210955	44	0.77391	0	0
IESPGM.PTET51.1.1.211017	27	0.68462	0	0
IESPGM.PTET51.1.1.211037	27	0.71429	0	0
IESPGM.PTET51.1.1.211306	26	0.625	0	0
IESPGM.PTET51.1.1.211573	74	0.70286	0.70652	0.659
IESPGM.PTET51.1.1.211976	26	0.70312	0.17391	0.2429
IESPGM.PTET51.1.1.212029	200	0.72727	0.67133	0.6234
IESPGM.PTET51.1.1.212111	26	0.66406	0.16279	0.0601
IESPGM.PTET51.1.1.212270	26	0.74101	0.25287	0.0928
IESPGM.PTET51.1.1.212322	26	0.67114	0	0
IESPGM.PTET51.1.1.212629	29	0.64375	0	0
IESPGM.PTET51.1.1.212886	116	0.65	0	0
IESPGM.PTET51.1.1.212962	45	0.66447	0	0
IESPGM.PTET51.1.1.213897	29	0.64748	0.06122	0.094
IESPGM.PTET51.1.1.214549	111	0.74038	0.36634	0.1391
IESPGM.PTET51.1.1.214752	27	0.71176	0.01408	0.0034
IESPGM.PTET51.1.1.214800	28	0.7191	0	0
IESPGM.PTET51.1.1.214833	51	0.75393	0.15152	0.0789
IESPGM.PTET51.1.1.215185	74	0.68508	0	0
IESPGM.PTET51.1.1.217596	28	0.65493	0	0
IESPGM.PTET51.1.1.218007	26	0.61417	0.11304	0.0079
IESPGM.PTET51.1.1.218616	77	0.71711	0.07071	0.0358
IESPGM.PTET51.1.1.218805	67	0.71144	0.15882	0.1662
IESPGM.PTET51.1.1.219293	212	0.71351	0.36957	0.1622
IESPGM.PTET51.1.1.220096	124	0.71053	0.39568	0.1646
IESPGM.PTET51.1.1.221688	26	0.69565	0	0
IESPGM.PTET51.1.1.222344	26	0.72535	0.19231	0.0493
IESPGM.PTET51.1.1.225302	105	0.74783	0.06857	0.0232
IESPGM.PTET51.1.1.225601	112	0.69173	0	0
IESPGM.PTET51.1.1.225714	26	0.71154	0.2	0.0411
IESPGM.PTET51.1.1.22660	30	0.76077	0	0
IESPGM.PTET51.1.1.227735	90	0.82692	0.69231	0.4241
IESPGM.PTET51.1.1.228569	142	0.7449	0.13793	0.099
IESPGM.PTET51.1.1.22946	94	0.77093	0.28713	0.0805
IESPGM.PTET51.1.1.229832	69	0.77674	0.54639	0.5097
IESPGM.PTET51.1.1.229870	28	0.75	0.08197	0.078
IESPGM.PTET51.1.1.229982	27	0.705	0.20213	0.0704
IESPGM.PTET51.1.1.231308	27	0.72414	0.35897	0.0669
IESPGM.PTET51.1.1.231327	45	0.79245	0.08791	0.0295
IESPGM.PTET51.1.1.232553	95	0.80745	0.64228	0.212
IESPGM.PTET51.1.1.236264	58	0.76503	0.67568	0.5016
IESPGM.PTET51.1.1.238987	57	0.70619	0.52577	0.1548
IESPGM.PTET51.1.1.239006	55	0.72589	0.45122	0.12
IESPGM.PTET51.1.1.240348	28	0.71728	0.24	0.0264
IESPGM.PTET51.1.1.241226	56	0.7191	0.07483	0.0775
IESPGM.PTET51.1.1.241576	107	0.69399	0.025	0.0059
IESPGM.PTET51.1.1.241589	69	0.64072	0	0
IESPGM.PTET51.1.1.243893	38	0.67176	0	0
IESPGM.PTET51.1.1.244038	27	0.69655	0.00746	0
IESPGM.PTET51.1.1.244146	116	0.68984	0	0
IESPGM.PTET51.1.1.244921	31	0.64444	0.24	0.1009
IESPGM.PTET51.1.1.246599	111	0.71429	0.23853	0.115
IESPGM.PTET51.1.1.250007	147	0.68067	0.04348	0.003
IESPGM.PTET51.1.1.252531	27	0.74699	0.00935	0
IESPGM.PTET51.1.1.252812	27	0.67816	0.14737	0.0096
IESPGM.PTET51.1.1.25442	89	0.73267	0	0
IESPGM.PTET51.1.1.256781	186	0.70659	0.80693	0.8273
IESPGM.PTET51.1.1.257742	28	0.66879	0.35443	0.2429
IESPGM.PTET51.1.1.257992	169	0.63309	0.048	0.0096
IESPGM.PTET51.1.1.258988	98	0.7713	0.7625	0.6891
IESPGM.PTET51.1.1.259029	56	0.76536	0.55639	0.5196
IESPGM.PTET51.1.1.261163	72	0.7561	0.53604	0.4129
IESPGM.PTET51.1.1.264214	47	0.73554	0	0
IESPGM.PTET51.1.1.265218	26	0.60894	0.03448	0.0152
IESPGM.PTET51.1.1.267339	66	0.71098	0.025	0
IESPGM.PTET51.1.1.26820	28	0.76442	0	0
IESPGM.PTET51.1.1.268406	28	0.69412	0.10714	0.0176
IESPGM.PTET51.1.1.269002	50	0.71958	0.01493	0.0028
IESPGM.PTET51.1.1.269979	83	0.75135	0.80172	0.4691
IESPGM.PTET51.1.1.270565	69	0.76887	0	0
IESPGM.PTET51.1.1.271581	81	0.71271	0	0.0033
IESPGM.PTET51.1.1.275177	96	0.62814	0.04348	0.0028
IESPGM.PTET51.1.1.276574	65	0.71429	0	0
IESPGM.PTET51.1.1.282638	26	0.67974	0.17391	0.0089
IESPGM.PTET51.1.1.284024	77	0.75159	0.02632	0.0032
IESPGM.PTET51.1.1.284619	324	0.71859	0.69595	0.5399
IESPGM.PTET51.1.1.284769	117	0.76856	0.66935	0.4607
IESPGM.PTET51.1.1.285091	44	0.62893	0.01351	0
IESPGM.PTET51.1.1.28554	28	0.75568	0.0084	0
IESPGM.PTET51.1.1.28565	27	0.75269	0	0
IESPGM.PTET51.1.1.286066	27	0.64567	0.14167	0.0272
IESPGM.PTET51.1.1.286895	37	0.76077	0	0
IESPGM.PTET51.1.1.288021	368	0.70476	0.14894	0.1716
IESPGM.PTET51.1.1.289957	93	0.71366	0.16949	0.0438
IESPGM.PTET51.1.1.290431	31	0.7	0.0381	0
IESPGM.PTET51.1.1.291953	50	0.69536	0.00952	0.003
IESPGM.PTET51.1.1.292806	85	0.65896	0	0
IESPGM.PTET51.1.1.295441	29	0.71348	0.025	0.0058
IESPGM.PTET51.1.1.297662	124	0.48387	0	0
IESPGM.PTET51.1.1.29767	87	0.76961	0	0
IESPGM.PTET51.1.1.298147	26	0.67284	0	0
IESPGM.PTET51.1.1.298950	29	0.65605	0.05882	0
IESPGM.PTET51.1.1.302041	234	0.75661	0.18391	0.0432
IESPGM.PTET51.1.1.302715	195	0.66387	0.11458	0.1181
IESPGM.PTET51.1.1.302886	46	0.61905	0.22353	0.0751
IESPGM.PTET51.1.1.304767	76	0.80357	0	0
IESPGM.PTET51.1.1.304874	26	0.80435	0	0
IESPGM.PTET51.1.1.306322	108	0.78448	0.28378	0.0643
IESPGM.PTET51.1.1.307889	84	0.784	0.13158	0.0094
IESPGM.PTET51.1.1.311319	29	0.62874	0.0708	0
IESPGM.PTET51.1.1.312040	57	0.69832	0.42529	0.088
IESPGM.PTET51.1.1.313052	88	0.69307	0	0
IESPGM.PTET51.1.1.313219	83	0.78919	0.08108	0.0076
IESPGM.PTET51.1.1.313839	75	0.76812	0.4403	0.2591
IESPGM.PTET51.1.1.313958	168	0.70619	0.43827	0.3035
IESPGM.PTET51.1.1.315440	113	0.72	0.65234	0.5487
IESPGM.PTET51.1.1.316192	82	0.77397	0.07563	0.0303
IESPGM.PTET51.1.1.316254	127	0.79558	0.4812	0.1446
IESPGM.PTET51.1.1.31724	55	0.78873	0.26829	0.0491
IESPGM.PTET51.1.1.3179	278	0.85057	0.30508	0.3222
IESPGM.PTET51.1.1.319048	30	0.69006	0	0
IESPGM.PTET51.1.1.320884	242	0.73626	0.41905	0.2179
IESPGM.PTET51.1.1.32205	99	0.81853	0.09884	0.058
IESPGM.PTET51.1.1.322121	96	0.70659	0.34483	0.0865
IESPGM.PTET51.1.1.324660	28	0.77665	0	0
IESPGM.PTET51.1.1.324989	26	0.77419	0	0
IESPGM.PTET51.1.1.326391	28	0.75882	0.07477	0.036
IESPGM.PTET51.1.1.328173	77	0.72727	0.23077	0.0886
IESPGM.PTET51.1.1.330329	291	0.77922	0.03825	0.0205
IESPGM.PTET51.1.1.330768	130	0.73282	0.04651	0.0453
IESPGM.PTET51.1.1.330976	28	0.60606	0	0
IESPGM.PTET51.1.1.331042	27	0.77397	0.03937	0
IESPGM.PTET51.1.1.331616	136	0.74172	0	0
IESPGM.PTET51.1.1.332671	62	0.72881	0.0137	0.0029
IESPGM.PTET51.1.1.332935	27	0.74468	0.20513	0.033
IESPGM.PTET51.1.1.332994	27	0.76608	0	0
IESPGM.PTET51.1.1.33321	134	0.71111	0.02299	0.0056
IESPGM.PTET51.1.1.333559	44	0.69892	0	0
IESPGM.PTET51.1.1.334911	29	0.62733	0	0
IESPGM.PTET51.1.1.335300	29	0.73203	0.02128	0.0172
IESPGM.PTET51.1.1.337903	66	0.81915	0.00952	0
IESPGM.PTET51.1.1.339029	284	0.70068	0.23711	0.0399
IESPGM.PTET51.1.1.340761	30	0.72959	0.1	0.0094
IESPGM.PTET51.1.1.341601	28	0.7485	0.18919	0.0604
IESPGM.PTET51.1.1.342262	66	0.72603	0.504	0.1518
IESPGM.PTET51.1.1.34420	69	0.78857	0	0
IESPGM.PTET51.1.1.344462	79	0.73148	0.77551	0.3003
IESPGM.PTET51.1.1.347461	129	0.66822	0.256	0.2087
IESPGM.PTET51.1.1.349361	27	0.7451	0.04321	0
IESPGM.PTET51.1.1.349436	28	0.65891	0	0
IESPGM.PTET51.1.1.351071	85	0.73404	0	0
IESPGM.PTET51.1.1.352824	56	0.6988	0.00625	0
IESPGM.PTET51.1.1.353576	26	0.76136	0.01266	0
IESPGM.PTET51.1.1.354879	47	0.76303	0.12069	0.0113
IESPGM.PTET51.1.1.354982	47	0.73869	0.18182	0.0817
IESPGM.PTET51.1.1.357229	143	0.63636	0.43077	0.0408
IESPGM.PTET51.1.1.358366	77	0.76518	0.50769	0.5433
IESPGM.PTET51.1.1.35961	28	0.84483	0	0.0086
IESPGM.PTET51.1.1.359900	29	0.7963	0.01887	0
IESPGM.PTET51.1.1.360423	28	0.71533	0	0.0033
IESPGM.PTET51.1.1.36075	27	0.74713	0.05983	0.0135
IESPGM.PTET51.1.1.362300	27	0.69231	0	0
IESPGM.PTET51.1.1.366119	26	0.71759	0.07273	0.0138
IESPGM.PTET51.1.1.36664	27	0.77436	0.1413	0.0363
IESPGM.PTET51.1.1.366852	58	0.63946	0.07216	0.0798
IESPGM.PTET51.1.1.367043	30	0.72581	0.01695	0
IESPGM.PTET51.1.1.367190	26	0.69186	0	0
IESPGM.PTET51.1.1.367537	27	0.73529	0	0
IESPGM.PTET51.1.1.367618	30	0.68485	0.35	0.0962
IESPGM.PTET51.1.1.367718	28	0.65698	0.03636	0.0104
IESPGM.PTET51.1.1.367757	28	0.70051	0	0
IESPGM.PTET51.1.1.370000	64	0.16667	0	0
IESPGM.PTET51.1.1.371297	27	0.71271	0.02542	0.0032
IESPGM.PTET51.1.1.371361	29	0.67742	0.01316	0.0092
IESPGM.PTET51.1.1.374190	26	0.7479	0.02703	0.0118
IESPGM.PTET51.1.1.376912	29	0.66875	0.02899	0.0148
IESPGM.PTET51.1.1.378131	118	0.72455	0.01235	0
IESPGM.PTET51.1.1.378167	163	0.81065	0.81395	0.8304
IESPGM.PTET51.1.1.379527	74	0.83893	0.71545	0.5851
IESPGM.PTET51.1.1.379624	28	0.66443	0.24468	0.3349
IESPGM.PTET51.1.1.379850	27	0.68293	0	0
IESPGM.PTET51.1.1.380018	129	0.69412	0.03659	0
IESPGM.PTET51.1.1.382657	77	0.80541	0.31068	0.1581
IESPGM.PTET51.1.1.386582	28	0.75926	0.03623	0.0322
IESPGM.PTET51.1.1.388214	26	0.71751	0	0
IESPGM.PTET51.1.1.388324	26	0.77439	0	0
IESPGM.PTET51.1.1.388779	26	0.74803	0.16867	0.0058
IESPGM.PTET51.1.1.391410	29	0.77344	0	0
IESPGM.PTET51.1.1.392521	56	0.77059	0	0
IESPGM.PTET51.1.1.393772	67	0.7193	0.04598	0.018
IESPGM.PTET51.1.1.393830	26	0.68462	0.16667	0.0203
IESPGM.PTET51.1.1.394660	245	0.82576	0.66887	0.4176
IESPGM.PTET51.1.1.394847	28	0.76	0	0
IESPGM.PTET51.1.1.395380	65	0.73558	0.10309	0.0159
IESPGM.PTET51.1.1.395961	57	0.745	0	0
IESPGM.PTET51.1.1.396233	27	0.7378	0.25843	0.0332
IESPGM.PTET51.1.1.402304	114	0.75709	0	0
IESPGM.PTET51.1.1.404909	138	0.60847	0	0
IESPGM.PTET51.1.1.405497	57	0.74211	0.00806	0
IESPGM.PTET51.1.1.407196	75	0.73626	0.20988	0.1701
IESPGM.PTET51.1.1.407786	290	0.72571	0.47967	0.3045
IESPGM.PTET51.1.1.409338	85	0.79399	0.58242	0.4879
IESPGM.PTET51.1.1.409677	28	0.72727	0.06087	0.0267
IESPGM.PTET51.1.1.420911	155	0.70539	0.52874	0.2463
IESPGM.PTET51.1.1.422136	136	0.77249	0.09677	0.0032
IESPGM.PTET51.1.1.423782	60	0.74459	0.0873	0.0285
IESPGM.PTET51.1.1.425622	78	0.73793	0.02521	0.012
IESPGM.PTET51.1.1.430892	43	0.7384	0.616	0.2891
IESPGM.PTET51.1.1.435426	76	0.63265	0.02174	0
IESPGM.PTET51.1.1.435974	82	0.75532	0	0
IESPGM.PTET51.1.1.437409	26	0.60305	0.28261	0.0608
IESPGM.PTET51.1.1.440279	57	0.7799	0	0
IESPGM.PTET51.1.1.442014	26	0.73723	0	0
IESPGM.PTET51.1.1.442173	109	0.79208	0	0.0028
IESPGM.PTET51.1.1.444433	96	0.71585	0	0
IESPGM.PTET51.1.1.445288	77	0.77251	0.20388	0.1096
IESPGM.PTET51.1.1.446239	100	0.73469	0.0339	0
IESPGM.PTET51.1.1.446729	48	0.79375	0.01493	0
IESPGM.PTET51.1.1.447054	30	0.7619	0	0.0085
IESPGM.PTET51.1.1.447946	115	0.7766	0.54054	0.2072
IESPGM.PTET51.1.1.449053	45	0.79459	0	0
IESPGM.PTET51.1.1.449776	48	0.75829	0.3125	0.1676
IESPGM.PTET51.1.1.452262	44	0.71958	0.2	0.0426
IESPGM.PTET51.1.1.454489	79	0.78777	0.39496	0.1096
IESPGM.PTET51.1.1.454841	88	0.78893	0.16667	0.1481
IESPGM.PTET51.1.1.456997	107	0.84951	0.65517	0.693
IESPGM.PTET51.1.1.45845	141	0.82186	0.38095	0.3895
IESPGM.PTET51.1.1.459435	86	0.81034	0.35955	0.0695
IESPGM.PTET51.1.1.464676	27	0.71654	0	0
IESPGM.PTET51.1.1.465645	97	0.81789	0.58586	0.4837
IESPGM.PTET51.1.1.46903	166	0.72653	0.15873	0.1424
IESPGM.PTET51.1.1.469094	84	0.69136	0	0
IESPGM.PTET51.1.1.470922	27	0.70588	0.03333	0.0149
IESPGM.PTET51.1.1.47559	63	0.83495	0.00847	0
IESPGM.PTET51.1.1.478333	26	0.76243	0.16	0.0663
IESPGM.PTET51.1.1.478675	28	0.7095	0	0.0027
IESPGM.PTET51.1.1.479947	28	0.76705	0.03125	0.0195
IESPGM.PTET51.1.1.480411	74	0.80631	0	0
IESPGM.PTET51.1.1.480912	76	0.78698	0.37838	0.054
IESPGM.PTET51.1.1.483434	105	0.73034	0.00862	0.0059
IESPGM.PTET51.1.1.483804	26	0.74112	0.02083	0
IESPGM.PTET51.1.1.48828	27	0.76404	0	0
IESPGM.PTET51.1.1.490934	44	0.79688	0.41121	0.221
IESPGM.PTET51.1.1.492092	218	0.71053	0.72549	0.7119
IESPGM.PTET51.1.1.495225	146	0.78947	0.01681	0
IESPGM.PTET51.1.1.495626	57	0.71154	0.73846	0.7774
IESPGM.PTET51.1.1.503013	26	0.68528	0.44144	0.233
IESPGM.PTET51.1.1.503435	81	0.77154	0	0.0057
IESPGM.PTET51.1.1.505333	90	0.79524	0.10938	0.0213
IESPGM.PTET51.1.1.505652	75	0.73394	0.04494	0.0143
IESPGM.PTET51.1.1.506446	140	0.69333	0.01613	0.0101
IESPGM.PTET51.1.1.509375	79	0.74737	0.79832	0.6139
IESPGM.PTET51.1.1.510875	46	0.77041	0.04082	0.0174
IESPGM.PTET51.1.1.51176	28	0.7799	0	0
IESPGM.PTET51.1.1.511952	26	0.72308	0.01667	0
IESPGM.PTET51.1.1.514526	28	0.68586	0	0
IESPGM.PTET51.1.1.514932	137	0.77876	0.01449	0.0057
IESPGM.PTET51.1.1.516850	44	0.70297	0.19626	0.0619
IESPGM.PTET51.1.1.517093	28	0.75325	0.0099	0.0061
IESPGM.PTET51.1.1.517743	47	0.81172	0.31373	0.1222
IESPGM.PTET51.1.1.518443	97	0.80426	0.45545	0.107
IESPGM.PTET51.1.1.51993	84	0.77941	0.49495	0.3976
IESPGM.PTET51.1.1.519958	26	0.78022	0.07527	0.0777
IESPGM.PTET51.1.1.522364	26	0.79213	0	0
IESPGM.PTET51.1.1.525731	97	0.73529	0	0
IESPGM.PTET51.1.1.526508	27	0.71569	0	0
IESPGM.PTET51.1.1.527584	75	0.75676	0.02198	0
IESPGM.PTET51.1.1.535685	28	0.77083	0.02857	0
IESPGM.PTET51.1.1.539335	27	0.79412	0	0.0038
IESPGM.PTET51.1.1.540675	26	0.72021	0	0.0063
IESPGM.PTET51.1.1.543517	26	0.75424	0.01266	0
IESPGM.PTET51.1.1.544024	39	0.80749	0.11765	0.0336
IESPGM.PTET51.1.1.544883	27	0.71658	0	0
IESPGM.PTET51.1.1.548889	68	0.62778	0	0
IESPGM.PTET51.1.1.551440	48	0.76623	0.01111	0.0059
IESPGM.PTET51.1.1.552305	27	0.67808	0	0
IESPGM.PTET51.1.1.552320	110	0.72021	0	0
IESPGM.PTET51.1.1.555191	58	0.76744	0.58571	0.7202
IESPGM.PTET51.1.1.556628	92	0.81778	0.03125	0.0058
IESPGM.PTET51.1.1.557389	46	0.79167	0.06481	0.0036
IESPGM.PTET51.1.1.561881	26	0.795	0	0
IESPGM.PTET51.1.1.562685	55	0.76712	0.72368	0.4848
IESPGM.PTET51.1.1.562852	28	0.75	0	0.0031
IESPGM.PTET51.1.1.563496	98	0.79853	0.69935	0.7139
IESPGM.PTET51.1.1.564176	57	0.80583	0.69022	0.4488
IESPGM.PTET51.1.1.567460	44	0.74569	0.22892	0.0601
IESPGM.PTET51.1.1.568488	94	0.77	0.05941	0
IESPGM.PTET51.1.1.572580	84	0.78404	0.15741	0.0127
IESPGM.PTET51.1.1.573512	109	0.78488	0	0
IESPGM.PTET51.1.1.574348	68	0.73684	0.07692	0.0031
IESPGM.PTET51.1.1.578197	113	0.7844	0.61719	0.1371
IESPGM.PTET51.1.1.578579	28	0.71348	0	0.006
IESPGM.PTET51.1.1.581444	47	0.65094	0.34	0.0922
IESPGM.PTET51.1.1.582672	28	0.7549	0.5942	0.322
IESPGM.PTET51.1.1.583374	30	0.74272	0.01299	0.0029
IESPGM.PTET51.1.1.583559	28	0.71574	0.31132	0.1994
IESPGM.PTET51.1.1.583781	77	0.69903	0.12871	0
IESPGM.PTET51.1.1.584971	172	0.79439	0.64341	0.608
IESPGM.PTET51.1.1.586520	132	0.80788	0.03333	0.006
IESPGM.PTET51.1.1.591576	57	0.79835	0.34314	0.2997
IESPGM.PTET51.1.1.593194	123	0.76415	0.55556	0.1868
IESPGM.PTET51.1.1.593683	85	0.6069	0	0
IESPGM.PTET51.1.1.595864	28	0.76126	0	0
IESPGM.PTET51.1.1.597906	80	0.81855	0	0.003
IESPGM.PTET51.1.1.600616	66	0.78077	0.22078	0.0057
IESPGM.PTET51.1.1.601553	29	0.76064	0	0
IESPGM.PTET51.1.1.60561	28	0.76705	0.03448	0.0061
IESPGM.PTET51.1.1.607639	28	0.75543	0	0
IESPGM.PTET51.1.1.608109	122	0.78212	0	0.0032
IESPGM.PTET51.1.1.609506	315	0.825	0	0.0776
IESPGM.PTET51.1.1.612908	120	0.82591	0.75862	0.5158
IESPGM.PTET51.1.1.615727	46	0.7665	0.02752	0
IESPGM.PTET51.1.1.621043	114	0.78414	0.2	0.1222
IESPGM.PTET51.1.1.623179	76	0.80097	0.5906	0.3481
IESPGM.PTET51.1.1.624745	26	0.78333	0	0
IESPGM.PTET51.1.1.625438	30	0.70769	0.03125	0.0131
IESPGM.PTET51.1.1.626011	47	0.7973	0.01149	0.0061
IESPGM.PTET51.1.1.627880	261	0.81553	0.49123	0.2936
IESPGM.PTET51.1.1.63155	111	0.77778	0.0625	0.0065
IESPGM.PTET51.1.1.633631	122	0.73874	0	0
IESPGM.PTET51.1.1.635300	128	0.71338	0	0
IESPGM.PTET51.1.1.638016	118	0.69312	0.17742	0.0415
IESPGM.PTET51.1.1.639108	87	0.85714	0.1875	0.1446
IESPGM.PTET51.1.1.6403	129	0.84286	0.11628	0.014
IESPGM.PTET51.1.1.641643	159	0.80189	0.05405	0.0112
IESPGM.PTET51.1.1.642029	28	0.71351	0	0.0025
IESPGM.PTET51.1.1.644386	26	0.75676	0	0
IESPGM.PTET51.1.1.644558	26	0.79195	0	0
IESPGM.PTET51.1.1.64750	203	0.75109	0.4375	0.0652
IESPGM.PTET51.1.1.647527	26	0.69388	0.14773	0.0246
IESPGM.PTET51.1.1.647557	45	0.74074	0.1087	0.0036
IESPGM.PTET51.1.1.647565	28	0.68	0	0
IESPGM.PTET51.1.1.647630	133	0.80663	0.05682	0.0211
IESPGM.PTET51.1.1.647950	75	0.79913	0.64894	0.4133
IESPGM.PTET51.1.1.648441	27	0.7766	0.21429	0.0304
IESPGM.PTET51.1.1.648573	28	0.78125	0.38571	0.123
IESPGM.PTET51.1.1.648623	26	0.81871	0.06667	0.0166
IESPGM.PTET51.1.1.650205	73	0.80455	0.38624	0.12
IESPGM.PTET51.1.1.652540	105	0.74038	0.02439	0.007
IESPGM.PTET51.1.1.6529	27	0.81928	0.2973	0.2702
IESPGM.PTET51.1.1.655657	28	0.75556	0.21505	0.0615
IESPGM.PTET51.1.1.658327	208	0.74074	0.42424	0.1421
IESPGM.PTET51.1.1.658647	26	0.7449	0	0
IESPGM.PTET51.1.1.660383	87	0.77739	0.09278	0.0111
IESPGM.PTET51.1.1.66366	26	0.74667	0.39773	0.1561
IESPGM.PTET51.1.1.664507	83	0.82174	0	0
IESPGM.PTET51.1.1.6646	27	0.80612	0.31111	0.2731
IESPGM.PTET51.1.1.664839	45	0.82895	0	0
IESPGM.PTET51.1.1.666752	111	0.71818	0	0
IESPGM.PTET51.1.1.669787	49	0.80808	0.09091	0.0412
IESPGM.PTET51.1.1.67010	74	0.85156	0.53333	0.1387
IESPGM.PTET51.1.1.6733	27	0.68376	0.10526	0.0292
IESPGM.PTET51.1.1.675364	81	0.77586	0.00704	0.0031
IESPGM.PTET51.1.1.675461	44	0.66071	0	0
IESPGM.PTET51.1.1.676791	26	0.73707	0.37647	0.0677
IESPGM.PTET51.1.1.679823	153	0.84307	0.73826	0.5694
IESPGM.PTET51.1.1.681288	48	0.80702	0.02727	0.0027
IESPGM.PTET51.1.1.683292	69	0.79577	0.77863	0.6219
IESPGM.PTET51.1.1.683837	123	0.83072	0.65455	0.2562
IESPGM.PTET51.1.1.685180	74	0.83516	0.31183	0.0341
IESPGM.PTET51.1.1.68554	80	0.82026	0.32558	0.1158
IESPGM.PTET51.1.1.685878	79	0.80392	0.36264	0.1907
IESPGM.PTET51.1.1.6861	29	0.74737	0.01	0.0197
IESPGM.PTET51.1.1.687249	74	0.80282	0.51408	0.2754
IESPGM.PTET51.1.1.687747	27	0.6729	0.0297	0
IESPGM.PTET51.1.1.687780	27	0.72772	0.1028	0.0159
IESPGM.PTET51.1.1.68910	78	0.76955	0.01724	0
IESPGM.PTET51.1.1.689205	27	0.7644	0	0
IESPGM.PTET51.1.1.68962	54	0.59633	0	0
IESPGM.PTET51.1.1.689924	26	0.81875	0	0.0061
IESPGM.PTET51.1.1.695612	190	0.77914	0.07519	0.0436
IESPGM.PTET51.1.1.696092	49	0.78571	0.04054	0.0452
IESPGM.PTET51.1.1.700283	103	0.74877	0	0
IESPGM.PTET51.1.1.703183	114	0.80952	0	0
IESPGM.PTET51.1.1.703203	28	0.78022	0	0
IESPGM.PTET51.1.1.704238	78	0.81197	0.27419	0.1329
IESPGM.PTET51.1.1.706846	209	0.83226	0.11111	0.0456
IESPGM.PTET51.1.1.70913	46	0.80085	0.02632	0.0119
IESPGM.PTET51.1.1.711480	81	0.7218	0	0
IESPGM.PTET51.1.1.712106	72	0.65	0	0
IESPGM.PTET51.1.1.7130	28	0.75424	0.48333	0.3148
IESPGM.PTET51.1.1.720353	26	0.80117	0.02174	0.0145
IESPGM.PTET51.1.1.7254	27	0.82456	0.29921	0.2191
IESPGM.PTET51.1.1.72660	31	0.8	0.25	0.0185
IESPGM.PTET51.1.1.726943	124	0.78082	0.1129	0.0836
IESPGM.PTET51.1.1.730250	46	0.74752	0.29268	0.1486
IESPGM.PTET51.1.1.730347	163	0.74634	0.58333	0.5836
IESPGM.PTET51.1.1.731186	115	0.695	0.00787	0
IESPGM.PTET51.1.1.735435	248	0.81517	0.75294	0.5729
IESPGM.PTET51.1.1.735657	28	0.7375	0	0.003
IESPGM.PTET51.1.1.73672	107	0.82848	0.69421	0.8282
IESPGM.PTET51.1.1.7378	27	0.80916	0.34579	0.0383
IESPGM.PTET51.1.1.744569	176	0.801	0.11811	0.0625
IESPGM.PTET51.1.1.744780	28	0.76585	0	0
IESPGM.PTET51.1.1.746967	147	0.74877	0.01111	0.0027
IESPGM.PTET51.1.1.749249	89	0.75	0	0.0028
IESPGM.PTET51.1.1.74939	47	0.79655	0.20261	0.061
IESPGM.PTET51.1.1.7502	27	0.78261	0.29032	0.0854
IESPGM.PTET51.1.1.751254	66	0.77917	0.28736	0.0489
IESPGM.PTET51.1.1.75259	49	0.79245	0	0
IESPGM.PTET51.1.1.755353	29	0.79032	0.05882	0.0057
IESPGM.PTET51.1.1.7626	28	0.74576	0.2	0.0971
IESPGM.PTET51.1.1.763679	103	0.71809	0	0
IESPGM.PTET51.1.1.764851	26	0.77714	0	0.0027
IESPGM.PTET51.1.1.765207	125	0.79866	0.03333	0
IESPGM.PTET51.1.1.768742	88	0.75652	0	0
IESPGM.PTET51.1.1.770280	108	0.86331	0.63636	0.1655
IESPGM.PTET51.1.1.772229	48	0.8296	0.11905	0.0881
IESPGM.PTET51.1.1.7750	29	0.7451	0.68421	0.4335
IESPGM.PTET51.1.1.776243	139	0.71631	0.13793	0.1917
IESPGM.PTET51.1.1.778613	187	0.74468	0.20213	0.1151
IESPGM.PTET51.1.1.785231	127	0.81622	0	0.0037
IESPGM.PTET51.1.1.785733	28	0.78453	0	0.003
IESPGM.PTET51.1.1.7879	28	0.71845	0.02778	0
IESPGM.PTET51.1.1.791963	88	0.88889	0	0.007
IESPGM.PTET51.1.1.79207	618	0.90741	0.32353	0.1418
IESPGM.PTET51.1.1.792491	27	0.76224	0	0
IESPGM.PTET51.1.1.792742	98	0.83085	0.16842	0.032
IESPGM.PTET51.1.1.799152	29	0.78661	0	0
IESPGM.PTET51.1.1.8007	27	0.73469	0.03448	0.003
IESPGM.PTET51.1.1.806902	57	0.76875	0	0
IESPGM.PTET51.1.1.807703	168	0.79747	0.52147	0.398
IESPGM.PTET51.1.1.8134	27	0.74576	0.10256	0.0614
IESPGM.PTET51.1.1.813537	27	0.67662	0	0.0054
IESPGM.PTET51.1.1.815709	100	0.81526	0.20325	0.0357
IESPGM.PTET51.1.1.821225	76	0.80488	0.78261	0.712
IESPGM.PTET51.1.1.821483	105	0.74312	0.03008	0.0032
IESPGM.PTET51.1.1.82171	54	0.14035	0	0
IESPGM.PTET51.1.1.822646	29	0.7861	0.0292	0
IESPGM.PTET51.1.1.825644	70	0.8189	0.73188	0.4178
IESPGM.PTET51.1.1.8259	28	0.80612	0	0.0034
IESPGM.PTET51.1.1.826277	27	0.80435	0.5	0.4015
IESPGM.PTET51.1.1.829210	105	0.83858	0.01087	0
IESPGM.PTET51.1.1.83020	26	0.78756	0	0
IESPGM.PTET51.1.1.83370	29	0.83568	0	0.0061
IESPGM.PTET51.1.1.840112	128	0.81481	0.01429	0.0027
IESPGM.PTET51.1.1.844355	26	0.74346	0	0
IESPGM.PTET51.1.1.845588	165	0.67708	0.03448	0.015
IESPGM.PTET51.1.1.848704	50	0.21739	0.09091	0
IESPGM.PTET51.1.1.85676	48	0.76744	0	0
IESPGM.PTET51.1.1.859009	100	0.84472	0.06494	0.0156
IESPGM.PTET51.1.1.861277	60	0.68067	0	0
IESPGM.PTET51.1.1.863110	107	0.86235	0	0
IESPGM.PTET51.1.1.866450	112	0.86084	0.50833	0.1182
IESPGM.PTET51.1.1.867197	46	0.81857	0	0
IESPGM.PTET51.1.1.87082	30	0.71642	0	0
IESPGM.PTET51.1.1.878880	26	0.74725	0	0
IESPGM.PTET51.1.1.88063	65	0.81287	0.0274	0.0033
IESPGM.PTET51.1.1.880851	90	0.82283	0.13415	0.0301
IESPGM.PTET51.1.1.894262	47	0.8381	0.64789	0.1986
IESPGM.PTET51.1.1.89468	60	0.76923	0.0814	0.0093
IESPGM.PTET51.1.1.898053	93	0.82209	0	0
IESPGM.PTET51.1.1.905236	26	0.79618	0.15888	0.0559
IESPGM.PTET51.1.1.907778	67	0.74615	0.03704	0.0093
IESPGM.PTET51.1.1.911396	32	0.72385	0	0.0033
IESPGM.PTET51.1.1.91222	91	0.80275	0.01835	0.0029
IESPGM.PTET51.1.1.925314	105	0.85338	0.23567	0.0182
IESPGM.PTET51.1.1.933079	86	0.80682	0.07801	0.109
IESPGM.PTET51.1.1.93360	121	0.87634	0.23188	0.0474
IESPGM.PTET51.1.1.94252	87	0.99174	0.96721	0.6812
IESPGM.PTET51.1.1.949172	27	0.76331	0	0
IESPGM.PTET51.1.1.95413	54	0.70918	0.11842	0.006
IESPGM.PTET51.1.1.958794	29	0.79295	0	0
IESPGM.PTET51.1.1.959164	27	0.78241	0.16529	0.0286
IESPGM.PTET51.1.1.969360	26	0.77169	0	0
IESPGM.PTET51.1.1.98696	59	0.74879	0.00935	0
IESPGM.PTET51.1.1.99900	45	0.81313	0.26415	0.031
IESPGM.PTET51.1.10.100534	59	0.72093	0.09877	0
IESPGM.PTET51.1.10.105477	109	0.79333	0.01667	0
IESPGM.PTET51.1.10.105851	96	0.70857	0.17877	0.0921
IESPGM.PTET51.1.10.107342	94	0.78235	0.37879	0.1513
IESPGM.PTET51.1.10.107637	85	0.58642	0.57576	0.0751
IESPGM.PTET51.1.10.108951	351	0.74611	0.43299	0.2087
IESPGM.PTET51.1.10.109408	29	0.68333	0	0
IESPGM.PTET51.1.10.110955	93	0.85965	0	0.0103
IESPGM.PTET51.1.10.111495	58	0.8	0	0
IESPGM.PTET51.1.10.112882	26	0.71233	0	0
IESPGM.PTET51.1.10.113234	57	0.73797	0.46903	0.3175
IESPGM.PTET51.1.10.114526	103	0.80447	0.07563	0.374
IESPGM.PTET51.1.10.118740	27	0.71023	0.01613	0.0058
IESPGM.PTET51.1.10.119256	28	0.70718	0.09722	0.029
IESPGM.PTET51.1.10.119762	77	0.73451	0.04412	0.0087
IESPGM.PTET51.1.10.120003	76	0.78974	0.22018	0.0806
IESPGM.PTET51.1.10.122664	28	0.71951	0.16522	0.0519
IESPGM.PTET51.1.10.122756	75	0.71176	0.41611	0.2597
IESPGM.PTET51.1.10.123888	30	0.74468	0.27586	0.1436
IESPGM.PTET51.1.10.124896	28	0.71942	0	0
IESPGM.PTET51.1.10.126655	61	0.70513	0.00935	0.0031
IESPGM.PTET51.1.10.126969	26	0.6831	0.01818	0
IESPGM.PTET51.1.10.127102	56	0.67857	0.30909	0.2485
IESPGM.PTET51.1.10.128844	48	0.73333	0.21739	0.0254
IESPGM.PTET51.1.10.129535	76	0.73684	0.42982	0.3014
IESPGM.PTET51.1.10.131148	57	0.72358	0.07143	0
IESPGM.PTET51.1.10.132197	141	0.73373	0.01695	0
IESPGM.PTET51.1.10.133730	28	0.73469	0.16406	0.0284
IESPGM.PTET51.1.10.134075	30	0.73457	0.03333	0.0085
IESPGM.PTET51.1.10.134176	27	0.71429	0	0
IESPGM.PTET51.1.10.134316	109	0.70423	0	0
IESPGM.PTET51.1.10.134962	30	0.69231	0	0
IESPGM.PTET51.1.10.135281	105	0.74096	0	0
IESPGM.PTET51.1.10.136772	142	0.8069	0.56944	0.2562
IESPGM.PTET51.1.10.139161	29	0.60396	0.1358	0.0514
IESPGM.PTET51.1.10.139366	27	0.61682	0	0.0108
IESPGM.PTET51.1.10.140602	26	0.68148	0.21429	0.1635
IESPGM.PTET51.1.10.141041	288	0.69677	0.4569	0.1797
IESPGM.PTET51.1.10.141145	26	0.76978	0	0
IESPGM.PTET51.1.10.141874	77	0.75419	0.575	0.4222
IESPGM.PTET51.1.10.141990	29	0.76056	0.35714	0.2056
IESPGM.PTET51.1.10.142664	28	0.72028	0.16418	0.0176
IESPGM.PTET51.1.10.143460	75	0.81667	0.04878	0.0061
IESPGM.PTET51.1.10.145795	26	0.7651	0	0
IESPGM.PTET51.1.10.149066	99	0.67969	0	0
IESPGM.PTET51.1.10.149792	57	0.73684	0.21805	0.0361
IESPGM.PTET51.1.10.151023	28	0.68023	0	0
IESPGM.PTET51.1.10.151909	160	0.7574	0.41667	0.1676
IESPGM.PTET51.1.10.15488	44	0.78488	0.16393	0.0336
IESPGM.PTET51.1.10.155610	28	0.63636	0	0
IESPGM.PTET51.1.10.155636	28	0.64085	0	0
IESPGM.PTET51.1.10.158697	56	0.70256	0.02542	0
IESPGM.PTET51.1.10.158963	83	0.73711	0.42593	0.1242
IESPGM.PTET51.1.10.159772	28	0.72455	0.5122	0.1075
IESPGM.PTET51.1.10.160327	55	0.73649	0.15476	0.0929
IESPGM.PTET51.1.10.160589	28	0.71579	0.04598	0
IESPGM.PTET51.1.10.161284	47	0.81871	0.23308	0.0726
IESPGM.PTET51.1.10.161471	29	0.73457	0.0102	0
IESPGM.PTET51.1.10.163242	224	0.7641	0.42857	0.1415
IESPGM.PTET51.1.10.163514	73	0.70681	0.67568	0.4896
IESPGM.PTET51.1.10.165666	27	0.71895	0.3	0.1582
IESPGM.PTET51.1.10.16567	52	0.71038	0.46154	0.1683
IESPGM.PTET51.1.10.165970	75	0.78488	0.14706	0
IESPGM.PTET51.1.10.167479	28	0.74026	0.04124	0.0085
IESPGM.PTET51.1.10.167630	59	0.7377	0.02667	0
IESPGM.PTET51.1.10.167743	96	0.84768	0.13291	0.0473
IESPGM.PTET51.1.10.168887	26	0.70395	0.0431	0.0026
IESPGM.PTET51.1.10.175008	107	0.43089	0	0
IESPGM.PTET51.1.10.17768	76	0.73118	0.01333	0.0031
IESPGM.PTET51.1.10.179141	55	0.72956	0.08434	0.0148
IESPGM.PTET51.1.10.182788	26	0.72667	0	0
IESPGM.PTET51.1.10.183118	84	0.81481	0.48851	0.1031
IESPGM.PTET51.1.10.184556	78	0.73333	0	0
IESPGM.PTET51.1.10.187854	67	0.86555	0.15	0.1031
IESPGM.PTET51.1.10.188369	81	0.69643	0.0339	0
IESPGM.PTET51.1.10.189927	144	0.76	0.14912	0.0221
IESPGM.PTET51.1.10.191702	181	0.74675	0.23684	0.0125
IESPGM.PTET51.1.10.194507	61	0.8129	0.09639	0.0751
IESPGM.PTET51.1.10.195154	26	0.73913	0	0
IESPGM.PTET51.1.10.19992	66	0.7233	0.64368	0.4071
IESPGM.PTET51.1.10.204953	291	0.74176	0.27184	0.102
IESPGM.PTET51.1.10.205301	28	0.74603	0	0
IESPGM.PTET51.1.10.207669	69	0.76829	0.14286	0.032
IESPGM.PTET51.1.10.208811	126	0.82857	0.07	0.0113
IESPGM.PTET51.1.10.20930	163	0.70714	0.08333	0.012
IESPGM.PTET51.1.10.211233	181	0.70068	0.01205	0.0117
IESPGM.PTET51.1.10.213589	78	0.81053	0.60784	0.3558
IESPGM.PTET51.1.10.215220	26	0.6879	0.14	0.016
IESPGM.PTET51.1.10.217163	164	0.75263	0.18889	0.0381
IESPGM.PTET51.1.10.218516	49	0.77714	0.08609	0.0175
IESPGM.PTET51.1.10.219209	71	0.79752	0.06818	0.0086
IESPGM.PTET51.1.10.219318	68	0.78824	0.13095	0.0242
IESPGM.PTET51.1.10.221520	26	0.75887	0.03738	0.0214
IESPGM.PTET51.1.10.221739	73	0.77473	0.71875	0.6553
IESPGM.PTET51.1.10.22236	54	0.65891	0	0
IESPGM.PTET51.1.10.224389	58	0.72289	0	0
IESPGM.PTET51.1.10.225117	26	0.75806	0.01653	0
IESPGM.PTET51.1.10.22650	66	0.75758	0	0.0061
IESPGM.PTET51.1.10.227600	28	0.76562	0.10526	0.0616
IESPGM.PTET51.1.10.227651	28	0.76923	0.01538	0.0263
IESPGM.PTET51.1.10.228998	30	0.69841	0	0.0033
IESPGM.PTET51.1.10.231428	100	0.76355	0	0
IESPGM.PTET51.1.10.231883	283	0.82857	0.42857	0.0891
IESPGM.PTET51.1.10.23202	58	0.76471	0.10345	0.0063
IESPGM.PTET51.1.10.234793	73	0.775	0	0
IESPGM.PTET51.1.10.238597	85	0.73636	0	0
IESPGM.PTET51.1.10.240455	77	0.81364	0.38318	0.1283
IESPGM.PTET51.1.10.241181	30	0.75159	0	0
IESPGM.PTET51.1.10.242438	368	0.79435	0.71429	0.6407
IESPGM.PTET51.1.10.244547	89	0.79717	0.37615	0.2067
IESPGM.PTET51.1.10.245071	46	0.77228	0.2069	0.0353
IESPGM.PTET51.1.10.246324	27	0.78155	0.03604	0
IESPGM.PTET51.1.10.246734	74	0.69959	0	0.003
IESPGM.PTET51.1.10.248446	27	0.75439	0	0
IESPGM.PTET51.1.10.249067	89	0.77841	0.06897	0.0059
IESPGM.PTET51.1.10.249680	179	0.7801	0.50442	0.3921
IESPGM.PTET51.1.10.252406	27	0.79006	0.0198	0.0029
IESPGM.PTET51.1.10.254894	118	0.80928	0	0
IESPGM.PTET51.1.10.255220	78	0.80556	0.10345	0.0033
IESPGM.PTET51.1.10.255326	26	0.66957	0	0
IESPGM.PTET51.1.10.25545	79	0.74766	0.07937	0
IESPGM.PTET51.1.10.256888	50	0.78125	0	0.0059
IESPGM.PTET51.1.10.258455	84	0.82482	0.77987	0.6086
IESPGM.PTET51.1.10.259436	147	0.77477	0.41441	0.0918
IESPGM.PTET51.1.10.260084	392	0.76705	0.62275	0.4475
IESPGM.PTET51.1.10.260506	125	0.75789	0.74342	0.5035
IESPGM.PTET51.1.10.260542	47	0.66667	0.44604	0.2299
IESPGM.PTET51.1.10.262205	124	0.69163	0	0
IESPGM.PTET51.1.10.26358	28	0.73099	0.4086	0.2353
IESPGM.PTET51.1.10.265074	45	0.79394	0.06122	0.0077
IESPGM.PTET51.1.10.265120	118	0.81466	0.36975	0.069
IESPGM.PTET51.1.10.269252	28	0.80124	0	0
IESPGM.PTET51.1.10.269644	28	0.8284	0	0
IESPGM.PTET51.1.10.270385	107	0.82587	0	0
IESPGM.PTET51.1.10.270660	200	0.75556	0.008	0.0191
IESPGM.PTET51.1.10.271573	46	0.71875	0.04396	0.0034
IESPGM.PTET51.1.10.273648	127	0.59048	0.02326	0
IESPGM.PTET51.1.10.275558	27	0.7672	0.17857	0.0284
IESPGM.PTET51.1.10.27726	160	0.765	0.06667	0.0065
IESPGM.PTET51.1.10.280569	66	0.8046	0	0
IESPGM.PTET51.1.10.281266	256	0.79904	0.02532	0
IESPGM.PTET51.1.10.283730	44	0.76042	0.05147	0.0059
IESPGM.PTET51.1.10.285368	65	0.8	0.18116	0.2776
IESPGM.PTET51.1.10.286943	74	0.77604	0.11111	0.0823
IESPGM.PTET51.1.10.294284	85	0.72398	0.03297	0
IESPGM.PTET51.1.10.295122	118	0.79433	0.01064	0
IESPGM.PTET51.1.10.297765	60	0.77491	0.05882	0.0029
IESPGM.PTET51.1.10.298544	57	0.74144	0.27619	0.1836
IESPGM.PTET51.1.10.302233	55	0.72549	0.2782	0.1203
IESPGM.PTET51.1.10.302378	31	0.73684	0.41104	0.0977
IESPGM.PTET51.1.10.302523	95	0.79577	0.57391	0.1607
IESPGM.PTET51.1.10.30323	28	0.70556	0	0.0028
IESPGM.PTET51.1.10.305469	26	0.75207	0.03077	0.0029
IESPGM.PTET51.1.10.306235	77	0.85876	0.82292	0.6489
IESPGM.PTET51.1.10.30847	28	0.71508	0.05263	0
IESPGM.PTET51.1.10.309056	29	0.78421	0.4058	0.1831
IESPGM.PTET51.1.10.311850	62	0.82902	0.01887	0
IESPGM.PTET51.1.10.316092	44	0.78866	0.09302	0
IESPGM.PTET51.1.10.316328	28	0.78333	0.2875	0.189
IESPGM.PTET51.1.10.321925	69	0.82877	0.01316	0.0032
IESPGM.PTET51.1.10.322503	76	0.83815	0	0
IESPGM.PTET51.1.10.331554	54	0.7839	0	0
IESPGM.PTET51.1.10.33327	127	0.71179	0	0
IESPGM.PTET51.1.10.333643	247	0.76437	0.35294	0.0346
IESPGM.PTET51.1.10.334073	29	0.71528	0	0
IESPGM.PTET51.1.10.334984	80	0.75191	0.57353	0.2329
IESPGM.PTET51.1.10.335351	127	0.75243	0	0
IESPGM.PTET51.1.10.336433	193	0.79114	0.08475	0.0514
IESPGM.PTET51.1.10.338543	69	0.83146	0.32967	0.0387
IESPGM.PTET51.1.10.338688	79	0.82143	0.29545	0.1059
IESPGM.PTET51.1.10.339608	27	0.7766	0.01724	0.0125
IESPGM.PTET51.1.10.339950	26	0.75773	0.25962	0.0831
IESPGM.PTET51.1.10.341648	154	0.66667	0	0
IESPGM.PTET51.1.10.341800	58	0.66667	0	0
IESPGM.PTET51.1.10.350037	79	0.775	0	0
IESPGM.PTET51.1.10.35274	76	0.77982	0.45055	0.2045
IESPGM.PTET51.1.10.353582	84	0.78894	0.01869	0.0074
IESPGM.PTET51.1.10.354411	30	0.77734	0.0274	0.0063
IESPGM.PTET51.1.10.355684	138	0.7821	0.33333	0.1241
IESPGM.PTET51.1.10.358822	105	0.78919	0	0
IESPGM.PTET51.1.10.364924	79	0.78136	0	0.0092
IESPGM.PTET51.1.10.365197	48	0.85714	0.03614	0.0151
IESPGM.PTET51.1.10.365542	29	0.74641	0.35106	0.1182
IESPGM.PTET51.1.10.367149	130	0.80399	0.13953	0.2042
IESPGM.PTET51.1.10.367631	90	0.7992	0.58889	0.2669
IESPGM.PTET51.1.10.370649	130	0.82274	0.14706	0.0323
IESPGM.PTET51.1.10.373282	28	0.7644	0.20909	0.0866
IESPGM.PTET51.1.10.375404	67	0.82645	0.11765	0.0463
IESPGM.PTET51.1.10.378840	86	0.80866	0.35802	0.0233
IESPGM.PTET51.1.10.379122	58	0.8271	0	0
IESPGM.PTET51.1.10.380423	101	0.88889	0.4	0.1855
IESPGM.PTET51.1.10.382887	109	0.84774	0.26619	0.2138
IESPGM.PTET51.1.10.383189	127	0.80753	0	0
IESPGM.PTET51.1.10.389505	27	0.78453	0	0
IESPGM.PTET51.1.10.390539	108	0.81897	0.79439	0.6435
IESPGM.PTET51.1.10.391245	79	0.82736	0.40678	0.0778
IESPGM.PTET51.1.10.3914	239	0.75758	0.46237	0.5208
IESPGM.PTET51.1.10.395949	113	0.8087	0.33607	0.2569
IESPGM.PTET51.1.10.401654	50	0.7343	0.02128	0.019
IESPGM.PTET51.1.10.401862	28	0.8	0	0
IESPGM.PTET51.1.10.40590	57	0.74163	0.15596	0.0063
IESPGM.PTET51.1.10.408858	79	0.82155	0.02941	0.0029
IESPGM.PTET51.1.10.40926	46	0.78916	0.1134	0.006
IESPGM.PTET51.1.10.416486	82	0.84977	0.27632	0.135
IESPGM.PTET51.1.10.416603	48	0.85385	0	0
IESPGM.PTET51.1.10.423568	73	0.81081	0.82143	0.4832
IESPGM.PTET51.1.10.42778	79	0.8114	0.71519	0.5015
IESPGM.PTET51.1.10.429372	405	0.82114	0.76636	0.6226
IESPGM.PTET51.1.10.42952	26	0.75152	0.66667	0.2537
IESPGM.PTET51.1.10.43071	88	0.80769	0.56938	0.4401
IESPGM.PTET51.1.10.43548	44	0.84615	0.18	0.1094
IESPGM.PTET51.1.10.440832	85	0.80903	0.53982	0.1437
IESPGM.PTET51.1.10.446751	73	0.85374	0.74566	0.4227
IESPGM.PTET51.1.10.447668	137	0.70051	0.31481	0.1081
IESPGM.PTET51.1.10.44768	64	0.76667	0.06061	0.0096
IESPGM.PTET51.1.10.44959	28	0.69421	0.35065	0.1686
IESPGM.PTET51.1.10.454255	30	0.78929	0.0119	0.0031
IESPGM.PTET51.1.10.455981	30	0.87288	0.15217	0.0218
IESPGM.PTET51.1.10.4563	47	0.75	0.14286	0
IESPGM.PTET51.1.10.45820	307	0.75936	0.38983	0.0455
IESPGM.PTET51.1.10.461256	68	0.78322	0	0
IESPGM.PTET51.1.10.461407	58	0.81592	0.33981	0.3084
IESPGM.PTET51.1.10.461841	65	0.81754	0.38095	0.1299
IESPGM.PTET51.1.10.462652	134	0.86331	0.78169	0.6509
IESPGM.PTET51.1.10.463133	30	0.7668	0	0
IESPGM.PTET51.1.10.464850	69	0.87435	0.32203	0.0269
IESPGM.PTET51.1.10.466741	28	0.751	0.19565	0.0507
IESPGM.PTET51.1.10.469588	28	0.72024	0.02198	0.0038
IESPGM.PTET51.1.10.470321	27	0.76389	0.09195	0.0172
IESPGM.PTET51.1.10.470983	112	0.86829	0.40426	0.0749
IESPGM.PTET51.1.10.473604	87	0.75732	0.45872	0.2674
IESPGM.PTET51.1.10.474373	27	0.71488	0.01471	0
IESPGM.PTET51.1.10.474402	26	0.76892	0.10667	0.0107
IESPGM.PTET51.1.10.474776	27	0.81567	0	0
IESPGM.PTET51.1.10.475097	38	0.71311	0	0
IESPGM.PTET51.1.10.475656	31	0.74528	0.01408	0
IESPGM.PTET51.1.10.476151	29	0.66102	0	0
IESPGM.PTET51.1.10.47857	202	0.75472	0.82979	0.8266
IESPGM.PTET51.1.10.489516	29	0.78903	0	0
IESPGM.PTET51.1.10.489557	27	0.80288	0.3662	0.0702
IESPGM.PTET51.1.10.493028	100	0.85843	0.09474	0.0365
IESPGM.PTET51.1.10.493526	105	0.79562	0.32558	0.2076
IESPGM.PTET51.1.10.49642	76	0.76555	0.34314	0.0417
IESPGM.PTET51.1.10.497618	101	0.78095	0	0
IESPGM.PTET51.1.10.502848	28	0.84	0.27559	0.0698
IESPGM.PTET51.1.10.503035	77	0.82965	0.43564	0.2207
IESPGM.PTET51.1.10.50329	29	0.7362	0	0.0027
IESPGM.PTET51.1.10.504433	26	0.7668	0.17742	0.0101
IESPGM.PTET51.1.10.51272	26	0.78916	0	0
IESPGM.PTET51.1.10.518416	115	0	0	0.2151
IESPGM.PTET51.1.10.51856	80	0.80347	0.61871	0.2191
IESPGM.PTET51.1.10.51967	26	0.71812	0	0
IESPGM.PTET51.1.10.522301	131	0.86257	0.7483	0.8168
IESPGM.PTET51.1.10.52340	122	0.7697	0.08571	0.0208
IESPGM.PTET51.1.10.53335	77	0.8359	0.73043	0.4865
IESPGM.PTET51.1.10.53559	39	0.7551	0.01316	0
IESPGM.PTET51.1.10.53657	26	0.69872	0.63333	0.4381
IESPGM.PTET51.1.10.5366	77	0.7438	0	0
IESPGM.PTET51.1.10.54455	77	0.79787	0.69753	0.3493
IESPGM.PTET51.1.10.551050	157	0.84667	0.81982	0.5714
IESPGM.PTET51.1.10.552921	131	0.83936	0	0.0127
IESPGM.PTET51.1.10.553485	66	0.8412	0.01064	0
IESPGM.PTET51.1.10.553631	29	0.79293	0	0
IESPGM.PTET51.1.10.554032	86	0.82213	0.20253	0.0186
IESPGM.PTET51.1.10.55497	125	0.62857	0.02804	0
IESPGM.PTET51.1.10.555909	106	0.82866	0.66667	0.3622
IESPGM.PTET51.1.10.559539	113	0.7037	0.0119	0.0032
IESPGM.PTET51.1.10.564416	150	0.81395	0.57627	0.7034
IESPGM.PTET51.1.10.564571	26	0.78922	0.69811	0.517
IESPGM.PTET51.1.10.56630	49	0.73077	0.18792	0.0418
IESPGM.PTET51.1.10.570497	106	0.86435	0.50685	0.2534
IESPGM.PTET51.1.10.57193	27	0.83117	0.7191	0.41
IESPGM.PTET51.1.10.572244	221	0.82979	0.46552	0.4176
IESPGM.PTET51.1.10.574325	234	0.73786	0.19192	0.073
IESPGM.PTET51.1.10.577209	59	0.78968	0.02564	0.0064
IESPGM.PTET51.1.10.579090	285	0.86093	0.08065	0.1779
IESPGM.PTET51.1.10.58201	63	0.72034	0	0
IESPGM.PTET51.1.10.58305	68	0.68182	0	0
IESPGM.PTET51.1.10.584973	27	0.7337	0	0
IESPGM.PTET51.1.10.594132	150	0.82353	0.64035	0.3309
IESPGM.PTET51.1.10.606112	30	0.825	0	0
IESPGM.PTET51.1.10.6137	44	0.92857	0.78261	0.1068
IESPGM.PTET51.1.10.61606	26	0.71585	0.01075	0.018
IESPGM.PTET51.1.10.61626	57	0.73295	0.53271	0.3301
IESPGM.PTET51.1.10.61864	107	0.69118	0	0
IESPGM.PTET51.1.10.636550	26	0.82632	0.23158	0.0526
IESPGM.PTET51.1.10.644598	29	0.81879	0.02198	0.0135
IESPGM.PTET51.1.10.645715	56	0.78879	0.68	0.5426
IESPGM.PTET51.1.10.646481	62	0.81413	0.04225	0
IESPGM.PTET51.1.10.648846	29	0.79399	0.23387	0.1014
IESPGM.PTET51.1.10.64998	113	0.76471	0.26882	0.0542
IESPGM.PTET51.1.10.650249	29	0.78788	0.03571	0.0187
IESPGM.PTET51.1.10.65612	97	0.74206	0.42188	0.2261
IESPGM.PTET51.1.10.65986	315	0.78505	0.80132	0.6196
IESPGM.PTET51.1.10.662996	27	0.83534	0	0.0031
IESPGM.PTET51.1.10.666673	28	0.81395	0	0
IESPGM.PTET51.1.10.668818	71	0.81068	0.0098	0.0127
IESPGM.PTET51.1.10.669589	29	0.80447	0	0.003
IESPGM.PTET51.1.10.68553	116	0.70253	0	0
IESPGM.PTET51.1.10.72160	69	0.83553	0.17	0.0322
IESPGM.PTET51.1.10.73128	47	0.7191	0	0
IESPGM.PTET51.1.10.75121	45	0.72222	0.41284	0.081
IESPGM.PTET51.1.10.77330	26	0.72308	0	0
IESPGM.PTET51.1.10.77546	28	0.2449	0	0.0145
IESPGM.PTET51.1.10.77950	118	0.67883	0	0.003
IESPGM.PTET51.1.10.78425	30	0.60366	0.05376	0.011
IESPGM.PTET51.1.10.7965	45	0.73548	0.02151	0.0057
IESPGM.PTET51.1.10.80994	29	0.67308	0	0
IESPGM.PTET51.1.10.81398	118	0.80269	0.75145	0.4694
IESPGM.PTET51.1.10.82754	76	0.78378	0.25203	0.0972
IESPGM.PTET51.1.10.8288	99	0.77124	0.79452	0.7913
IESPGM.PTET51.1.10.86922	39	0.57042	0	0
IESPGM.PTET51.1.10.87523	47	0.7069	0.6	0.2661
IESPGM.PTET51.1.10.88488	98	0.74146	0.11268	0.0058
IESPGM.PTET51.1.10.89568	207	0.61905	0.13158	0.0315
IESPGM.PTET51.1.10.89680	59	0.78873	0.2381	0.0393
IESPGM.PTET51.1.10.89701	44	0.72868	0.16176	0.0211
IESPGM.PTET51.1.10.89846	57	0.76974	0.33333	0.0264
IESPGM.PTET51.1.10.89864	113	0.77987	0.29787	0.0463
IESPGM.PTET51.1.10.90927	222	0.78161	0.41727	0.3462
IESPGM.PTET51.1.10.92757	88	0.77193	0.48529	0.328
IESPGM.PTET51.1.10.93306	187	0.67683	0.21711	0.1503
IESPGM.PTET51.1.10.9489	117	0.73054	0.77931	0.6275
IESPGM.PTET51.1.100.101020	65	0.79703	0.02703	0
IESPGM.PTET51.1.100.103371	66	0.81905	0.49367	0.1694
IESPGM.PTET51.1.100.103713	30	0.82036	0.2963	0.1772
IESPGM.PTET51.1.100.105510	27	0.81379	0.2029	0.051
IESPGM.PTET51.1.100.107116	26	0.75641	0.23077	0.0787
IESPGM.PTET51.1.100.109342	79	0.77586	0.5	0.4444
IESPGM.PTET51.1.100.111742	28	0.79459	0.01176	0
IESPGM.PTET51.1.100.1119	28	0.71429	0.15152	0.0097
IESPGM.PTET51.1.100.118499	30	0.77049	0.11429	0.017
IESPGM.PTET51.1.100.119036	27	0.74299	0	0
IESPGM.PTET51.1.100.119817	191	0.67532	0.04396	0
IESPGM.PTET51.1.100.1212	27	0.74194	0	0
IESPGM.PTET51.1.100.121909	88	0.87072	0.40541	0.0896
IESPGM.PTET51.1.100.124997	29	0.7243	0.40323	0.1135
IESPGM.PTET51.1.100.126280	64	0.76113	0.69173	0.5556
IESPGM.PTET51.1.100.132591	75	0.70552	0	0
IESPGM.PTET51.1.100.1342	28	0.78889	0.33333	0.2179
IESPGM.PTET51.1.100.135238	29	0.78235	0	0
IESPGM.PTET51.1.100.136043	56	0.84615	0.00952	0.0032
IESPGM.PTET51.1.100.137987	127	0.81043	0.18182	0.0287
IESPGM.PTET51.1.100.138299	135	0.79235	0.71429	0.6356
IESPGM.PTET51.1.100.139907	260	0.82946	0.76471	0.653
IESPGM.PTET51.1.100.140104	189	0.79618	0.06612	0
IESPGM.PTET51.1.100.141112	29	0.75728	0.38776	0.0817
IESPGM.PTET51.1.100.142014	27	0.77095	0	0
IESPGM.PTET51.1.100.143834	129	0.85024	0.16505	0.0229
IESPGM.PTET51.1.100.144290	29	0.76166	0.07447	0.0095
IESPGM.PTET51.1.100.144378	46	0.7377	0	0
IESPGM.PTET51.1.100.144459	27	0.7673	0	0
IESPGM.PTET51.1.100.144727	95	0.76444	0.57895	0.3052
IESPGM.PTET51.1.100.145053	108	0.75676	0	0
IESPGM.PTET51.1.100.145266	29	0.73786	0	0
IESPGM.PTET51.1.100.1472	27	0.53571	0	0
IESPGM.PTET51.1.100.147746	47	0.72603	0	0.0116
IESPGM.PTET51.1.100.148010	281	0.73148	0.10976	0.0274
IESPGM.PTET51.1.100.151688	26	0.69849	0	0
IESPGM.PTET51.1.100.155500	26	0.8	0.09333	0
IESPGM.PTET51.1.100.155735	87	0.77193	0.12195	0.0096
IESPGM.PTET51.1.100.156683	46	0.72159	0.01031	0
IESPGM.PTET51.1.100.157916	30	0.76498	0	0
IESPGM.PTET51.1.100.158938	75	0.81853	0.76522	0.4349
IESPGM.PTET51.1.100.1601	27	0.73333	0.15789	0.0658
IESPGM.PTET51.1.100.162195	69	0.71277	0.0303	0
IESPGM.PTET51.1.100.164200	43	0.74059	0.02381	0.023
IESPGM.PTET51.1.100.165224	246	0.80263	0.04211	0.0387
IESPGM.PTET51.1.100.166442	45	0.86184	0.15	0.0264
IESPGM.PTET51.1.100.168058	26	0.81065	0.28319	0.0373
IESPGM.PTET51.1.100.168432	49	0.71779	0.42708	0.072
IESPGM.PTET51.1.100.168456	26	0.72611	0.18421	0.0045
IESPGM.PTET51.1.100.168480	27	0.72222	0.42529	0.0696
IESPGM.PTET51.1.100.169307	29	0.71728	0	0
IESPGM.PTET51.1.100.172109	76	0.67883	0	0
IESPGM.PTET51.1.100.1732	28	0.74038	0.02703	0
IESPGM.PTET51.1.100.173627	82	0.79216	0.06742	0.0032
IESPGM.PTET51.1.100.174169	55	0.83163	0.15909	0.0386
IESPGM.PTET51.1.100.175934	183	0.7193	0.72727	0.6832
IESPGM.PTET51.1.100.177154	79	0.73778	0.13636	0.0068
IESPGM.PTET51.1.100.177955	29	0.73143	0	0
IESPGM.PTET51.1.100.178684	29	0.76374	0.22	0.0217
IESPGM.PTET51.1.100.178712	27	0.78283	0	0.0034
IESPGM.PTET51.1.100.179869	56	0.76471	0.07971	0.0126
IESPGM.PTET51.1.100.180823	198	0.77273	0.63366	0.5249
IESPGM.PTET51.1.100.180846	72	0.77717	0.21649	0.0559
IESPGM.PTET51.1.100.181027	90	0.81019	0.42308	0.3205
IESPGM.PTET51.1.100.181217	26	0.71345	0.06195	0.0076
IESPGM.PTET51.1.100.181759	74	0.76987	0	0
IESPGM.PTET51.1.100.183725	213	0.76142	0.55696	0.3543
IESPGM.PTET51.1.100.185266	90	0.74257	0.1831	0.0164
IESPGM.PTET51.1.100.185811	88	0.74123	0.48485	0.3082
IESPGM.PTET51.1.100.188729	471	0.78469	0.01681	0.071
IESPGM.PTET51.1.100.191168	151	0.75377	0.2766	0.0833
IESPGM.PTET51.1.100.191243	44	0.73797	0.0625	0.0123
IESPGM.PTET51.1.100.193031	57	0.6802	0.04054	0
IESPGM.PTET51.1.100.194859	69	0.77778	0.01351	0
IESPGM.PTET51.1.100.196923	45	0.73113	0.12644	0.0238
IESPGM.PTET51.1.100.199354	29	0.75397	0.15625	0.0207
IESPGM.PTET51.1.100.199770	48	0.78981	0.10791	0.0882
IESPGM.PTET51.1.100.199984	57	0.81646	0.68203	0.5968
IESPGM.PTET51.1.100.200620	67	0.82629	0.12381	0.0421
IESPGM.PTET51.1.100.200714	57	0.8324	0.07143	0.0035
IESPGM.PTET51.1.100.200773	26	0.80788	0.01449	0.0034
IESPGM.PTET51.1.100.201437	49	0.80976	0.37079	0.2027
IESPGM.PTET51.1.100.201996	27	0.73529	0.61417	0.52
IESPGM.PTET51.1.100.202617	28	0.67797	0.1157	0.1769
IESPGM.PTET51.1.100.203588	264	0.7027	0.53636	0.3503
IESPGM.PTET51.1.100.205635	54	0.70064	0.0101	0
IESPGM.PTET51.1.100.205890	84	0.65693	0.02381	0.0029
IESPGM.PTET51.1.100.205920	92	0.75182	0.05	0.0285
IESPGM.PTET51.1.100.208139	620	0.81159	0.65625	0.6265
IESPGM.PTET51.1.100.210584	63	0.725	0.02857	0.0119
IESPGM.PTET51.1.100.211041	27	0.7929	0.16783	0.0065
IESPGM.PTET51.1.100.211305	31	0.74051	0	0
IESPGM.PTET51.1.100.211400	75	0.68508	0.1129	0.0192
IESPGM.PTET51.1.100.211763	172	0.73649	0.0241	0
IESPGM.PTET51.1.100.214622	97	0.78333	0.55882	0.1885
IESPGM.PTET51.1.100.215662	197	0.73333	0	0
IESPGM.PTET51.1.100.217020	45	0.74691	0.00709	0
IESPGM.PTET51.1.100.217094	26	0.71429	0	0
IESPGM.PTET51.1.100.218	28	0.7875	0.10526	0.0388
IESPGM.PTET51.1.100.220625	79	0.78505	0.55357	0.0833
IESPGM.PTET51.1.100.221477	47	0.72532	0.01587	0.0028
IESPGM.PTET51.1.100.222567	55	0.81879	0.57143	0.4221
IESPGM.PTET51.1.100.222692	76	0.78646	0.06154	0.0233
IESPGM.PTET51.1.100.222967	60	0.85377	0.07692	0.0189
IESPGM.PTET51.1.100.222981	98	0.84305	0.19231	0.0323
IESPGM.PTET51.1.100.223044	26	0.75172	0.46341	0.1274
IESPGM.PTET51.1.100.224352	28	0.74251	0.2037	0.0463
IESPGM.PTET51.1.100.224435	31	0.70166	0.14583	0.0117
IESPGM.PTET51.1.100.225180	48	0.79024	0.47407	0.3768
IESPGM.PTET51.1.100.225554	105	0.81651	0.14634	0.1185
IESPGM.PTET51.1.100.22680	29	0.77011	0	0
IESPGM.PTET51.1.100.226982	29	0.6646	0.01266	0.0087
IESPGM.PTET51.1.100.227794	63	0.8408	0.13978	0.0106
IESPGM.PTET51.1.100.229690	66	0.75862	0.2625	0.0145
IESPGM.PTET51.1.100.232469	26	0.75796	0	0
IESPGM.PTET51.1.100.234536	78	0.82353	0.11679	0.0317
IESPGM.PTET51.1.100.234829	30	0.75581	0.35	0.165
IESPGM.PTET51.1.100.237431	26	0.79464	0	0
IESPGM.PTET51.1.100.237680	26	0.7415	0.01923	0
IESPGM.PTET51.1.100.238715	230	0.75309	0.10811	0.1229
IESPGM.PTET51.1.100.23889	26	0.74869	0	0
IESPGM.PTET51.1.100.239484	66	0.7641	0.17857	0.0213
IESPGM.PTET51.1.100.240261	45	0.72519	0.10145	0.0218
IESPGM.PTET51.1.100.240339	48	0.73684	0.18966	0.0779
IESPGM.PTET51.1.100.24150	26	0.81013	0.18085	0.0767
IESPGM.PTET51.1.100.243649	86	0.69822	0.50427	0.3256
IESPGM.PTET51.1.100.243740	30	0.72903	0	0
IESPGM.PTET51.1.100.244296	75	0.77228	0.31579	0.0431
IESPGM.PTET51.1.100.24441	110	0.80275	0.11268	0.0103
IESPGM.PTET51.1.100.244570	30	0.73563	0.16327	0.0243
IESPGM.PTET51.1.100.245019	26	0.73113	0.58025	0.3251
IESPGM.PTET51.1.100.246286	117	0.73864	0	0
IESPGM.PTET51.1.100.247214	26	0.73203	0.41237	0.0822
IESPGM.PTET51.1.100.247524	56	0.77315	0.47761	0.2437
IESPGM.PTET51.1.100.248976	28	0.76471	0.37615	0.2262
IESPGM.PTET51.1.100.249765	49	0.79213	0.0885	0.0205
IESPGM.PTET51.1.100.249955	28	0.75148	0	0
IESPGM.PTET51.1.100.250618	28	0.7871	0	0
IESPGM.PTET51.1.100.250637	50	0.77901	0.22807	0.0909
IESPGM.PTET51.1.100.252114	28	0.7972	0.10377	0.0751
IESPGM.PTET51.1.100.256804	77	0.77889	0.51087	0.2122
IESPGM.PTET51.1.100.257581	56	0.75275	0.16667	0.0556
IESPGM.PTET51.1.100.257912	45	0.76836	0	0
IESPGM.PTET51.1.100.258621	43	0.77273	0	0.0029
IESPGM.PTET51.1.100.258812	73	0.71101	0.0137	0.0031
IESPGM.PTET51.1.100.259947	97	0.62676	0.01961	0
IESPGM.PTET51.1.100.261544	68	0.74194	0	0
IESPGM.PTET51.1.100.261580	28	0.70414	0.11111	0.0234
IESPGM.PTET51.1.100.262780	26	0.625	0.41667	0.1838
IESPGM.PTET51.1.100.263758	44	0.69312	0.07843	0
IESPGM.PTET51.1.100.264269	27	0.73864	0.67532	0.4675
IESPGM.PTET51.1.100.264377	28	0.73826	0.0241	0
IESPGM.PTET51.1.100.265270	68	0.73684	0	0.007
IESPGM.PTET51.1.100.265475	44	0.67284	0.19318	0.1465
IESPGM.PTET51.1.100.266338	38	0.77439	0.0303	0.0036
IESPGM.PTET51.1.100.266390	48	0.72152	0	0.0072
IESPGM.PTET51.1.100.267561	28	0.65625	0	0
IESPGM.PTET51.1.100.267767	56	0.73248	0.02247	0.0123
IESPGM.PTET51.1.100.268595	66	0.76136	0.47761	0.5075
IESPGM.PTET51.1.100.268708	26	0.69128	0	0
IESPGM.PTET51.1.100.269091	48	0.7337	0.22222	0.0578
IESPGM.PTET51.1.100.269259	30	0.67005	0.02326	0.003
IESPGM.PTET51.1.100.270503	63	0.75152	0.10714	0.0258
IESPGM.PTET51.1.100.271786	113	0.79524	0.64516	0.4019
IESPGM.PTET51.1.100.274226	62	0.77778	0	0
IESPGM.PTET51.1.100.274282	27	0.68613	0.3	0.0218
IESPGM.PTET51.1.100.274688	28	0.71171	0.27273	0.0947
IESPGM.PTET51.1.100.276719	57	0.7191	0.63559	0.5132
IESPGM.PTET51.1.100.276867	78	0.74257	0.26087	0.1287
IESPGM.PTET51.1.100.277859	28	0.66667	0.09091	0.04
IESPGM.PTET51.1.100.277948	49	0.71429	0.15625	0.0638
IESPGM.PTET51.1.100.278013	28	0.68531	0	0
IESPGM.PTET51.1.100.278091	29	0.58647	0.025	0
IESPGM.PTET51.1.100.278850	76	0.67857	0.03333	0
IESPGM.PTET51.1.100.280236	79	0.76536	0.46	0.0843
IESPGM.PTET51.1.100.281370	28	0.65891	0.06757	0.0182
IESPGM.PTET51.1.100.281433	27	0.72109	0.05263	0
IESPGM.PTET51.1.100.281554	26	0.725	0	0
IESPGM.PTET51.1.100.281844	26	0.73239	0	0
IESPGM.PTET51.1.100.282026	45	0.74825	0.09091	0.0033
IESPGM.PTET51.1.100.282305	29	0.66055	0	0
IESPGM.PTET51.1.100.282350	173	0.73529	0.46296	0.4138
IESPGM.PTET51.1.100.282698	27	0.68595	0	0
IESPGM.PTET51.1.100.283396	28	0.73333	0.16058	0.0189
IESPGM.PTET51.1.100.283619	28	0.76923	0	0
IESPGM.PTET51.1.100.283875	45	0.81452	0	0
IESPGM.PTET51.1.100.284337	30	0.67153	0.07477	0.0094
IESPGM.PTET51.1.100.285017	255	0.77647	0.47059	0.1585
IESPGM.PTET51.1.100.285672	89	0.75	0.43056	0.1443
IESPGM.PTET51.1.100.285755	93	0.80292	0.18	0.0098
IESPGM.PTET51.1.100.285816	29	0.72973	0	0.0031
IESPGM.PTET51.1.100.287026	26	0.76	0.35135	0.1971
IESPGM.PTET51.1.100.287200	75	0.82734	0.06173	0.0677
IESPGM.PTET51.1.100.287707	26	0.69167	0.02532	0.0091
IESPGM.PTET51.1.100.289356	84	0.77451	0.37209	0.0572
IESPGM.PTET51.1.100.294780	100	0.72519	0.35135	0.1175
IESPGM.PTET51.1.100.29751	28	0.7402	0.21687	0.1273
IESPGM.PTET51.1.100.297944	26	0.68966	0.04412	0.0276
IESPGM.PTET51.1.100.29830	55	0.83616	0.25581	0.1162
IESPGM.PTET51.1.100.299215	45	0.73485	0.04255	0.0104
IESPGM.PTET51.1.100.301139	28	0.74444	0	0
IESPGM.PTET51.1.100.304171	26	0.75641	0	0
IESPGM.PTET51.1.100.305080	38	0.76378	0.01961	0.0318
IESPGM.PTET51.1.100.30724	126	0.66667	0.02632	0
IESPGM.PTET51.1.100.308573	30	0.73611	0	0
IESPGM.PTET51.1.100.309082	26	0.81928	0.03509	0.0179
IESPGM.PTET51.1.100.310191	30	0.83333	0.01	0.0046
IESPGM.PTET51.1.100.311226	26	0.76786	0.27273	0.2051
IESPGM.PTET51.1.100.348	27	0.57407	0	0
IESPGM.PTET51.1.100.37616	53	0.8209	0.09091	0.0608
IESPGM.PTET51.1.100.3813	57	0.78313	0.56818	0.3826
IESPGM.PTET51.1.100.40357	28	0.78281	0.01408	0.0207
IESPGM.PTET51.1.100.41363	47	0.80913	0.39744	0.2342
IESPGM.PTET51.1.100.4388	27	0.7381	0.45455	0.1844
IESPGM.PTET51.1.100.43950	79	0.8327	0.5913	0.4244
IESPGM.PTET51.1.100.44180	29	0.78926	0	0
IESPGM.PTET51.1.100.4531	1374	0.7716	0.55072	0.3933
IESPGM.PTET51.1.100.46774	48	0.80658	0.00645	0
IESPGM.PTET51.1.100.478	28	0.74684	0.2	0.1221
IESPGM.PTET51.1.100.48715	172	0.52033	0	0
IESPGM.PTET51.1.100.49358	49	0.78607	0.00671	0.0034
IESPGM.PTET51.1.100.51654	66	0.78075	0	0
IESPGM.PTET51.1.100.52214	240	0.73026	0	0
IESPGM.PTET51.1.100.54418	64	0.89394	0.77844	0.6488
IESPGM.PTET51.1.100.5534	26	0.76316	0	0.0117
IESPGM.PTET51.1.100.57938	49	0.76433	0.05172	0.0029
IESPGM.PTET51.1.100.5850	28	0.72868	0.0303	0.0216
IESPGM.PTET51.1.100.600	27	0.75	0	0
IESPGM.PTET51.1.100.60110	80	0.75377	0	0
IESPGM.PTET51.1.100.62660	55	0.8	0.2	0.0504
IESPGM.PTET51.1.100.62744	28	0.70707	0.02239	0.0266
IESPGM.PTET51.1.100.63356	93	0.74299	0	0
IESPGM.PTET51.1.100.64557	81	0.81624	0.63158	0.1132
IESPGM.PTET51.1.100.6562	27	0.74306	0.27083	0.1183
IESPGM.PTET51.1.100.67583	27	0.85321	0.21678	0.0627
IESPGM.PTET51.1.100.68534	68	0.83529	0.44604	0.2272
IESPGM.PTET51.1.100.69818	74	0.77108	0	0
IESPGM.PTET51.1.100.69872	47	0.74074	0.14458	0.018
IESPGM.PTET51.1.100.729	28	0.81319	0.2069	0.0803
IESPGM.PTET51.1.100.774	130	0.63128	0.67	0.3865
IESPGM.PTET51.1.100.77898	27	0.8191	0.39048	0.2066
IESPGM.PTET51.1.100.7862	87	0.85235	0.23077	0.3523
IESPGM.PTET51.1.100.81350	47	0.81347	0.19658	0
IESPGM.PTET51.1.100.82506	90	0.80201	0.67164	0.5801
IESPGM.PTET51.1.100.82833	31	0.78632	0.04478	0.0186
IESPGM.PTET51.1.100.83368	110	0.8365	0.59615	0.6186
IESPGM.PTET51.1.100.8576	26	0.79747	0	0
IESPGM.PTET51.1.100.859	28	0.59677	0.075	0
IESPGM.PTET51.1.100.90174	77	0.83051	0	0
IESPGM.PTET51.1.100.91197	27	0.79	0.06757	0.0161
IESPGM.PTET51.1.100.92947	45	0.78571	0	0.0067
IESPGM.PTET51.1.100.93006	28	0.76923	0	0.0062
IESPGM.PTET51.1.100.93288	84	0.85057	0.01111	0.0594
IESPGM.PTET51.1.100.95199	26	0.77037	0.16981	0.0204
IESPGM.PTET51.1.100.989	27	0.15	0	0
IESPGM.PTET51.1.100.99707	27	0.74576	0	0
IESPGM.PTET51.1.101.102528	67	0.79915	0.80328	0.497
IESPGM.PTET51.1.101.104588	57	0.78182	0.38608	0.366
IESPGM.PTET51.1.101.105686	49	0.78173	0	0
IESPGM.PTET51.1.101.107194	47	0.73846	0.27273	0.0912
IESPGM.PTET51.1.101.10783	75	0.81407	0.27407	0.0382
IESPGM.PTET51.1.101.108116	97	0.75244	0.19481	0.0067
IESPGM.PTET51.1.101.108837	29	0.76154	0.01408	0
IESPGM.PTET51.1.101.111129	230	0.80435	0.15126	0.1125
IESPGM.PTET51.1.101.111689	62	0.81921	0.0495	0
IESPGM.PTET51.1.101.112853	59	0.7233	0.0146	0.0035
IESPGM.PTET51.1.101.113273	26	0.77344	0.01449	0.0075
IESPGM.PTET51.1.101.114019	159	0.72515	0.04651	0.0108
IESPGM.PTET51.1.101.115220	160	0.81188	0.37126	0.2287
IESPGM.PTET51.1.101.115874	74	0.77059	0	0
IESPGM.PTET51.1.101.118186	123	0.78431	0.50725	0.2123
IESPGM.PTET51.1.101.119618	82	0.73684	0	0
IESPGM.PTET51.1.101.121504	169	0.81364	0.125	0.0815
IESPGM.PTET51.1.101.124071	194	0.73714	0.53957	0.3733
IESPGM.PTET51.1.101.132663	97	0.80214	0.09756	0.0031
IESPGM.PTET51.1.101.132705	144	0.74372	0.26154	0.0424
IESPGM.PTET51.1.101.134411	27	0.725	0.14286	0.0287
IESPGM.PTET51.1.101.136685	82	0.7772	0.04082	0.0135
IESPGM.PTET51.1.101.140786	44	0.72081	0.49495	0.226
IESPGM.PTET51.1.101.141400	55	0.76847	0.33333	0.0533
IESPGM.PTET51.1.101.141905	65	0.795	0.15179	0.0712
IESPGM.PTET51.1.101.14291	59	0.77626	0.02703	0.0082
IESPGM.PTET51.1.101.144078	69	0.77273	0	0
IESPGM.PTET51.1.101.148919	30	0.76042	0.01802	0
IESPGM.PTET51.1.101.149403	47	0.75779	0	0
IESPGM.PTET51.1.101.150662	58	0.73529	0.70879	0.6111
IESPGM.PTET51.1.101.151549	76	0.81369	0.12676	0.0528
IESPGM.PTET51.1.101.153173	49	0.84541	0.78095	0.5115
IESPGM.PTET51.1.101.155531	171	0.81651	0.29885	0.1486
IESPGM.PTET51.1.101.155692	66	0.81081	0.01235	0
IESPGM.PTET51.1.101.156448	55	0.83333	0.675	0.4677
IESPGM.PTET51.1.101.157167	299	0.77	0.07619	0.0611
IESPGM.PTET51.1.101.158848	203	0.77828	0.71318	0.4265
IESPGM.PTET51.1.101.159388	75	0.79026	0.82424	0.6757
IESPGM.PTET51.1.101.160490	48	0.72115	0.04878	0.0256
IESPGM.PTET51.1.101.161251	70	0.7093	0.01075	0.0028
IESPGM.PTET51.1.101.161840	57	0.76536	0.01538	0
IESPGM.PTET51.1.101.161943	28	0.79769	0.12857	0.0066
IESPGM.PTET51.1.101.163407	49	0.74286	0.03371	0.0065
IESPGM.PTET51.1.101.165732	49	0.75694	0	0
IESPGM.PTET51.1.101.166861	75	0.80347	0.28188	0.2678
IESPGM.PTET51.1.101.16763	59	0.79803	0.19048	0.0642
IESPGM.PTET51.1.101.172371	95	0.74359	0.1358	0.0963
IESPGM.PTET51.1.101.174702	57	0.74306	0.04651	0.0028
IESPGM.PTET51.1.101.176282	95	0.68675	0	0.0036
IESPGM.PTET51.1.101.17694	46	0.80952	0.46988	0.1331
IESPGM.PTET51.1.101.177504	30	0.71226	0	0
IESPGM.PTET51.1.101.180526	75	0.82381	0.71154	0.4355
IESPGM.PTET51.1.101.181273	26	0.67544	0.62727	0.5846
IESPGM.PTET51.1.101.181669	45	0.82564	0.2043	0.0338
IESPGM.PTET51.1.101.182242	28	0.72483	0.01266	0
IESPGM.PTET51.1.101.183653	27	0.73077	0.25	0.0546
IESPGM.PTET51.1.101.186502	216	0.77333	0.71098	0.5811
IESPGM.PTET51.1.101.187824	63	0.77184	0	0
IESPGM.PTET51.1.101.189108	48	0.752	0.36364	0.2022
IESPGM.PTET51.1.101.189441	78	0.74144	0.25641	0.2033
IESPGM.PTET51.1.101.190476	29	0.71429	0.18421	0.0644
IESPGM.PTET51.1.101.191196	44	0.75124	0.67521	0.4536
IESPGM.PTET51.1.101.192766	75	0.75882	0.7541	0.5017
IESPGM.PTET51.1.101.193424	27	0.68047	0.0098	0
IESPGM.PTET51.1.101.193448	26	0.74684	0.32941	0.0433
IESPGM.PTET51.1.101.194097	26	0.78125	0.65169	0.3281
IESPGM.PTET51.1.101.194351	26	0.73913	0.52857	0.44
IESPGM.PTET51.1.101.196132	69	0.74	0.0708	0.0066
IESPGM.PTET51.1.101.197013	97	0.78037	0.3254	0.1685
IESPGM.PTET51.1.101.197046	55	0.765	0	0.0038
IESPGM.PTET51.1.101.197573	28	0.71264	0	0
IESPGM.PTET51.1.101.197874	95	0.75622	0.25547	0.1058
IESPGM.PTET51.1.101.198498	47	0.79545	0.33117	0.0345
IESPGM.PTET51.1.101.201297	86	0.77826	0.024	0
IESPGM.PTET51.1.101.201528	77	0.82927	0.02778	0.0312
IESPGM.PTET51.1.101.204658	71	0.7449	0.2043	0.0408
IESPGM.PTET51.1.101.204739	29	0.72917	0	0
IESPGM.PTET51.1.101.205668	29	0.74444	0	0
IESPGM.PTET51.1.101.206070	56	0.60638	0	0
IESPGM.PTET51.1.101.206650	77	0.92	0.53846	0.4089
IESPGM.PTET51.1.101.207400	77	0.78279	0.02899	0.003
IESPGM.PTET51.1.101.208813	75	0.77124	0.02817	0.0237
IESPGM.PTET51.1.101.20888	68	0.75	0.31373	0.1053
IESPGM.PTET51.1.101.209853	26	0.76437	0.28099	0.1474
IESPGM.PTET51.1.101.210178	30	0.63942	0	0
IESPGM.PTET51.1.101.210997	95	0.875	0.18812	0.0174
IESPGM.PTET51.1.101.215595	29	0.67836	0	0
IESPGM.PTET51.1.101.216064	27	0.76923	0.125	0.0258
IESPGM.PTET51.1.101.216170	28	0.69849	0.10145	0.0062
IESPGM.PTET51.1.101.216344	26	0.77564	0	0
IESPGM.PTET51.1.101.216916	83	0.776	0	0
IESPGM.PTET51.1.101.217084	75	0.7541	0.56198	0.1933
IESPGM.PTET51.1.101.218499	96	0.71523	0.05	0.0063
IESPGM.PTET51.1.101.218828	27	0.73256	0.02439	0.0113
IESPGM.PTET51.1.101.219456	85	0.68041	0.08197	0
IESPGM.PTET51.1.101.219549	27	0.70992	0	0
IESPGM.PTET51.1.101.221146	58	0.7551	0.45614	0.2042
IESPGM.PTET51.1.101.221947	53	0.7807	0	0
IESPGM.PTET51.1.101.222833	81	0.76682	0.01075	0
IESPGM.PTET51.1.101.223282	45	0.73303	0	0
IESPGM.PTET51.1.101.225682	78	0.78616	0.05102	0.0095
IESPGM.PTET51.1.101.225890	56	0.74576	0	0
IESPGM.PTET51.1.101.226588	124	0.78873	0	0.0029
IESPGM.PTET51.1.101.227820	26	0.72189	0.02151	0.0029
IESPGM.PTET51.1.101.228503	198	0.75694	0	0.0096
IESPGM.PTET51.1.101.231433	50	0.72781	0.08696	0.0511
IESPGM.PTET51.1.101.232042	86	0.75595	0.17204	0.0109
IESPGM.PTET51.1.101.232706	55	0.76852	0.60156	0.3472
IESPGM.PTET51.1.101.234695	75	0.72308	0.16102	0.0058
IESPGM.PTET51.1.101.236578	132	0.67045	0	0.0071
IESPGM.PTET51.1.101.237246	26	0.7809	0	0
IESPGM.PTET51.1.101.237753	321	0.81437	0.26923	0.1261
IESPGM.PTET51.1.101.239144	28	0.74118	0	0
IESPGM.PTET51.1.101.239265	56	0.74869	0.00877	0
IESPGM.PTET51.1.101.242239	28	0.75735	0.31132	0.2015
IESPGM.PTET51.1.101.243000	31	0.72376	0.06897	0.022
IESPGM.PTET51.1.101.244954	87	0.77717	0.00935	0.0026
IESPGM.PTET51.1.101.247206	73	0.78698	0.575	0.2642
IESPGM.PTET51.1.101.248483	29	0.70968	0.19811	0.0418
IESPGM.PTET51.1.101.249914	140	0.73575	0.22857	0.0671
IESPGM.PTET51.1.101.250284	47	0.76667	0.08696	0.0829
IESPGM.PTET51.1.101.250928	45	0.72851	0.11957	0.0066
IESPGM.PTET51.1.101.251464	58	0.81122	0.49265	0.4444
IESPGM.PTET51.1.101.254122	45	0.75234	0.33333	0.1412
IESPGM.PTET51.1.101.254221	153	0.81982	0.73333	0.5471
IESPGM.PTET51.1.101.254607	176	0.79208	0.72464	0.3676
IESPGM.PTET51.1.101.254802	311	0.8	0.60938	0.2102
IESPGM.PTET51.1.101.258834	58	0.75439	0.16854	0.027
IESPGM.PTET51.1.101.264077	95	0.81778	0.1	0.0157
IESPGM.PTET51.1.101.271104	71	0.92019	0.14563	0.0583
IESPGM.PTET51.1.101.27153	236	0.73054	0	0
IESPGM.PTET51.1.101.275868	29	0.72857	0.21739	0.0545
IESPGM.PTET51.1.101.276524	28	0.69565	0	0
IESPGM.PTET51.1.101.276534	29	0.74444	0	0
IESPGM.PTET51.1.101.276573	46	0.73364	0.53175	0.381
IESPGM.PTET51.1.101.277099	29	0.76555	0.02105	0.0146
IESPGM.PTET51.1.101.279756	28	0.70769	0.14103	0.0361
IESPGM.PTET51.1.101.280526	47	0.79348	0.68041	0.4198
IESPGM.PTET51.1.101.280673	170	0.79058	0.06061	0.0279
IESPGM.PTET51.1.101.281000	100	0.89441	0.07143	0
IESPGM.PTET51.1.101.282365	29	0.82979	0.45361	0.1724
IESPGM.PTET51.1.101.282518	54	0.78212	0.55102	0.1845
IESPGM.PTET51.1.101.283447	26	0.71341	0.09231	0.0029
IESPGM.PTET51.1.101.283911	26	0.79558	0.01042	0.0027
IESPGM.PTET51.1.101.284971	89	0.84689	0.62651	0.2457
IESPGM.PTET51.1.101.287245	66	0.81223	0.67778	0.2414
IESPGM.PTET51.1.101.288015	94	0.8271	0.85714	0.7095
IESPGM.PTET51.1.101.296191	237	0.69863	0.02105	0
IESPGM.PTET51.1.101.296624	28	0.74163	0	0
IESPGM.PTET51.1.101.297545	481	0.79621	0.29358	0.1281
IESPGM.PTET51.1.101.299821	59	0.78924	0.39286	0.0189
IESPGM.PTET51.1.101.300319	28	0.77103	0	0
IESPGM.PTET51.1.101.300336	75	0.80916	0.32258	0.0225
IESPGM.PTET51.1.101.300910	49	0.78261	0.34737	0.0989
IESPGM.PTET51.1.101.303255	68	0.84475	0.05435	0
IESPGM.PTET51.1.101.303984	527	0.8114	0.49593	0.1284
IESPGM.PTET51.1.101.306318	30	0.74479	0.02222	0
IESPGM.PTET51.1.101.306590	27	0.78857	0.65605	0.7305
IESPGM.PTET51.1.101.306699	86	0.79186	0.85714	0.6253
IESPGM.PTET51.1.101.309204	160	0.785	0.16667	0.014
IESPGM.PTET51.1.101.32223	29	0.77949	0	0
IESPGM.PTET51.1.101.39840	85	0.70621	0	0
IESPGM.PTET51.1.101.39860	48	0.75635	0.10227	0.0032
IESPGM.PTET51.1.101.41863	85	0.82955	0	0
IESPGM.PTET51.1.101.440	76	0.81277	0.25926	0.2734
IESPGM.PTET51.1.101.44984	79	0.76892	0.80734	0.1993
IESPGM.PTET51.1.101.46667	74	0.64497	0	0
IESPGM.PTET51.1.101.51333	76	0.66162	0.05208	0
IESPGM.PTET51.1.101.53271	80	0.78853	0.24074	0.0695
IESPGM.PTET51.1.101.57569	44	0.78421	0	0
IESPGM.PTET51.1.101.58222	69	0.76037	0	0
IESPGM.PTET51.1.101.60413	125	0.7561	0.01124	0.0033
IESPGM.PTET51.1.101.61478	124	0.84186	0.69231	0.7521
IESPGM.PTET51.1.101.62583	75	0.75714	0	0
IESPGM.PTET51.1.101.62870	29	0.77114	0	0.0058
IESPGM.PTET51.1.101.63620	78	0.8655	0.55556	0.2153
IESPGM.PTET51.1.101.64088	97	0.69725	0.11504	0.0259
IESPGM.PTET51.1.101.68933	78	0.82212	0	0
IESPGM.PTET51.1.101.70274	100	0.74884	0	0.0031
IESPGM.PTET51.1.101.72966	88	0.69481	0	0
IESPGM.PTET51.1.101.74123	57	0.74342	0.22388	0.0854
IESPGM.PTET51.1.101.76968	87	0.8	0.32184	0.0963
IESPGM.PTET51.1.101.80608	101	0.64677	0.01835	0
IESPGM.PTET51.1.101.82063	54	0.73438	0	0.0035
IESPGM.PTET51.1.101.84812	356	0.80083	0.07447	0.0031
IESPGM.PTET51.1.101.85360	26	0.71818	0	0
IESPGM.PTET51.1.101.98453	31	0.99375	1	0.0035
IESPGM.PTET51.1.101.99021	49	0.97386	1	0.1474
IESPGM.PTET51.1.101.99755	74	0.97159	0.95312	0.0471
IESPGM.PTET51.1.102.100495	77	0.77459	0.39362	0.1756
IESPGM.PTET51.1.102.103022	458	0.77434	0.27273	0.1588
IESPGM.PTET51.1.102.103339	130	0.74468	0.07143	0.0369
IESPGM.PTET51.1.102.103636	29	0.74009	0.02667	0
IESPGM.PTET51.1.102.106802	135	0.82474	0.68085	0.6556
IESPGM.PTET51.1.102.108512	27	0.76471	0.28125	0.0449
IESPGM.PTET51.1.102.113693	79	0.83193	0.0625	0.0032
IESPGM.PTET51.1.102.117025	106	0.78988	0.69784	0.3598
IESPGM.PTET51.1.102.120922	116	0.78061	0.2	0.0168
IESPGM.PTET51.1.102.124602	45	0.78808	0.35897	0.1429
IESPGM.PTET51.1.102.126331	44	0.77193	0.05208	0.024
IESPGM.PTET51.1.102.126400	29	0.73016	0.04878	0.0068
IESPGM.PTET51.1.102.127178	28	0.74725	0.13	0.0313
IESPGM.PTET51.1.102.127566	93	0.78733	0.01075	0.0068
IESPGM.PTET51.1.102.127663	26	0.71698	0.16	0.0144
IESPGM.PTET51.1.102.127955	44	0.75691	0.5641	0.52
IESPGM.PTET51.1.102.128234	29	0.74879	0.13158	0.0428
IESPGM.PTET51.1.102.129940	45	0.7868	0.06557	0.041
IESPGM.PTET51.1.102.130735	67	0.82051	0.70435	0.4272
IESPGM.PTET51.1.102.133128	28	0.66848	0	0
IESPGM.PTET51.1.102.134732	30	0.71689	0	0
IESPGM.PTET51.1.102.136138	29	0.71354	0.10714	0.0254
IESPGM.PTET51.1.102.136786	27	0.7735	0.50495	0.486
IESPGM.PTET51.1.102.137155	27	0.71717	0.0411	0.0093
IESPGM.PTET51.1.102.137216	128	0.78088	0.76596	0.5017
IESPGM.PTET51.1.102.140088	74	0.69712	0	0.0032
IESPGM.PTET51.1.102.143281	29	0.78767	0	0
IESPGM.PTET51.1.102.144114	45	0.72393	0.01042	0
IESPGM.PTET51.1.102.145832	48	0.78344	0.00962	0
IESPGM.PTET51.1.102.146546	27	0.70157	0.17895	0.0331
IESPGM.PTET51.1.102.146661	27	0.71123	0.47107	0.1654
IESPGM.PTET51.1.102.147347	509	0.7029	0.09677	0.0085
IESPGM.PTET51.1.102.148078	30	0.76796	0	0
IESPGM.PTET51.1.102.148345	108	0.80423	0.02597	0.0159
IESPGM.PTET51.1.102.150369	46	0.74603	0.01681	0
IESPGM.PTET51.1.102.151039	31	0.00595	0	0.0498
IESPGM.PTET51.1.102.151480	60	0.62097	0	0
IESPGM.PTET51.1.102.155645	76	0.78243	0	0
IESPGM.PTET51.1.102.156274	31	0.7402	0	0
IESPGM.PTET51.1.102.158867	75	0.77436	0	0.0034
IESPGM.PTET51.1.102.159025	31	0.81366	0.40367	0.1205
IESPGM.PTET51.1.102.159398	47	0.77033	0	0
IESPGM.PTET51.1.102.166880	49	0.835	0.44681	0.2109
IESPGM.PTET51.1.102.168465	29	0.75706	0	0.0031
IESPGM.PTET51.1.102.168961	68	0.75728	0.23958	0.0733
IESPGM.PTET51.1.102.169781	77	0.78261	0.18987	0.0205
IESPGM.PTET51.1.102.170563	49	0.7868	0.15827	0.0063
IESPGM.PTET51.1.102.171869	69	0.78788	0.00613	0.0034
IESPGM.PTET51.1.102.17356	137	0.81366	0.01408	0.0099
IESPGM.PTET51.1.102.173711	50	0.72	0	0.003
IESPGM.PTET51.1.102.175502	349	0.77143	0.725	0.6384
IESPGM.PTET51.1.102.177353	104	0.76238	0.29204	0.03
IESPGM.PTET51.1.102.178262	114	0.73404	0.05263	0.0031
IESPGM.PTET51.1.102.179155	59	0.79612	0.15152	0.0255
IESPGM.PTET51.1.102.181718	28	0.6573	0.04348	0.0107
IESPGM.PTET51.1.102.18202	27	0.84496	0.47761	0.3676
IESPGM.PTET51.1.102.184090	404	0.62319	0.04211	0.0472
IESPGM.PTET51.1.102.184234	99	0.68317	0.01087	0.036
IESPGM.PTET51.1.102.184345	26	0.73944	0.06742	0
IESPGM.PTET51.1.102.185044	78	0.65094	0	0
IESPGM.PTET51.1.102.187070	66	0.82692	0.01031	0.0037
IESPGM.PTET51.1.102.187300	27	0.79845	0	0.0062
IESPGM.PTET51.1.102.187772	29	0.72671	0	0
IESPGM.PTET51.1.102.188653	48	0.72034	0.02532	0.0065
IESPGM.PTET51.1.102.188666	26	0.68041	0	0
IESPGM.PTET51.1.102.189920	74	0.76119	0.17361	0.0754
IESPGM.PTET51.1.102.194317	98	0.70558	0.77301	0.7565
IESPGM.PTET51.1.102.194741	80	0.79661	0.52586	0.1298
IESPGM.PTET51.1.102.194752	28	0.76796	0.22353	0.0273
IESPGM.PTET51.1.102.194782	29	0.7766	0.3301	0.0635
IESPGM.PTET51.1.102.195026	48	0.80952	0	0
IESPGM.PTET51.1.102.19685	28	0.77528	0	0
IESPGM.PTET51.1.102.198572	28	0.69863	0.0303	0.0035
IESPGM.PTET51.1.102.198760	78	0.78289	0.04545	0.0261
IESPGM.PTET51.1.102.199688	100	0.74346	0	0
IESPGM.PTET51.1.102.200268	27	0.71812	0	0
IESPGM.PTET51.1.102.200868	68	0.65217	0	0
IESPGM.PTET51.1.102.202234	31	0.72189	0	0
IESPGM.PTET51.1.102.203101	66	0.75258	0	0
IESPGM.PTET51.1.102.209144	74	0.68707	0	0
IESPGM.PTET51.1.102.209812	45	0.6443	0.05128	0.0027
IESPGM.PTET51.1.102.211271	29	0.67521	0.03175	0.0268
IESPGM.PTET51.1.102.211453	26	0.66355	0.12941	0.0329
IESPGM.PTET51.1.102.211516	137	0.69939	0.01961	0
IESPGM.PTET51.1.102.211980	66	0.73864	0	0
IESPGM.PTET51.1.102.216628	50	0.77401	0.00877	0
IESPGM.PTET51.1.102.216959	29	0.72143	0	0
IESPGM.PTET51.1.102.219747	46	0.65341	0.01075	0
IESPGM.PTET51.1.102.221002	114	0.69697	0.15584	0.0263
IESPGM.PTET51.1.102.221815	31	0.68142	0.01538	0
IESPGM.PTET51.1.102.222375	49	0.72535	0.01639	0.0062
IESPGM.PTET51.1.102.224072	56	0.7381	0.56364	0.1895
IESPGM.PTET51.1.102.224473	28	0.74834	0.03448	0
IESPGM.PTET51.1.102.227094	75	0.75159	0.12389	0.0522
IESPGM.PTET51.1.102.227399	30	0.68992	0.06098	0.0106
IESPGM.PTET51.1.102.231479	288	0.72189	0.03636	0.024
IESPGM.PTET51.1.102.233799	128	0.75362	0.2973	0.3178
IESPGM.PTET51.1.102.234325	62	0.79286	0.18987	0.0478
IESPGM.PTET51.1.102.237601	97	0.66412	0.28947	0.0217
IESPGM.PTET51.1.102.238217	77	0.72936	0.26263	0.1268
IESPGM.PTET51.1.102.239370	30	0.74342	0.00508	0
IESPGM.PTET51.1.102.240230	48	0.67485	0	0
IESPGM.PTET51.1.102.241463	67	0.79375	0.10791	0.0947
IESPGM.PTET51.1.102.241774	61	0.77128	0.39773	0.2331
IESPGM.PTET51.1.102.242050	44	0.76582	0	0.0028
IESPGM.PTET51.1.102.242245	104	0.83152	0.30286	0.0751
IESPGM.PTET51.1.102.242730	107	0.64167	0	0
IESPGM.PTET51.1.102.245707	221	0.72956	0.65432	0.6532
IESPGM.PTET51.1.102.245921	29	0.70213	0.20213	0.0427
IESPGM.PTET51.1.102.246043	27	0.67391	0.42857	0.2339
IESPGM.PTET51.1.102.246085	78	0.80583	0.32584	0.1147
IESPGM.PTET51.1.102.246308	56	0.66667	0.66026	0.542
IESPGM.PTET51.1.102.246537	27	0.61538	0	0
IESPGM.PTET51.1.102.247123	27	0.65546	0.78495	0.5932
IESPGM.PTET51.1.102.247727	45	0.69182	0.83	0.6183
IESPGM.PTET51.1.102.248363	30	0.67114	0	0.003
IESPGM.PTET51.1.102.249528	55	0.7029	0.09375	0.0143
IESPGM.PTET51.1.102.249759	58	0.70349	0.61111	0.3084
IESPGM.PTET51.1.102.250259	66	0.69697	0.18103	0.1125
IESPGM.PTET51.1.102.250681	28	0.59843	0.41667	0.1015
IESPGM.PTET51.1.102.250816	46	0.78146	0.28205	0.1122
IESPGM.PTET51.1.102.251326	78	0.73248	0.56738	0.4549
IESPGM.PTET51.1.102.253267	85	0.70968	0.13684	0.0149
IESPGM.PTET51.1.102.254319	45	0.64912	0	0
IESPGM.PTET51.1.102.254773	43	0.6973	0.15116	0.0198
IESPGM.PTET51.1.102.255707	56	0.74138	0.37984	0.1328
IESPGM.PTET51.1.102.256380	103	0.68153	0	0.0066
IESPGM.PTET51.1.102.256550	88	0.69312	0.26415	0.1344
IESPGM.PTET51.1.102.256912	56	0.69461	0.06849	0.0067
IESPGM.PTET51.1.102.257349	28	0.66434	0.01282	0
IESPGM.PTET51.1.102.257909	145	0.78313	0.54545	0.4151
IESPGM.PTET51.1.102.259303	28	0.67669	0.05932	0.0167
IESPGM.PTET51.1.102.260120	58	0.72368	0.01351	0
IESPGM.PTET51.1.102.260961	45	0.72251	0.43902	0.1661
IESPGM.PTET51.1.102.261458	47	0.64238	0.00746	0
IESPGM.PTET51.1.102.262958	27	0.625	0.45385	0.2055
IESPGM.PTET51.1.102.263530	48	0.65741	0.1039	0.0316
IESPGM.PTET51.1.102.263614	108	0.70642	0	0
IESPGM.PTET51.1.102.263984	112	0.74737	0.58654	0.2692
IESPGM.PTET51.1.102.264084	27	0.69872	0.05952	0.0216
IESPGM.PTET51.1.102.264343	45	0.73288	0.55238	0.3859
IESPGM.PTET51.1.102.265328	45	0.75625	0.38168	0.1333
IESPGM.PTET51.1.102.266028	29	0.70423	0.03509	0.0061
IESPGM.PTET51.1.102.266142	58	0.74118	0.21154	0.0994
IESPGM.PTET51.1.102.267456	48	0.63924	0	0
IESPGM.PTET51.1.102.268062	27	0.67188	0	0
IESPGM.PTET51.1.102.268307	82	0.71676	0.48571	0.0986
IESPGM.PTET51.1.102.26834	89	0.78027	0.00725	0.0032
IESPGM.PTET51.1.102.270752	45	0.67391	0.31461	0.2492
IESPGM.PTET51.1.102.270892	76	0.74342	0.56122	0.3536
IESPGM.PTET51.1.102.272135	28	0.68571	0.01471	0.0243
IESPGM.PTET51.1.102.272456	107	0.78351	0.86131	0.5826
IESPGM.PTET51.1.102.272672	76	0.66129	0.44615	0.2697
IESPGM.PTET51.1.102.274347	139	0.84444	0.1129	0.0472
IESPGM.PTET51.1.102.274672	26	0.69474	0	0
IESPGM.PTET51.1.102.277840	202	0.72269	0.56028	0.6322
IESPGM.PTET51.1.102.279229	72	0.81061	0.31667	0.0977
IESPGM.PTET51.1.102.280036	98	0.93496	0.61404	0.4319
IESPGM.PTET51.1.102.282705	302	0.80488	0.5641	0.2078
IESPGM.PTET51.1.102.283320	66	0.85263	0.47059	0.224
IESPGM.PTET51.1.102.283329	27	0.84337	0.27586	0.1069
IESPGM.PTET51.1.102.283744	27	0.79787	0.44444	0.1692
IESPGM.PTET51.1.102.283777	28	0.7439	0.34615	0.0644
IESPGM.PTET51.1.102.283859	45	0.83333	0	0
IESPGM.PTET51.1.102.283911	44	0.8	0.36364	0.1328
IESPGM.PTET51.1.102.284097	26	0.81176	0	0.0037
IESPGM.PTET51.1.102.284406	26	0.75862	0	0
IESPGM.PTET51.1.102.284591	26	0.73438	0.09524	0.0275
IESPGM.PTET51.1.102.284999	29	0.72381	0.45	0.227
IESPGM.PTET51.1.102.285026	26	0.74468	0.13333	0.0222
IESPGM.PTET51.1.102.285077	29	0.72826	0.16216	0.0244
IESPGM.PTET51.1.102.285133	26	0.74419	0	0
IESPGM.PTET51.1.102.285240	26	0.73394	0	0
IESPGM.PTET51.1.102.286718	26	0.68382	0	0
IESPGM.PTET51.1.102.286739	29	0.70803	0	0
IESPGM.PTET51.1.102.28810	106	0.84694	0	0
IESPGM.PTET51.1.102.289164	102	0.82075	0.59406	0.4979
IESPGM.PTET51.1.102.289278	108	0.72034	0.02041	0
IESPGM.PTET51.1.102.293051	28	0.72436	0.27083	0.1083
IESPGM.PTET51.1.102.29435	26	0.73446	0	0
IESPGM.PTET51.1.102.297980	68	0.80357	0.49425	0.4713
IESPGM.PTET51.1.102.300914	45	0.68293	0	0
IESPGM.PTET51.1.102.301520	28	0.72785	0.02667	0.0031
IESPGM.PTET51.1.102.30307	93	0.60403	0	0
IESPGM.PTET51.1.102.307066	33	0	0	0
IESPGM.PTET51.1.102.307337	4170	1	1	1
IESPGM.PTET51.1.102.310630	1174	0.0038	0.00651	0.0063
IESPGM.PTET51.1.102.32048	177	0.75728	0.42222	0.3196
IESPGM.PTET51.1.102.38391	74	0.78788	0	0
IESPGM.PTET51.1.102.38510	97	0.84971	0.38182	0.1454
IESPGM.PTET51.1.102.39164	71	0.80272	0.16129	0.0452
IESPGM.PTET51.1.102.39186	26	0.73214	0.04167	0.0124
IESPGM.PTET51.1.102.39224	26	0.75258	0.125	0.0237
IESPGM.PTET51.1.102.39638	26	0.72857	0.14286	0.0582
IESPGM.PTET51.1.102.39763	128	0.78922	0.56863	0.6344
IESPGM.PTET51.1.102.39952	26	0.6755	0.0381	0
IESPGM.PTET51.1.102.40002	27	0.72667	0.06349	0.0181
IESPGM.PTET51.1.102.40149	167	0.79487	0.12963	0.0198
IESPGM.PTET51.1.102.40177	26	0.77236	0.6	0.19
IESPGM.PTET51.1.102.40596	47	0.76744	0.15152	0.0209
IESPGM.PTET51.1.102.40632	26	0.75182	0	0
IESPGM.PTET51.1.102.40987	26	0.78295	0	0
IESPGM.PTET51.1.102.41002	76	0.79866	0.23171	0.0427
IESPGM.PTET51.1.102.44076	66	0.80526	0.21429	0.0221
IESPGM.PTET51.1.102.44091	44	0.78261	0.05	0.0125
IESPGM.PTET51.1.102.44437	44	0.76613	0	0
IESPGM.PTET51.1.102.44473	47	0.82707	0	0
IESPGM.PTET51.1.102.44527	87	0.84138	0.06667	0.0061
IESPGM.PTET51.1.102.44904	28	0.75182	0.02083	0.0031
IESPGM.PTET51.1.102.45079	26	0.69697	0.05357	0.0065
IESPGM.PTET51.1.102.45129	31	0.8	0	0
IESPGM.PTET51.1.102.47171	45	0.80571	0.5	0.1738
IESPGM.PTET51.1.102.48637	27	0.73543	0	0
IESPGM.PTET51.1.102.56135	28	0.80531	0.18947	0.0229
IESPGM.PTET51.1.102.56205	28	0.78333	0.44048	0.1697
IESPGM.PTET51.1.102.56685	72	0.83858	0.76613	0.1688
IESPGM.PTET51.1.102.61830	74	0.78947	0.7037	0.2114
IESPGM.PTET51.1.102.62593	27	0.7541	0	0
IESPGM.PTET51.1.102.66043	105	0.60843	0	0
IESPGM.PTET51.1.102.66183	56	0.81111	0.02679	0.0108
IESPGM.PTET51.1.102.67804	27	0.84	0.04444	0.005
IESPGM.PTET51.1.102.69515	59	0.74783	0.32075	0.1171
IESPGM.PTET51.1.102.70322	94	0.70297	0.01163	0
IESPGM.PTET51.1.102.74426	74	0.63448	0	0
IESPGM.PTET51.1.102.74527	56	0.73224	0.34091	0.1124
IESPGM.PTET51.1.102.7637	28	0.75177	0.66355	0.4702
IESPGM.PTET51.1.102.77188	49	0.79679	0.04717	0.0037
IESPGM.PTET51.1.102.78320	94	0.82716	0	0
IESPGM.PTET51.1.102.79650	32	0.78906	0	0
IESPGM.PTET51.1.102.79749	45	0.77778	0.125	0.0421
IESPGM.PTET51.1.102.80247	26	0.76027	0	0
IESPGM.PTET51.1.102.80879	191	0.78222	0.31707	0.119
IESPGM.PTET51.1.102.81150	26	0.75	0.04054	0.0084
IESPGM.PTET51.1.102.82206	26	0.75806	0	0.0366
IESPGM.PTET51.1.102.82841	76	0.82629	0.58333	0.5911
IESPGM.PTET51.1.102.85330	27	0.67081	0	0
IESPGM.PTET51.1.102.85369	28	0.77401	0.01031	0.0064
IESPGM.PTET51.1.102.87777	64	0.82072	0.78358	0.2807
IESPGM.PTET51.1.102.8871	45	0.81347	0.275	0.1721
IESPGM.PTET51.1.102.89425	179	0.74449	0.46667	0.1308
IESPGM.PTET51.1.102.96259	84	0.78325	0.11364	0.011
IESPGM.PTET51.1.102.97473	48	0.805	0	0.0066
IESPGM.PTET51.1.102.99003	195	0.83333	0.13084	0.078
IESPGM.PTET51.1.103.100508	46	0.66471	0.51961	0.1303
IESPGM.PTET51.1.103.101939	79	0.52991	0.08108	0
IESPGM.PTET51.1.103.103072	49	0.67308	0.2027	0.0263
IESPGM.PTET51.1.103.103199	27	0.68831	0.09091	0.0059
IESPGM.PTET51.1.103.103562	88	0.75446	0.57895	0.2735
IESPGM.PTET51.1.103.104153	29	0.70811	0.05825	0.0088
IESPGM.PTET51.1.103.105244	74	0.75325	0.53061	0.094
IESPGM.PTET51.1.103.105980	89	0.69231	0.01754	0
IESPGM.PTET51.1.103.10756	41	0.89655	0.33333	0.3056
IESPGM.PTET51.1.103.107915	66	0.72222	0.0137	0.0149
IESPGM.PTET51.1.103.108277	48	0.72781	0.01493	0
IESPGM.PTET51.1.103.110292	28	0.71006	0.01299	0
IESPGM.PTET51.1.103.110624	50	0.81481	0.20779	0.0394
IESPGM.PTET51.1.103.11219	57	0.88889	0.52778	0.5545
IESPGM.PTET51.1.103.112637	43	0.67153	0.07843	0.0167
IESPGM.PTET51.1.103.113234	76	0.69643	0.28571	0.0573
IESPGM.PTET51.1.103.114084	47	0.72947	0.10256	0.0736
IESPGM.PTET51.1.103.115634	26	0.72393	0	0.0062
IESPGM.PTET51.1.103.115915	98	0.73418	0.00585	0
IESPGM.PTET51.1.103.116279	29	0.71839	0.02273	0.0068
IESPGM.PTET51.1.103.116500	28	0.7	0.11429	0.023
IESPGM.PTET51.1.103.118147	28	0.65341	0.02083	0
IESPGM.PTET51.1.103.118595	69	0.68919	0.21739	0.0099
IESPGM.PTET51.1.103.119885	56	0.76667	0.01613	0
IESPGM.PTET51.1.103.120005	29	0.73438	0	0
IESPGM.PTET51.1.103.120315	27	0.6875	0	0
IESPGM.PTET51.1.103.121323	791	0.78095	0.76471	0.3713
IESPGM.PTET51.1.103.123425	28	0.63551	0.33333	0.0841
IESPGM.PTET51.1.103.125681	2771	0.75758	0.58537	0.3713
IESPGM.PTET51.1.103.128125	261	0.75362	0.69863	0.4812
IESPGM.PTET51.1.103.136307	184	0.85	0.0155	0
IESPGM.PTET51.1.103.137111	48	0.72109	0.2963	0.2208
IESPGM.PTET51.1.103.138451	46	0.79878	0.2375	0.1574
IESPGM.PTET51.1.103.140536	79	0.78804	0.21277	0.0112
IESPGM.PTET51.1.103.140715	27	0.72603	0	0
IESPGM.PTET51.1.103.140847	74	0.8069	0.04545	0.0058
IESPGM.PTET51.1.103.143237	46	0.77358	0	0.0032
IESPGM.PTET51.1.103.144057	87	0.71642	0	0
IESPGM.PTET51.1.103.149905	30	0.71676	0	0
IESPGM.PTET51.1.103.150345	86	0.8	0.74194	0.4669
IESPGM.PTET51.1.103.150882	77	0.75122	0.72826	0.6921
IESPGM.PTET51.1.103.155856	75	0.72472	0.11111	0.0449
IESPGM.PTET51.1.103.155911	48	0.7707	0.2783	0.0618
IESPGM.PTET51.1.103.157208	165	0.78512	0.80247	0.848
IESPGM.PTET51.1.103.158341	79	0.8125	0.45918	0.0717
IESPGM.PTET51.1.103.158968	49	0.69048	0.19091	0.0358
IESPGM.PTET51.1.103.159572	67	0.78059	0.24806	0.0619
IESPGM.PTET51.1.103.159894	59	0.77419	0.10843	0.0029
IESPGM.PTET51.1.103.161909	89	0.73874	0.07143	0
IESPGM.PTET51.1.103.163078	127	0.77049	0.06742	0
IESPGM.PTET51.1.103.16343	26	0.75	0	0
IESPGM.PTET51.1.103.165021	106	0.85119	0.27184	0.0688
IESPGM.PTET51.1.103.165191	106	0.75	0	0.0104
IESPGM.PTET51.1.103.16530	26	0.7623	0	0
IESPGM.PTET51.1.103.167479	93	0.77665	0.02174	0
IESPGM.PTET51.1.103.170858	84	0.7992	0.47826	0.1419
IESPGM.PTET51.1.103.17096	26	0.73196	0.01613	0.0139
IESPGM.PTET51.1.103.172393	29	0.76398	0.14912	0.0558
IESPGM.PTET51.1.103.172454	28	0.76687	0.47619	0.2212
IESPGM.PTET51.1.103.172473	46	0.78824	0.59184	0.1923
IESPGM.PTET51.1.103.172504	29	0.76023	0.14563	0.0265
IESPGM.PTET51.1.103.173432	51	0.8012	0.37349	0.0579
IESPGM.PTET51.1.103.173932	28	0.7	0.02548	0.0391
IESPGM.PTET51.1.103.177611	2462	0.82379	0.08696	0.0063
IESPGM.PTET51.1.103.177839	55	0.79688	0.61719	0.3195
IESPGM.PTET51.1.103.177909	25	0	0	0
IESPGM.PTET51.1.103.178123	46	0.78698	0	0
IESPGM.PTET51.1.103.178225	30	0.69444	0.07921	0.0061
IESPGM.PTET51.1.103.178654	44	0.72472	0.46552	0.1167
IESPGM.PTET51.1.103.18054	81	0.80749	0.46602	0.0928
IESPGM.PTET51.1.103.181902	70	0.75221	0	0
IESPGM.PTET51.1.103.182260	47	0.77686	0.04211	0.0141
IESPGM.PTET51.1.103.182406	65	0.78788	0	0
IESPGM.PTET51.1.103.183611	75	0.79695	0.21212	0.0035
IESPGM.PTET51.1.103.184424	46	0.76415	0.30612	0.2298
IESPGM.PTET51.1.103.187862	47	0.83333	0.03571	0.0039
IESPGM.PTET51.1.103.191188	29	0.74737	0.0177	0.0031
IESPGM.PTET51.1.103.191353	142	0.78855	0.77311	0.4372
IESPGM.PTET51.1.103.191963	28	0.69118	0.06294	0.025
IESPGM.PTET51.1.103.192423	29	0.72683	0.02899	0.0029
IESPGM.PTET51.1.103.193358	66	0.74725	0.55882	0.2
IESPGM.PTET51.1.103.19395	45	0.75625	0.0137	0.0074
IESPGM.PTET51.1.103.194671	28	0.74146	0.01681	0
IESPGM.PTET51.1.103.195887	38	0.75556	0.11278	0.0075
IESPGM.PTET51.1.103.196637	30	0.7451	0.3578	0.1912
IESPGM.PTET51.1.103.197273	78	0.83505	0.09091	0
IESPGM.PTET51.1.103.198402	154	0.74877	0.70769	0.7323
IESPGM.PTET51.1.103.199208	29	0.78261	0.52381	0.2851
IESPGM.PTET51.1.103.199362	85	0.78205	0.27835	0.0225
IESPGM.PTET51.1.103.200379	28	0.79208	0.15957	0.0253
IESPGM.PTET51.1.103.200627	26	0.72603	0.5303	0.3129
IESPGM.PTET51.1.103.201261	44	0.80513	0.12987	0.0133
IESPGM.PTET51.1.103.201899	48	0.80543	0.14286	0.0208
IESPGM.PTET51.1.103.202982	50	0.74627	0.05952	0.0237
IESPGM.PTET51.1.103.203078	105	0.84956	0.64748	0.5199
IESPGM.PTET51.1.103.203209	44	0.80543	0.28723	0.1338
IESPGM.PTET51.1.103.204287	77	0.7751	0.51613	0.1756
IESPGM.PTET51.1.103.20717	53	0.73481	0	0
IESPGM.PTET51.1.103.207876	88	0.67836	0	0.0027
IESPGM.PTET51.1.103.209295	98	0.81111	0.31325	0.1285
IESPGM.PTET51.1.103.209404	130	0.79221	0.66019	0.7215
IESPGM.PTET51.1.103.211107	27	0.73944	0	0
IESPGM.PTET51.1.103.211139	26	0.8	0	0
IESPGM.PTET51.1.103.215671	50	0.84236	0.38384	0.1434
IESPGM.PTET51.1.103.216283	60	0.79167	0.44595	0.2
IESPGM.PTET51.1.103.216897	119	0.79116	0.41284	0.2154
IESPGM.PTET51.1.103.222936	67	0.79397	0.25532	0.1186
IESPGM.PTET51.1.103.223030	28	0.73469	0.33735	0.1028
IESPGM.PTET51.1.103.225288	56	0.80864	0.18421	0.0445
IESPGM.PTET51.1.103.233063	45	0.74107	0.14062	0.0637
IESPGM.PTET51.1.103.233081	45	0.78075	0.68354	0.2067
IESPGM.PTET51.1.103.23349	27	0.73333	0	0
IESPGM.PTET51.1.103.234194	84	0.77863	0.04545	0.0098
IESPGM.PTET51.1.103.235492	62	0.5812	0	0
IESPGM.PTET51.1.103.236863	59	0.77828	0	0
IESPGM.PTET51.1.103.237824	27	0.66667	0.02419	0.0162
IESPGM.PTET51.1.103.238404	68	0.78039	0	0.0027
IESPGM.PTET51.1.103.239149	29	0.7551	0.47423	0.1125
IESPGM.PTET51.1.103.240181	87	0.79333	0.84259	0.6806
IESPGM.PTET51.1.103.243668	97	0.80745	0.85981	0.542
IESPGM.PTET51.1.103.244027	29	0.75275	0	0
IESPGM.PTET51.1.103.246329	31	0.74157	0.01471	0.0035
IESPGM.PTET51.1.103.247165	47	0.81159	0.19178	0.0252
IESPGM.PTET51.1.103.247189	96	0.8022	0.01408	0.0031
IESPGM.PTET51.1.103.248414	51	0.76023	0.12121	0.0056
IESPGM.PTET51.1.103.250509	31	0.74348	0	0
IESPGM.PTET51.1.103.254791	68	0.76265	0.42453	0.0581
IESPGM.PTET51.1.103.256100	31	0.78571	0.04861	0.0035
IESPGM.PTET51.1.103.257144	76	0.82008	0.58394	0.2118
IESPGM.PTET51.1.103.260681	59	0.80861	0.21569	0.0246
IESPGM.PTET51.1.103.261647	67	0.78082	0.23944	0.0367
IESPGM.PTET51.1.103.262846	57	0.73936	0.01802	0
IESPGM.PTET51.1.103.264667	46	0.8	0	0
IESPGM.PTET51.1.103.267805	49	0.71429	0.0813	0.0148
IESPGM.PTET51.1.103.269679	61	0.72628	0.03261	0.0094
IESPGM.PTET51.1.103.270288	26	0.75263	0.09709	0.0037
IESPGM.PTET51.1.103.270517	26	0.7663	0.08696	0.0096
IESPGM.PTET51.1.103.27057	37	0.76506	0	0
IESPGM.PTET51.1.103.270824	58	0.79012	0	0
IESPGM.PTET51.1.103.271236	28	0.79208	0.10744	0.0205
IESPGM.PTET51.1.103.273807	28	0.70513	0	0
IESPGM.PTET51.1.103.276221	28	0.74619	0.09574	0.0728
IESPGM.PTET51.1.103.278253	75	0.82328	0.57463	0.4528
IESPGM.PTET51.1.103.278484	65	0.79717	0.20492	0.2355
IESPGM.PTET51.1.103.278770	58	0.81215	0.17857	0.0123
IESPGM.PTET51.1.103.279083	44	0.79085	0	0
IESPGM.PTET51.1.103.279421	94	0.81604	0.06522	0.0096
IESPGM.PTET51.1.103.280146	28	0.80916	0	0
IESPGM.PTET51.1.103.280199	28	0.74667	0	0
IESPGM.PTET51.1.103.28184	28	0.67213	0	0
IESPGM.PTET51.1.103.282427	86	0.81092	0.77714	0.6326
IESPGM.PTET51.1.103.283470	28	0.72626	0	0
IESPGM.PTET51.1.103.283998	27	0.77419	0	0
IESPGM.PTET51.1.103.284597	27	0.70892	0.06154	0.0402
IESPGM.PTET51.1.103.286904	146	0.85714	0.53947	0.2838
IESPGM.PTET51.1.103.288149	27	0.81818	0.73188	0.6667
IESPGM.PTET51.1.103.289883	27	0.84615	0.3012	0.2472
IESPGM.PTET51.1.103.290883	27	0.8042	0.49351	0.392
IESPGM.PTET51.1.103.290935	26	0.78231	0.62319	0.5939
IESPGM.PTET51.1.103.291086	27	0.85034	0.05357	0.2055
IESPGM.PTET51.1.103.29162	29	0.61151	0	0
IESPGM.PTET51.1.103.292153	26	0.88024	0.62766	0.4506
IESPGM.PTET51.1.103.292529	74	0.85185	0.64773	0.7698
IESPGM.PTET51.1.103.293254	29	0.81319	0.35714	0.3523
IESPGM.PTET51.1.103.293807	111	0.87736	0.76724	0.8057
IESPGM.PTET51.1.103.297466	139	0.88889	0.18966	0.2098
IESPGM.PTET51.1.103.29886	57	0.75622	0	0
IESPGM.PTET51.1.103.300361	47	0.92857	0.60656	0.3027
IESPGM.PTET51.1.103.30131	28	0.6973	0.18889	0.0348
IESPGM.PTET51.1.103.34110	57	0.70748	0.04839	0.1044
IESPGM.PTET51.1.103.34326	75	0.73575	0.00847	0
IESPGM.PTET51.1.103.37432	45	0.66864	0.448	0.2254
IESPGM.PTET51.1.103.38817	29	0.69591	0.0315	0.0465
IESPGM.PTET51.1.103.40466	30	0.6371	0	0
IESPGM.PTET51.1.103.42223	111	0.84286	0.20408	0.2441
IESPGM.PTET51.1.103.43918	27	0.70085	0.57447	0.5468
IESPGM.PTET51.1.103.44625	135	0.77838	0.75701	0.4174
IESPGM.PTET51.1.103.45100	68	0.7076	0	0.0029
IESPGM.PTET51.1.103.46064	49	0.79518	0.01562	0
IESPGM.PTET51.1.103.48181	58	0.71831	0.17647	0.1337
IESPGM.PTET51.1.103.55400	50	0.74372	0.0101	0.0121
IESPGM.PTET51.1.103.56607	46	0.67222	0.12308	0.0415
IESPGM.PTET51.1.103.57168	137	0.77083	0.08571	0.003
IESPGM.PTET51.1.103.58178	29	0.6281	0	0
IESPGM.PTET51.1.103.59124	45	0.71053	0.64835	0.4757
IESPGM.PTET51.1.103.59565	29	0.73737	0.08621	0.066
IESPGM.PTET51.1.103.59622	44	0.81188	0.26596	0.2075
IESPGM.PTET51.1.103.59919	26	0.80315	0.34783	0.1262
IESPGM.PTET51.1.103.59950	86	0.8674	0.26829	0.0207
IESPGM.PTET51.1.103.60249	45	0.70629	0.24138	0.0803
IESPGM.PTET51.1.103.60370	28	0.68667	0.17476	0.031
IESPGM.PTET51.1.103.62037	28	0.66456	0	0
IESPGM.PTET51.1.103.62398	75	0.74839	0.44253	0.1155
IESPGM.PTET51.1.103.63916	27	0.7931	0.60465	0.4026
IESPGM.PTET51.1.103.65683	116	0.71127	0	0
IESPGM.PTET51.1.103.66063	44	0.78205	0.06306	0
IESPGM.PTET51.1.103.66080	28	0.71111	0.42718	0.078
IESPGM.PTET51.1.103.66349	29	0.67785	0.01316	0
IESPGM.PTET51.1.103.67051	340	0.82796	0.14286	0.0235
IESPGM.PTET51.1.103.68263	30	0.71552	0	0.0026
IESPGM.PTET51.1.103.71053	56	0.86441	0.06957	0.0069
IESPGM.PTET51.1.103.71080	26	0.77344	0.08621	0.0176
IESPGM.PTET51.1.103.72545	29	0.71795	0.10811	0.0546
IESPGM.PTET51.1.103.77868	28	0.73295	0	0
IESPGM.PTET51.1.103.77924	30	0.69022	0.0202	0
IESPGM.PTET51.1.103.79156	44	0.70079	0.07	0.0064
IESPGM.PTET51.1.103.79890	30	0.704	0.088	0.0119
IESPGM.PTET51.1.103.82685	31	0.79592	0.2381	0.0038
IESPGM.PTET51.1.103.82693	69	0.82305	0.16923	0.0396
IESPGM.PTET51.1.103.83449	74	0.73869	0.25	0.0152
IESPGM.PTET51.1.103.84310	46	0.73134	0.0198	0.0038
IESPGM.PTET51.1.103.84520	236	0.69939	0.55172	0.2466
IESPGM.PTET51.1.103.85003	27	0.68712	0.03077	0
IESPGM.PTET51.1.103.86576	68	0.65714	0.28846	0.0328
IESPGM.PTET51.1.103.86661	46	0.65405	0.04762	0.0064
IESPGM.PTET51.1.103.88277	47	0.69853	0	0
IESPGM.PTET51.1.103.90436	31	0.7362	0.06	0.0035
IESPGM.PTET51.1.103.90464	28	0.72619	0.04167	0
IESPGM.PTET51.1.103.90575	44	0.75	0.48544	0.2096
IESPGM.PTET51.1.103.90594	46	0.76136	0.36	0.1118
IESPGM.PTET51.1.103.90636	43	0.76163	0.22078	0.0828
IESPGM.PTET51.1.103.90716	26	0.73964	0.20833	0.0604
IESPGM.PTET51.1.103.91061	29	0.71605	0.09091	0.0084
IESPGM.PTET51.1.103.91306	26	0.74157	0	0
IESPGM.PTET51.1.103.91705	28	0.75316	0.10101	0.0473
IESPGM.PTET51.1.103.92732	60	0.74167	0.63333	0.3669
IESPGM.PTET51.1.103.93831	90	0.72857	0.25455	0.0385
IESPGM.PTET51.1.103.93906	54	0.74847	0	0
IESPGM.PTET51.1.103.94861	112	0.76351	0.07143	0.0162
IESPGM.PTET51.1.103.95149	79	0.68148	0	0
IESPGM.PTET51.1.103.96680	68	0.77246	0.54867	0.2977
IESPGM.PTET51.1.103.96808	28	0.70455	0.04706	0.0068
IESPGM.PTET51.1.103.99500	44	0.68468	0.51948	0.3239
IESPGM.PTET51.1.103.99603	28	0.65957	0	0
IESPGM.PTET51.1.103.99682	72	0.75325	0.58879	0.2903
IESPGM.PTET51.1.104.100470	3217	0.88945	0.40708	0.5185
IESPGM.PTET51.1.104.10458	29	0.75	0	0
IESPGM.PTET51.1.104.105128	45	0.71429	0.20833	0.0481
IESPGM.PTET51.1.104.10513	43	0.79769	0.05556	0.006
IESPGM.PTET51.1.104.106224	292	0.78095	0.02632	0.0062
IESPGM.PTET51.1.104.107413	44	0.77899	0.56934	0.2711
IESPGM.PTET51.1.104.107864	28	0.78	0.05	0.0282
IESPGM.PTET51.1.104.108707	57	0.78226	0.28916	0.1516
IESPGM.PTET51.1.104.109378	30	0.79079	0.01739	0
IESPGM.PTET51.1.104.111004	45	0.8125	0.63855	0.25
IESPGM.PTET51.1.104.111126	28	0.78037	0.175	0.0144
IESPGM.PTET51.1.104.111162	28	0.77273	0	0
IESPGM.PTET51.1.104.11248	58	0.85784	0.13793	0.0703
IESPGM.PTET51.1.104.113843	30	0.78199	0.01667	0.0039
IESPGM.PTET51.1.104.116927	46	0.77295	0	0.0036
IESPGM.PTET51.1.104.120692	28	0.77778	0.0119	0
IESPGM.PTET51.1.104.12087	44	0.85561	0	0
IESPGM.PTET51.1.104.12148	26	0.85294	0.19512	0.0526
IESPGM.PTET51.1.104.122499	28	0.82703	0	0
IESPGM.PTET51.1.104.12274	45	0.84277	0.41935	0.3197
IESPGM.PTET51.1.104.124542	58	0.78947	0.34951	0.0758
IESPGM.PTET51.1.104.124990	29	0.76027	0.31383	0.0536
IESPGM.PTET51.1.104.125863	28	0.77155	0.05495	0.0096
IESPGM.PTET51.1.104.127466	45	0.73333	0	0
IESPGM.PTET51.1.104.128939	26	0.78894	0.01887	0
IESPGM.PTET51.1.104.129007	28	0.75385	0.11765	0.0305
IESPGM.PTET51.1.104.130571	63	0.79717	0.07692	0.0068
IESPGM.PTET51.1.104.13114	44	0.73846	0.30357	0.2133
IESPGM.PTET51.1.104.134952	105	0.82186	0.32624	0.0714
IESPGM.PTET51.1.104.136744	111	0.81159	0.00917	0
IESPGM.PTET51.1.104.138235	121	0.78571	0.19149	0.026
IESPGM.PTET51.1.104.13903	46	0.77654	0.42857	0.1191
IESPGM.PTET51.1.104.139993	96	0.81538	0.0137	0
IESPGM.PTET51.1.104.140315	29	0.79096	0	0
IESPGM.PTET51.1.104.140994	28	0.76879	0	0.0056
IESPGM.PTET51.1.104.141702	108	0.83951	0.09722	0.0124
IESPGM.PTET51.1.104.145557	80	0.8	0.50685	0.4013
IESPGM.PTET51.1.104.145880	26	0.79188	0.16418	0.0517
IESPGM.PTET51.1.104.14632	57	0.84018	0.46914	0.5662
IESPGM.PTET51.1.104.147204	26	0.80198	0.22642	0.0491
IESPGM.PTET51.1.104.147475	28	0.83626	0	0
IESPGM.PTET51.1.104.148844	28	0.75829	0.53175	0.4474
IESPGM.PTET51.1.104.149292	38	0.78222	0.04444	0.0126
IESPGM.PTET51.1.104.14996	55	0.77434	0	0
IESPGM.PTET51.1.104.151763	44	0.76804	0.37374	0.2367
IESPGM.PTET51.1.104.151861	27	0.7766	0.01754	0.0557
IESPGM.PTET51.1.104.151991	28	0.67516	0.35484	0.2151
IESPGM.PTET51.1.104.152117	28	0.775	0.34286	0.1622
IESPGM.PTET51.1.104.152242	28	0.73936	0	0
IESPGM.PTET51.1.104.152372	29	0.75269	0.50862	0.4909
IESPGM.PTET51.1.104.152497	26	0.73934	0.52066	0.3908
IESPGM.PTET51.1.104.152623	29	0.75263	0.63559	0.5422
IESPGM.PTET51.1.104.152751	28	0.75431	0.0119	0.0075
IESPGM.PTET51.1.104.152997	26	0.77157	0.5748	0.3493
IESPGM.PTET51.1.104.153124	27	0.8	0.23158	0.0938
IESPGM.PTET51.1.104.153248	28	0.76596	0.02299	0.0035
IESPGM.PTET51.1.104.153372	26	0.75429	0.64865	0.5174
IESPGM.PTET51.1.104.153576	60	0.79394	0	0.0033
IESPGM.PTET51.1.104.153619	28	0.7234	0.25694	0.0278
IESPGM.PTET51.1.104.154069	28	0.82883	0.11321	0.0599
IESPGM.PTET51.1.104.154220	91	0.84071	0.9	0.7981
IESPGM.PTET51.1.104.154641	28	0.78862	0.3	0.0967
IESPGM.PTET51.1.104.154771	29	0.768	0.38356	0.2218
IESPGM.PTET51.1.104.154894	28	0.7415	0	0
IESPGM.PTET51.1.104.155025	30	0.73034	0.07407	0.0538
IESPGM.PTET51.1.104.155152	28	0.75	0	0
IESPGM.PTET51.1.104.155283	30	0.79592	0	0
IESPGM.PTET51.1.104.155412	29	0.82237	0.02857	0.0059
IESPGM.PTET51.1.104.156559	78	0.77326	0.17949	0.0131
IESPGM.PTET51.1.104.157584	44	0.7707	0.29545	0.1429
IESPGM.PTET51.1.104.160215	44	0.76923	0.15534	0.0488
IESPGM.PTET51.1.104.165036	104	0.81356	0.31169	0.1051
IESPGM.PTET51.1.104.165223	55	0.7734	0.27692	0.0233
IESPGM.PTET51.1.104.165980	64	0.80972	0	0
IESPGM.PTET51.1.104.166834	49	0.83058	0.24242	0.0246
IESPGM.PTET51.1.104.174901	405	0.81865	0.44882	0.3219
IESPGM.PTET51.1.104.176140	117	0.73214	0.1875	0.119
IESPGM.PTET51.1.104.176206	66	0.81102	0	0.009
IESPGM.PTET51.1.104.176662	28	0.80682	0.0367	0.0065
IESPGM.PTET51.1.104.179286	47	0.78235	0.07746	0.0026
IESPGM.PTET51.1.104.180367	46	0.81673	0.63158	0.4436
IESPGM.PTET51.1.104.180826	153	0.47692	0	0
IESPGM.PTET51.1.104.184080	55	0.53448	0	0.0034
IESPGM.PTET51.1.104.184552	50	0.80269	0.03419	0.022
IESPGM.PTET51.1.104.187368	98	0.79913	0.48905	0.4928
IESPGM.PTET51.1.104.189370	248	0.73967	0.42775	0.405
IESPGM.PTET51.1.104.192520	28	0.70638	0	0
IESPGM.PTET51.1.104.193518	75	0.79352	0.78523	0.5773
IESPGM.PTET51.1.104.197807	46	0.75481	0.45833	0.1331
IESPGM.PTET51.1.104.198121	28	0.75598	0	0
IESPGM.PTET51.1.104.198836	28	0.68687	0	0
IESPGM.PTET51.1.104.199013	44	0.76142	0.69492	0.4098
IESPGM.PTET51.1.104.199044	71	0.83404	0.20661	0.1519
IESPGM.PTET51.1.104.201908	74	0.74146	0.07692	0.0034
IESPGM.PTET51.1.104.202253	45	0.69935	0.52336	0.311
IESPGM.PTET51.1.104.202376	29	0.75325	0	0
IESPGM.PTET51.1.104.205028	165	0.75658	0.05714	0.0071
IESPGM.PTET51.1.104.206677	28	0.75152	0.02632	0.0029
IESPGM.PTET51.1.104.206696	27	0.76316	0	0.0033
IESPGM.PTET51.1.104.208471	29	0.71649	0	0
IESPGM.PTET51.1.104.212611	65	0.76111	0.04839	0.0027
IESPGM.PTET51.1.104.213754	44	0.79793	0.06667	0.0206
IESPGM.PTET51.1.104.214460	639	0.82297	0.06154	0.0286
IESPGM.PTET51.1.104.214984	98	0.875	0.67857	0.1739
IESPGM.PTET51.1.104.216711	28	0.72571	0.0241	0.0029
IESPGM.PTET51.1.104.216804	58	0.73545	0	0
IESPGM.PTET51.1.104.217458	30	0.74556	0.01099	0.0088
IESPGM.PTET51.1.104.218554	48	0.75	0.13393	0.1325
IESPGM.PTET51.1.104.221204	29	0.66071	0	0
IESPGM.PTET51.1.104.222022	26	0.72078	0.03448	0.0116
IESPGM.PTET51.1.104.222482	209	0.75723	0.23404	0.0963
IESPGM.PTET51.1.104.222509	27	0.73548	0.06	0.0556
IESPGM.PTET51.1.104.222625	140	0.8046	0.1	0.0406
IESPGM.PTET51.1.104.223165	76	0.95706	0.82222	0.8246
IESPGM.PTET51.1.104.225237	45	0.76129	0	0
IESPGM.PTET51.1.104.225249	28	0.75641	0	0
IESPGM.PTET51.1.104.228642	66	0.7381	0.17172	0.0169
IESPGM.PTET51.1.104.230676	51	0.78333	0	0
IESPGM.PTET51.1.104.232146	52	0.78065	0	0.0271
IESPGM.PTET51.1.104.232537	27	0.73545	0.09	0.0407
IESPGM.PTET51.1.104.232728	47	0.72449	0.0241	0.0306
IESPGM.PTET51.1.104.233746	33	0.76	0	0
IESPGM.PTET51.1.104.235841	47	0.76238	0.06383	0.003
IESPGM.PTET51.1.104.236916	56	0.7486	0.39344	0.0505
IESPGM.PTET51.1.104.236957	45	0.79375	0.10843	0.0236
IESPGM.PTET51.1.104.238219	45	0.71918	0.07778	0.0277
IESPGM.PTET51.1.104.238394	65	0.83851	0.12977	0.0038
IESPGM.PTET51.1.104.239394	85	0.7767	0.01064	0
IESPGM.PTET51.1.104.239671	51	0.69136	0.08257	0.0092
IESPGM.PTET51.1.104.240125	46	0.68293	0	0
IESPGM.PTET51.1.104.240592	45	0.65104	0.06542	0.0132
IESPGM.PTET51.1.104.24121	44	0.82249	0.01639	0.0029
IESPGM.PTET51.1.104.243630	54	0.72611	0.56962	0.6165
IESPGM.PTET51.1.104.243761	27	0.77976	0	0
IESPGM.PTET51.1.104.244913	49	0.73077	0.1236	0.0288
IESPGM.PTET51.1.104.245002	29	0.70946	0.01852	0.003
IESPGM.PTET51.1.104.245276	27	0.71111	0	0
IESPGM.PTET51.1.104.247520	54	0.71493	0.0137	0.0025
IESPGM.PTET51.1.104.248640	61	0.8012	0.66667	0.6973
IESPGM.PTET51.1.104.24996	68	0.83436	0.16842	0.0263
IESPGM.PTET51.1.104.250168	89	0.81915	0.54717	0.3415
IESPGM.PTET51.1.104.251213	45	0.74468	0.37778	0.2675
IESPGM.PTET51.1.104.251648	86	0.75449	0.47059	0.2462
IESPGM.PTET51.1.104.252053	28	0.7284	0.09091	0.0179
IESPGM.PTET51.1.104.252633	29	0.68456	0.05	0.0444
IESPGM.PTET51.1.104.253347	64	0.73611	0	0
IESPGM.PTET51.1.104.25364	441	0.8674	0.68421	0.6498
IESPGM.PTET51.1.104.253830	56	0.75263	0.33929	0.2177
IESPGM.PTET51.1.104.257520	80	0.70323	0.16279	0.0346
IESPGM.PTET51.1.104.257653	46	0.72059	0	0
IESPGM.PTET51.1.104.259624	46	0.7561	0	0
IESPGM.PTET51.1.104.260670	138	0.75316	0.65909	0.7346
IESPGM.PTET51.1.104.260807	76	0.77305	0.08889	0.0094
IESPGM.PTET51.1.104.260821	30	0.72143	0	0
IESPGM.PTET51.1.104.260886	95	0.70833	0.01754	0.0075
IESPGM.PTET51.1.104.262122	30	0.76642	0.10526	0.0342
IESPGM.PTET51.1.104.262788	82	0.71779	0.20513	0.0401
IESPGM.PTET51.1.104.263828	45	0.7027	0.08219	0.0077
IESPGM.PTET51.1.104.264644	267	0.6875	0.5641	0.3721
IESPGM.PTET51.1.104.264723	28	0.68553	0	0
IESPGM.PTET51.1.104.265768	49	0.67333	0	0
IESPGM.PTET51.1.104.266286	69	0.7	0.20513	0.2154
IESPGM.PTET51.1.104.267340	28	0.62941	0.19231	0.0689
IESPGM.PTET51.1.104.26842	126	0.86029	0.64103	0.7359
IESPGM.PTET51.1.104.268551	48	0.69939	0.175	0.1166
[truncated: 42,928 more rows]
