# Supplementary material for: Heterochromatin-dependent transcription links the PRC2 complex to small RNA-mediated DNA elimination
Source: EMBO Rep. 2024 Nov 29;26(1):273–96. doi: 10.1038/s44319-024-00332-1 (PMC11723920; doi:10.1038/s44319-024-00332-1)
Supplement: Supplementary file 8 — Source data Fig. 4 [file 44319_2024_332_MOESM8_ESM.zip › Figure 4/4G/sRNA_targets.tsv]

size	identity	count	sample
15bp	ies_mapped	0	EV
15bp	kleb_mapped	6272	EV
15bp	mac_mapped	0	EV
15bp	oes_mapped	0	EV
15bp	vec_mapped	1012	EV
16bp	ies_mapped	0	EV
16bp	kleb_mapped	19460	EV
16bp	mac_mapped	0	EV
16bp	oes_mapped	0	EV
16bp	vec_mapped	1856	EV
17bp	ies_mapped	27292	EV
17bp	kleb_mapped	69528	EV
17bp	mac_mapped	42620	EV
17bp	oes_mapped	22556	EV
17bp	vec_mapped	5552	EV
18bp	ies_mapped	45800	EV
18bp	kleb_mapped	115108	EV
18bp	mac_mapped	75096	EV
18bp	oes_mapped	37724	EV
18bp	vec_mapped	18408	EV
19bp	ies_mapped	71924	EV
19bp	kleb_mapped	165508	EV
19bp	mac_mapped	80056	EV
19bp	oes_mapped	46356	EV
19bp	vec_mapped	25568	EV
20bp	ies_mapped	100716	EV
20bp	kleb_mapped	134348	EV
20bp	mac_mapped	100080	EV
20bp	oes_mapped	61376	EV
20bp	vec_mapped	39964	EV
21bp	ies_mapped	135964	EV
21bp	kleb_mapped	163764	EV
21bp	mac_mapped	147976	EV
21bp	oes_mapped	66732	EV
21bp	vec_mapped	70288	EV
22bp	ies_mapped	234968	EV
22bp	kleb_mapped	182024	EV
22bp	mac_mapped	727232	EV
22bp	oes_mapped	165124	EV
22bp	vec_mapped	292976	EV
23bp	ies_mapped	575768	EV
23bp	kleb_mapped	186060	EV
23bp	mac_mapped	6470312	EV
23bp	oes_mapped	1020840	EV
23bp	vec_mapped	4237204	EV
24bp	ies_mapped	910544	EV
24bp	kleb_mapped	111896	EV
24bp	mac_mapped	840132	EV
24bp	oes_mapped	901964	EV
24bp	vec_mapped	369016	EV
25bp	ies_mapped	3374796	EV
25bp	kleb_mapped	127560	EV
25bp	mac_mapped	2905208	EV
25bp	oes_mapped	10562264	EV
25bp	vec_mapped	62352	EV
26bp	ies_mapped	4038088	EV
26bp	kleb_mapped	142440	EV
26bp	mac_mapped	338340	EV
26bp	oes_mapped	1008752	EV
26bp	vec_mapped	13884	EV
27bp	ies_mapped	5879256	EV
27bp	kleb_mapped	101116	EV
27bp	mac_mapped	353712	EV
27bp	oes_mapped	791484	EV
27bp	vec_mapped	5424	EV
28bp	ies_mapped	4206592	EV
28bp	kleb_mapped	77584	EV
28bp	mac_mapped	75832	EV
28bp	oes_mapped	569220	EV
28bp	vec_mapped	2256	EV
29bp	ies_mapped	889912	EV
29bp	kleb_mapped	56748	EV
29bp	mac_mapped	26404	EV
29bp	oes_mapped	130384	EV
29bp	vec_mapped	896	EV
30bp	ies_mapped	73212	EV
30bp	kleb_mapped	67604	EV
30bp	mac_mapped	8740	EV
30bp	oes_mapped	14456	EV
30bp	vec_mapped	532	EV
31bp	ies_mapped	7188	EV
31bp	kleb_mapped	20596	EV
31bp	mac_mapped	2540	EV
31bp	oes_mapped	1760	EV
31bp	vec_mapped	244	EV
32bp	ies_mapped	1080	EV
32bp	kleb_mapped	12148	EV
32bp	mac_mapped	1044	EV
32bp	oes_mapped	344	EV
32bp	vec_mapped	76	EV
33bp	ies_mapped	504	EV
33bp	kleb_mapped	8092	EV
33bp	mac_mapped	1352	EV
33bp	oes_mapped	136	EV
33bp	vec_mapped	40	EV
34bp	ies_mapped	240	EV
34bp	kleb_mapped	13756	EV
34bp	mac_mapped	552	EV
34bp	oes_mapped	88	EV
34bp	vec_mapped	0	EV
35bp	ies_mapped	164	EV
35bp	kleb_mapped	564	EV
35bp	mac_mapped	424	EV
35bp	oes_mapped	56	EV
35bp	vec_mapped	8	EV
15bp	unmapped	272228	EV
16bp	unmapped	227692	EV
17bp	unmapped	529872	EV
18bp	unmapped	908792	EV
19bp	unmapped	837340	EV
20bp	unmapped	923624	EV
21bp	unmapped	937388	EV
22bp	unmapped	1649344	EV
23bp	unmapped	2833048	EV
24bp	unmapped	1780560	EV
25bp	unmapped	2695156	EV
26bp	unmapped	2179336	EV
27bp	unmapped	2477872	EV
28bp	unmapped	1942480	EV
29bp	unmapped	1342476	EV
30bp	unmapped	457036	EV
31bp	unmapped	155056	EV
32bp	unmapped	146692	EV
33bp	unmapped	80684	EV
34bp	unmapped	196808	EV
35bp	unmapped	16808	EV
15bp	ies_mapped	0	Fire1_2_KD
15bp	kleb_mapped	3772	Fire1_2_KD
15bp	mac_mapped	0	Fire1_2_KD
15bp	oes_mapped	0	Fire1_2_KD
15bp	vec_mapped	1356	Fire1_2_KD
16bp	ies_mapped	0	Fire1_2_KD
16bp	kleb_mapped	9168	Fire1_2_KD
16bp	mac_mapped	0	Fire1_2_KD
16bp	oes_mapped	0	Fire1_2_KD
16bp	vec_mapped	4328	Fire1_2_KD
17bp	ies_mapped	6436	Fire1_2_KD
17bp	kleb_mapped	13908	Fire1_2_KD
17bp	mac_mapped	49860	Fire1_2_KD
17bp	oes_mapped	7268	Fire1_2_KD
17bp	vec_mapped	7820	Fire1_2_KD
18bp	ies_mapped	5892	Fire1_2_KD
18bp	kleb_mapped	11524	Fire1_2_KD
18bp	mac_mapped	74092	Fire1_2_KD
18bp	oes_mapped	9076	Fire1_2_KD
18bp	vec_mapped	11164	Fire1_2_KD
19bp	ies_mapped	8580	Fire1_2_KD
19bp	kleb_mapped	10872	Fire1_2_KD
19bp	mac_mapped	92988	Fire1_2_KD
19bp	oes_mapped	11752	Fire1_2_KD
19bp	vec_mapped	18076	Fire1_2_KD
20bp	ies_mapped	11804	Fire1_2_KD
20bp	kleb_mapped	10272	Fire1_2_KD
20bp	mac_mapped	116228	Fire1_2_KD
20bp	oes_mapped	15704	Fire1_2_KD
20bp	vec_mapped	26876	Fire1_2_KD
21bp	ies_mapped	15092	Fire1_2_KD
21bp	kleb_mapped	11040	Fire1_2_KD
21bp	mac_mapped	201040	Fire1_2_KD
21bp	oes_mapped	21620	Fire1_2_KD
21bp	vec_mapped	47424	Fire1_2_KD
22bp	ies_mapped	26276	Fire1_2_KD
22bp	kleb_mapped	12384	Fire1_2_KD
22bp	mac_mapped	518820	Fire1_2_KD
22bp	oes_mapped	60352	Fire1_2_KD
22bp	vec_mapped	140832	Fire1_2_KD
23bp	ies_mapped	53768	Fire1_2_KD
23bp	kleb_mapped	59056	Fire1_2_KD
23bp	mac_mapped	3458336	Fire1_2_KD
23bp	oes_mapped	453332	Fire1_2_KD
23bp	vec_mapped	1458264	Fire1_2_KD
24bp	ies_mapped	86372	Fire1_2_KD
24bp	kleb_mapped	8800	Fire1_2_KD
24bp	mac_mapped	526680	Fire1_2_KD
24bp	oes_mapped	345072	Fire1_2_KD
24bp	vec_mapped	174628	Fire1_2_KD
25bp	ies_mapped	815452	Fire1_2_KD
25bp	kleb_mapped	6084	Fire1_2_KD
25bp	mac_mapped	2125660	Fire1_2_KD
25bp	oes_mapped	3927476	Fire1_2_KD
25bp	vec_mapped	30604	Fire1_2_KD
26bp	ies_mapped	260204	Fire1_2_KD
26bp	kleb_mapped	4568	Fire1_2_KD
26bp	mac_mapped	204088	Fire1_2_KD
26bp	oes_mapped	246116	Fire1_2_KD
26bp	vec_mapped	8100	Fire1_2_KD
27bp	ies_mapped	404476	Fire1_2_KD
27bp	kleb_mapped	4144	Fire1_2_KD
27bp	mac_mapped	220744	Fire1_2_KD
27bp	oes_mapped	79140	Fire1_2_KD
27bp	vec_mapped	2352	Fire1_2_KD
28bp	ies_mapped	488956	Fire1_2_KD
28bp	kleb_mapped	4364	Fire1_2_KD
28bp	mac_mapped	54096	Fire1_2_KD
28bp	oes_mapped	66264	Fire1_2_KD
28bp	vec_mapped	764	Fire1_2_KD
29bp	ies_mapped	272636	Fire1_2_KD
29bp	kleb_mapped	4496	Fire1_2_KD
29bp	mac_mapped	49252	Fire1_2_KD
29bp	oes_mapped	38760	Fire1_2_KD
29bp	vec_mapped	492	Fire1_2_KD
30bp	ies_mapped	81216	Fire1_2_KD
30bp	kleb_mapped	6636	Fire1_2_KD
30bp	mac_mapped	50584	Fire1_2_KD
30bp	oes_mapped	16844	Fire1_2_KD
30bp	vec_mapped	344	Fire1_2_KD
31bp	ies_mapped	52804	Fire1_2_KD
31bp	kleb_mapped	11056	Fire1_2_KD
31bp	mac_mapped	32212	Fire1_2_KD
31bp	oes_mapped	10176	Fire1_2_KD
31bp	vec_mapped	328	Fire1_2_KD
32bp	ies_mapped	19684	Fire1_2_KD
32bp	kleb_mapped	14740	Fire1_2_KD
32bp	mac_mapped	41736	Fire1_2_KD
32bp	oes_mapped	4852	Fire1_2_KD
32bp	vec_mapped	272	Fire1_2_KD
33bp	ies_mapped	9216	Fire1_2_KD
33bp	kleb_mapped	8376	Fire1_2_KD
33bp	mac_mapped	379968	Fire1_2_KD
33bp	oes_mapped	2600	Fire1_2_KD
33bp	vec_mapped	172	Fire1_2_KD
34bp	ies_mapped	7520	Fire1_2_KD
34bp	kleb_mapped	3308	Fire1_2_KD
34bp	mac_mapped	65044	Fire1_2_KD
34bp	oes_mapped	1728	Fire1_2_KD
34bp	vec_mapped	252	Fire1_2_KD
35bp	ies_mapped	6132	Fire1_2_KD
35bp	kleb_mapped	2484	Fire1_2_KD
35bp	mac_mapped	84236	Fire1_2_KD
35bp	oes_mapped	1380	Fire1_2_KD
35bp	vec_mapped	204	Fire1_2_KD
15bp	unmapped	120956	Fire1_2_KD
16bp	unmapped	329260	Fire1_2_KD
17bp	unmapped	136812	Fire1_2_KD
18bp	unmapped	163592	Fire1_2_KD
19bp	unmapped	149264	Fire1_2_KD
20bp	unmapped	175236	Fire1_2_KD
21bp	unmapped	168536	Fire1_2_KD
22bp	unmapped	304696	Fire1_2_KD
23bp	unmapped	1233860	Fire1_2_KD
24bp	unmapped	304560	Fire1_2_KD
25bp	unmapped	561420	Fire1_2_KD
26bp	unmapped	296856	Fire1_2_KD
27bp	unmapped	210176	Fire1_2_KD
28bp	unmapped	307660	Fire1_2_KD
29bp	unmapped	224788	Fire1_2_KD
30bp	unmapped	140124	Fire1_2_KD
31bp	unmapped	97504	Fire1_2_KD
32bp	unmapped	127820	Fire1_2_KD
33bp	unmapped	150464	Fire1_2_KD
34bp	unmapped	136172	Fire1_2_KD
35bp	unmapped	72940	Fire1_2_KD
