# Supplementary material for: Heterochromatin-dependent transcription links the PRC2 complex to small RNA-mediated DNA elimination
Source: EMBO Rep. 2024 Nov 29;26(1):273–96. doi: 10.1038/s44319-024-00332-1 (PMC11723920; doi:10.1038/s44319-024-00332-1)
Supplement: Supplementary file 9 — Source data Fig. 5 [file 44319_2024_332_MOESM9_ESM.zip]

Archive with 18 entries (13 files):
- Figure 5/
- __MACOSX/._Figure 5
- Figure 5/.DS_Store
- __MACOSX/Figure 5/._.DS_Store
- Figure 5/5C/
- Figure 5/5D/
- Figure 5/5E/
- Figure 5/5B/
- Figure 5/5C/Nucleosome profiling.tsv
- __MACOSX/Figure 5/5C/._Nucleosome profiling.tsv
- Figure 5/5D/Nucleosome profiling.tsv
- __MACOSX/Figure 5/5D/._Nucleosome profiling.tsv
- Figure 5/5E/Nucleosome profiling.tsv
- __MACOSX/Figure 5/5E/._Nucleosome profiling.tsv
- Figure 5/5B/.DS_Store
- __MACOSX/Figure 5/5B/._.DS_Store
- Figure 5/5B/IRS table.tsv
- __MACOSX/Figure 5/5B/._IRS table.tsv
