# Supplementary material for: Heterochromatin-dependent transcription links the PRC2 complex to small RNA-mediated DNA elimination
Source: EMBO Rep. 2024 Nov 29;26(1):273–96. doi: 10.1038/s44319-024-00332-1 (PMC11723920; doi:10.1038/s44319-024-00332-1)
Supplement: Supplementary file 9 — Source data Fig. 5 [file 44319_2024_332_MOESM9_ESM.zip › Figure 5/5C/Nucleosome profiling.tsv]

V1	EV_PGM_KD_Mac	EV_PGM_NP	ISWI_NP	ISWI_Mac	Fire1_2_Mac	Fire1_2_NP
IESPGM.PTET51.1.1.10090	4	2	2	6	13	0
IESPGM.PTET51.1.1.101676	4	2	0	2	6	2
IESPGM.PTET51.1.1.108826	6	3	0	3	5	1
IESPGM.PTET51.1.1.109884	3	4	1	3	8	1
IESPGM.PTET51.1.1.111554	1	0	1	5	8	1
IESPGM.PTET51.1.1.115080	19	7	7	12	13	13
IESPGM.PTET51.1.1.11576	14	3	3	5	10	6
IESPGM.PTET51.1.1.118599	8	5	6	10	11	5
IESPGM.PTET51.1.1.119174	4	3	4	8	13	10
IESPGM.PTET51.1.1.119417	9	10	4	10	5	10
IESPGM.PTET51.1.1.119626	6	11	0	8	13	8
IESPGM.PTET51.1.1.121390	4	2	0	3	8	3
IESPGM.PTET51.1.1.122763	12	2	1	11	7	2
IESPGM.PTET51.1.1.12301	1	1	1	8	7	3
IESPGM.PTET51.1.1.123346	12	4	4	16	13	9
IESPGM.PTET51.1.1.124307	6	2	1	8	7	0
IESPGM.PTET51.1.1.124760	7	0	0	4	4	2
IESPGM.PTET51.1.1.125316	5	5	5	3	11	4
IESPGM.PTET51.1.1.126537	8	4	4	4	6	2
IESPGM.PTET51.1.1.127572	3	0	0	1	7	3
IESPGM.PTET51.1.1.128934	3	4	4	8	7	1
IESPGM.PTET51.1.1.129746	7	2	1	7	4	2
IESPGM.PTET51.1.1.129963	5	6	1	7	6	4
IESPGM.PTET51.1.1.130250	6	2	0	4	6	2
IESPGM.PTET51.1.1.130951	7	7	1	5	5	6
IESPGM.PTET51.1.1.131682	14	6	2	3	8	2
IESPGM.PTET51.1.1.132477	7	1	5	9	9	12
IESPGM.PTET51.1.1.136088	8	3	1	2	13	7
IESPGM.PTET51.1.1.137135	7	6	3	7	5	5
IESPGM.PTET51.1.1.137853	11	12	7	8	12	17
IESPGM.PTET51.1.1.141229	6	12	2	12	10	17
IESPGM.PTET51.1.1.141311	5	1	1	13	7	11
IESPGM.PTET51.1.1.142964	10	12	4	9	10	18
IESPGM.PTET51.1.1.145486	5	7	4	1	3	9
IESPGM.PTET51.1.1.14597	6	4	0	5	13	2
IESPGM.PTET51.1.1.146143	10	5	3	6	9	9
IESPGM.PTET51.1.1.146252	5	7	4	2	7	6
IESPGM.PTET51.1.1.146491	24	14	7	18	15	16
IESPGM.PTET51.1.1.146818	6	7	9	7	5	10
IESPGM.PTET51.1.1.147374	10	3	3	4	6	2
IESPGM.PTET51.1.1.147642	11	8	2	9	10	10
IESPGM.PTET51.1.1.147982	15	10	5	5	4	13
IESPGM.PTET51.1.1.148173	5	4	3	3	10	3
IESPGM.PTET51.1.1.148232	4	9	5	1	5	5
IESPGM.PTET51.1.1.148343	4	1	1	7	9	1
IESPGM.PTET51.1.1.14846	10	2	2	7	6	3
IESPGM.PTET51.1.1.148878	5	5	0	7	7	3
IESPGM.PTET51.1.1.149209	14	5	8	2	14	3
IESPGM.PTET51.1.1.150440	9	7	5	7	13	3
IESPGM.PTET51.1.1.150580	8	5	5	7	8	9
IESPGM.PTET51.1.1.150658	10	4	6	4	8	5
IESPGM.PTET51.1.1.150865	2	2	0	2	4	3
IESPGM.PTET51.1.1.151561	10	6	3	14	24	8
IESPGM.PTET51.1.1.152041	5	2	0	4	6	1
IESPGM.PTET51.1.1.152370	4	1	0	4	3	1
IESPGM.PTET51.1.1.152427	1	3	1	11	12	4
IESPGM.PTET51.1.1.152656	3	3	2	4	4	4
IESPGM.PTET51.1.1.156572	9	6	3	7	8	5
IESPGM.PTET51.1.1.15769	8	5	6	8	8	4
IESPGM.PTET51.1.1.158730	8	10	10	12	14	16
IESPGM.PTET51.1.1.160338	8	7	2	12	7	6
IESPGM.PTET51.1.1.161849	7	3	5	2	3	4
IESPGM.PTET51.1.1.16535	8	6	1	5	5	1
IESPGM.PTET51.1.1.165744	11	13	6	12	14	12
IESPGM.PTET51.1.1.168891	10	2	3	11	6	5
IESPGM.PTET51.1.1.169642	8	7	5	11	2	8
IESPGM.PTET51.1.1.170454	15	6	2	10	11	12
IESPGM.PTET51.1.1.171905	8	4	5	6	5	5
IESPGM.PTET51.1.1.173557	5	0	1	4	8	1
IESPGM.PTET51.1.1.174130	6	1	0	8	8	5
IESPGM.PTET51.1.1.174469	8	3	2	18	7	2
IESPGM.PTET51.1.1.175345	18	19	9	7	22	23
IESPGM.PTET51.1.1.176400	8	2	0	5	9	1
IESPGM.PTET51.1.1.176766	11	7	4	7	13	9
IESPGM.PTET51.1.1.17767	10	3	4	7	18	1
IESPGM.PTET51.1.1.177869	6	1	5	4	7	1
IESPGM.PTET51.1.1.178285	12	4	2	15	10	4
IESPGM.PTET51.1.1.182206	6	6	2	4	4	6
IESPGM.PTET51.1.1.182353	3	1	2	1	4	1
IESPGM.PTET51.1.1.184226	4	1	0	2	6	0
IESPGM.PTET51.1.1.184551	5	2	4	3	7	11
IESPGM.PTET51.1.1.184795	2	1	1	5	8	4
IESPGM.PTET51.1.1.185140	5	6	4	3	7	7
IESPGM.PTET51.1.1.185409	9	1	3	2	4	4
IESPGM.PTET51.1.1.185855	8	3	2	4	7	8
IESPGM.PTET51.1.1.186638	7	4	4	4	11	1
IESPGM.PTET51.1.1.186674	1	6	1	6	5	9
IESPGM.PTET51.1.1.186818	3	4	1	4	13	3
IESPGM.PTET51.1.1.188470	5	0	1	5	13	1
IESPGM.PTET51.1.1.189128	2	2	1	1	5	0
IESPGM.PTET51.1.1.18919	0	2	0	3	14	0
IESPGM.PTET51.1.1.189238	7	2	2	9	11	4
IESPGM.PTET51.1.1.189959	5	4	2	2	6	4
IESPGM.PTET51.1.1.190052	1	1	1	1	5	2
IESPGM.PTET51.1.1.190449	3	2	2	9	7	3
IESPGM.PTET51.1.1.191018	5	4	3	2	3	2
IESPGM.PTET51.1.1.191133	5	2	0	7	6	1
IESPGM.PTET51.1.1.191860	7	5	2	4	8	5
IESPGM.PTET51.1.1.193032	2	1	1	5	8	1
IESPGM.PTET51.1.1.194731	5	7	3	5	7	11
IESPGM.PTET51.1.1.194985	10	3	7	10	13	6
IESPGM.PTET51.1.1.195600	4	6	1	9	5	1
IESPGM.PTET51.1.1.195940	6	4	3	5	3	2
IESPGM.PTET51.1.1.1964	9	10	6	4	9	8
IESPGM.PTET51.1.1.196915	5	3	3	0	8	3
IESPGM.PTET51.1.1.198130	5	2	2	4	3	7
IESPGM.PTET51.1.1.198337	8	8	1	2	3	4
IESPGM.PTET51.1.1.198437	8	0	1	13	13	3
IESPGM.PTET51.1.1.198878	4	1	1	3	3	2
IESPGM.PTET51.1.1.199132	8	3	1	7	3	7
IESPGM.PTET51.1.1.199706	3	2	0	5	6	1
IESPGM.PTET51.1.1.200712	3	3	1	1	5	1
IESPGM.PTET51.1.1.200750	2	5	5	3	1	1
IESPGM.PTET51.1.1.200838	5	1	3	1	3	1
IESPGM.PTET51.1.1.200885	0	3	0	1	1	3
IESPGM.PTET51.1.1.200929	2	4	6	4	2	6
IESPGM.PTET51.1.1.201284	0	0	0	4	5	0
IESPGM.PTET51.1.1.201462	6	3	2	2	8	7
IESPGM.PTET51.1.1.206309	12	8	2	10	10	14
IESPGM.PTET51.1.1.207275	9	0	3	3	6	1
IESPGM.PTET51.1.1.207302	2	0	0	3	2	2
IESPGM.PTET51.1.1.208255	3	1	5	9	8	1
IESPGM.PTET51.1.1.208458	10	10	3	4	11	13
IESPGM.PTET51.1.1.208916	11	8	1	5	6	8
IESPGM.PTET51.1.1.209155	10	3	0	8	4	3
IESPGM.PTET51.1.1.209673	2	3	1	5	5	4
IESPGM.PTET51.1.1.209809	8	8	3	5	9	6
IESPGM.PTET51.1.1.209894	5	5	0	1	3	3
IESPGM.PTET51.1.1.210391	4	4	2	2	7	4
IESPGM.PTET51.1.1.210544	2	5	2	7	3	5
IESPGM.PTET51.1.1.210810	6	20	9	14	13	8
IESPGM.PTET51.1.1.210955	6	1	0	4	1	0
IESPGM.PTET51.1.1.211017	0	0	0	0	4	0
IESPGM.PTET51.1.1.211037	3	1	3	0	2	1
IESPGM.PTET51.1.1.211306	2	0	0	4	4	4
IESPGM.PTET51.1.1.211573	4	5	3	7	8	14
IESPGM.PTET51.1.1.211976	4	3	0	2	5	5
IESPGM.PTET51.1.1.212029	12	3	16	8	19	14
IESPGM.PTET51.1.1.212111	5	7	7	1	3	8
IESPGM.PTET51.1.1.212270	6	0	1	3	5	2
IESPGM.PTET51.1.1.212322	0	4	0	0	5	1
IESPGM.PTET51.1.1.212629	4	3	0	3	8	2
IESPGM.PTET51.1.1.212886	7	4	1	7	11	11
IESPGM.PTET51.1.1.212962	6	1	0	3	8	4
IESPGM.PTET51.1.1.213897	3	0	1	3	4	1
IESPGM.PTET51.1.1.214549	8	6	4	6	16	10
IESPGM.PTET51.1.1.214752	0	0	0	4	3	2
IESPGM.PTET51.1.1.214800	2	0	0	0	0	0
IESPGM.PTET51.1.1.214833	2	2	2	2	7	2
IESPGM.PTET51.1.1.215185	2	0	0	4	9	1
IESPGM.PTET51.1.1.217596	5	4	0	5	5	0
IESPGM.PTET51.1.1.218007	7	2	2	4	7	5
IESPGM.PTET51.1.1.218616	2	1	0	3	11	1
IESPGM.PTET51.1.1.218805	4	7	3	14	3	14
IESPGM.PTET51.1.1.219293	13	9	9	16	20	13
IESPGM.PTET51.1.1.220096	3	6	2	11	13	5
IESPGM.PTET51.1.1.221688	2	3	0	5	7	1
IESPGM.PTET51.1.1.222344	3	8	7	5	7	4
IESPGM.PTET51.1.1.225302	3	6	5	7	13	12
IESPGM.PTET51.1.1.225601	5	1	1	7	5	2
IESPGM.PTET51.1.1.225714	2	2	3	1	5	5
IESPGM.PTET51.1.1.22660	3	1	0	3	8	2
IESPGM.PTET51.1.1.227735	9	3	7	10	6	10
IESPGM.PTET51.1.1.228569	11	5	5	17	13	6
IESPGM.PTET51.1.1.22946	9	8	9	6	9	11
IESPGM.PTET51.1.1.229832	10	4	3	7	7	3
IESPGM.PTET51.1.1.229870	4	2	3	3	2	1
IESPGM.PTET51.1.1.229982	4	7	2	2	10	4
IESPGM.PTET51.1.1.231308	4	0	1	2	2	6
IESPGM.PTET51.1.1.231327	5	4	3	1	4	5
IESPGM.PTET51.1.1.232553	7	7	6	11	8	12
IESPGM.PTET51.1.1.236264	9	7	1	4	6	7
IESPGM.PTET51.1.1.238987	9	3	2	2	0	6
IESPGM.PTET51.1.1.239006	7	5	0	6	5	8
IESPGM.PTET51.1.1.240348	6	4	1	3	8	3
IESPGM.PTET51.1.1.241226	7	2	3	9	10	2
IESPGM.PTET51.1.1.241576	5	4	5	3	6	9
IESPGM.PTET51.1.1.241589	3	0	0	5	4	1
IESPGM.PTET51.1.1.243893	6	3	0	3	9	6
IESPGM.PTET51.1.1.244038	3	7	2	2	6	6
IESPGM.PTET51.1.1.244146	6	6	1	15	12	4
IESPGM.PTET51.1.1.244921	3	5	2	4	10	5
IESPGM.PTET51.1.1.246599	16	1	1	14	14	6
IESPGM.PTET51.1.1.250007	5	4	3	18	12	1
IESPGM.PTET51.1.1.252531	2	7	2	2	3	7
IESPGM.PTET51.1.1.252812	5	1	1	4	5	3
IESPGM.PTET51.1.1.25442	3	1	0	5	9	1
IESPGM.PTET51.1.1.256781	17	6	6	10	13	15
IESPGM.PTET51.1.1.257742	8	8	2	6	5	10
IESPGM.PTET51.1.1.257992	23	5	2	19	14	3
IESPGM.PTET51.1.1.258988	10	5	3	8	4	7
IESPGM.PTET51.1.1.259029	4	2	2	4	4	6
IESPGM.PTET51.1.1.261163	11	5	7	8	10	4
IESPGM.PTET51.1.1.264214	6	6	4	10	15	1
IESPGM.PTET51.1.1.265218	3	5	1	5	5	0
IESPGM.PTET51.1.1.267339	10	0	2	7	10	1
IESPGM.PTET51.1.1.26820	1	3	1	1	4	1
IESPGM.PTET51.1.1.268406	5	3	2	9	5	2
IESPGM.PTET51.1.1.269002	8	1	2	8	6	4
IESPGM.PTET51.1.1.269979	10	4	3	7	9	7
IESPGM.PTET51.1.1.270565	5	1	2	3	9	1
IESPGM.PTET51.1.1.271581	5	5	1	8	12	1
IESPGM.PTET51.1.1.275177	6	1	3	12	10	2
IESPGM.PTET51.1.1.276574	10	5	4	6	7	3
IESPGM.PTET51.1.1.282638	7	14	7	9	5	12
IESPGM.PTET51.1.1.284024	13	2	3	8	14	6
IESPGM.PTET51.1.1.284619	19	13	8	21	33	15
IESPGM.PTET51.1.1.284769	7	8	5	14	9	14
IESPGM.PTET51.1.1.285091	3	0	0	3	10	0
IESPGM.PTET51.1.1.28554	3	2	0	2	3	3
IESPGM.PTET51.1.1.28565	0	0	0	1	3	3
IESPGM.PTET51.1.1.286066	7	2	2	4	10	3
IESPGM.PTET51.1.1.286895	7	2	1	5	7	0
IESPGM.PTET51.1.1.288021	21	11	4	31	23	11
IESPGM.PTET51.1.1.289957	6	4	1	11	15	4
IESPGM.PTET51.1.1.290431	3	0	1	3	5	1
IESPGM.PTET51.1.1.291953	4	2	0	6	13	2
IESPGM.PTET51.1.1.292806	9	2	2	9	8	2
IESPGM.PTET51.1.1.295441	4	7	4	4	3	4
IESPGM.PTET51.1.1.297662	5	5	2	5	10	0
IESPGM.PTET51.1.1.29767	9	1	1	6	7	0
IESPGM.PTET51.1.1.298147	6	0	1	1	8	3
IESPGM.PTET51.1.1.298950	4	0	0	1	4	0
IESPGM.PTET51.1.1.302041	28	7	13	12	20	9
IESPGM.PTET51.1.1.302715	11	4	4	19	11	8
IESPGM.PTET51.1.1.302886	7	3	7	2	6	4
IESPGM.PTET51.1.1.304767	6	2	1	7	9	3
IESPGM.PTET51.1.1.304874	8	5	4	6	6	4
IESPGM.PTET51.1.1.306322	15	10	4	16	8	4
IESPGM.PTET51.1.1.307889	9	4	5	6	9	4
IESPGM.PTET51.1.1.311319	4	0	2	1	12	3
IESPGM.PTET51.1.1.312040	15	3	4	7	8	1
IESPGM.PTET51.1.1.313052	2	2	0	3	10	0
IESPGM.PTET51.1.1.313219	6	2	5	6	8	10
IESPGM.PTET51.1.1.313839	9	5	4	7	21	6
IESPGM.PTET51.1.1.313958	21	15	8	10	12	13
IESPGM.PTET51.1.1.315440	9	12	5	5	14	12
IESPGM.PTET51.1.1.316192	3	7	3	5	10	6
IESPGM.PTET51.1.1.316254	9	2	8	11	11	8
IESPGM.PTET51.1.1.31724	6	9	3	7	8	3
IESPGM.PTET51.1.1.3179	18	12	8	12	15	22
IESPGM.PTET51.1.1.319048	5	1	0	4	7	1
IESPGM.PTET51.1.1.320884	17	9	4	19	18	6
IESPGM.PTET51.1.1.32205	6	14	3	5	10	11
IESPGM.PTET51.1.1.322121	5	2	2	8	4	5
IESPGM.PTET51.1.1.324660	7	1	0	10	6	3
IESPGM.PTET51.1.1.324989	7	0	2	12	4	1
IESPGM.PTET51.1.1.326391	2	2	5	7	6	4
IESPGM.PTET51.1.1.328173	12	4	5	8	9	1
IESPGM.PTET51.1.1.330329	34	9	9	29	28	6
IESPGM.PTET51.1.1.330768	10	10	3	10	11	16
IESPGM.PTET51.1.1.330976	1	0	0	1	1	0
IESPGM.PTET51.1.1.331042	6	0	3	5	5	1
IESPGM.PTET51.1.1.331616	10	3	2	4	14	1
IESPGM.PTET51.1.1.332671	9	6	1	3	11	2
IESPGM.PTET51.1.1.332935	7	4	2	2	8	7
IESPGM.PTET51.1.1.332994	3	2	2	1	2	5
IESPGM.PTET51.1.1.33321	16	5	0	16	16	2
IESPGM.PTET51.1.1.333559	7	6	2	9	5	8
IESPGM.PTET51.1.1.334911	3	6	0	4	7	0
IESPGM.PTET51.1.1.335300	4	2	2	4	3	11
IESPGM.PTET51.1.1.337903	3	3	4	8	13	0
IESPGM.PTET51.1.1.339029	21	7	5	26	20	8
IESPGM.PTET51.1.1.340761	8	3	1	3	9	2
IESPGM.PTET51.1.1.341601	3	4	1	11	4	6
IESPGM.PTET51.1.1.342262	14	3	5	11	10	6
IESPGM.PTET51.1.1.34420	6	1	0	13	3	6
IESPGM.PTET51.1.1.344462	14	16	3	10	14	10
IESPGM.PTET51.1.1.347461	11	12	7	9	17	8
IESPGM.PTET51.1.1.349361	5	1	1	4	7	5
IESPGM.PTET51.1.1.349436	3	1	4	6	6	3
IESPGM.PTET51.1.1.351071	10	3	1	8	7	5
IESPGM.PTET51.1.1.352824	4	1	2	5	3	0
IESPGM.PTET51.1.1.353576	6	3	1	5	6	6
IESPGM.PTET51.1.1.354879	8	4	3	8	12	6
IESPGM.PTET51.1.1.354982	4	12	9	6	8	10
IESPGM.PTET51.1.1.357229	8	2	1	9	12	2
IESPGM.PTET51.1.1.358366	10	7	10	12	7	15
IESPGM.PTET51.1.1.35961	5	5	0	7	4	2
IESPGM.PTET51.1.1.359900	4	6	0	3	8	0
IESPGM.PTET51.1.1.360423	6	1	1	3	6	1
IESPGM.PTET51.1.1.36075	10	8	4	6	7	14
IESPGM.PTET51.1.1.362300	3	2	0	7	6	1
IESPGM.PTET51.1.1.366119	7	2	3	2	10	2
IESPGM.PTET51.1.1.36664	4	11	6	1	4	5
IESPGM.PTET51.1.1.366852	8	1	5	6	11	7
IESPGM.PTET51.1.1.367043	6	4	6	8	9	8
IESPGM.PTET51.1.1.367190	7	4	1	8	9	0
IESPGM.PTET51.1.1.367537	10	1	1	6	7	5
IESPGM.PTET51.1.1.367618	6	0	3	3	9	2
IESPGM.PTET51.1.1.367718	5	0	0	4	4	1
IESPGM.PTET51.1.1.367757	4	3	0	3	6	3
IESPGM.PTET51.1.1.370000	4	0	3	1	5	0
IESPGM.PTET51.1.1.371297	3	0	0	4	3	1
IESPGM.PTET51.1.1.371361	3	3	0	8	8	2
IESPGM.PTET51.1.1.374190	8	10	2	4	2	8
IESPGM.PTET51.1.1.376912	6	5	1	6	6	3
IESPGM.PTET51.1.1.378131	5	4	2	3	10	0
IESPGM.PTET51.1.1.378167	14	1	6	5	14	11
IESPGM.PTET51.1.1.379527	10	7	5	8	9	7
IESPGM.PTET51.1.1.379624	6	3	3	4	6	8
IESPGM.PTET51.1.1.379850	3	5	0	1	7	3
IESPGM.PTET51.1.1.380018	17	6	2	16	10	12
IESPGM.PTET51.1.1.382657	8	4	5	8	11	8
IESPGM.PTET51.1.1.386582	10	6	4	7	2	10
IESPGM.PTET51.1.1.388214	14	1	4	8	10	2
IESPGM.PTET51.1.1.388324	7	1	5	3	9	5
IESPGM.PTET51.1.1.388779	6	11	6	10	3	12
IESPGM.PTET51.1.1.391410	3	4	2	6	8	4
IESPGM.PTET51.1.1.392521	8	2	10	6	9	4
IESPGM.PTET51.1.1.393772	9	4	7	17	10	6
IESPGM.PTET51.1.1.393830	9	3	1	1	3	3
IESPGM.PTET51.1.1.394660	35	17	10	21	17	30
IESPGM.PTET51.1.1.394847	15	0	0	4	13	1
IESPGM.PTET51.1.1.395380	4	3	1	2	6	6
IESPGM.PTET51.1.1.395961	8	6	5	10	7	8
IESPGM.PTET51.1.1.396233	10	0	1	3	11	2
IESPGM.PTET51.1.1.402304	6	3	1	7	7	1
IESPGM.PTET51.1.1.404909	5	6	1	3	9	4
IESPGM.PTET51.1.1.405497	4	1	4	9	12	3
IESPGM.PTET51.1.1.407196	8	2	4	6	9	0
IESPGM.PTET51.1.1.407786	25	13	11	19	24	21
IESPGM.PTET51.1.1.409338	10	4	3	7	11	9
IESPGM.PTET51.1.1.409677	5	6	4	7	3	7
IESPGM.PTET51.1.1.420911	16	4	3	17	16	5
IESPGM.PTET51.1.1.422136	15	9	4	10	12	10
IESPGM.PTET51.1.1.423782	6	3	5	8	8	3
IESPGM.PTET51.1.1.425622	13	4	7	3	10	5
IESPGM.PTET51.1.1.430892	4	5	4	7	2	8
IESPGM.PTET51.1.1.435426	4	1	0	1	6	1
IESPGM.PTET51.1.1.435974	3	3	1	8	1	0
IESPGM.PTET51.1.1.437409	6	4	7	7	7	6
IESPGM.PTET51.1.1.440279	6	1	1	5	9	4
IESPGM.PTET51.1.1.442014	9	0	6	6	9	4
IESPGM.PTET51.1.1.442173	18	8	1	20	13	8
IESPGM.PTET51.1.1.444433	9	2	0	8	10	2
IESPGM.PTET51.1.1.445288	17	7	4	8	7	4
IESPGM.PTET51.1.1.446239	8	3	4	4	7	3
IESPGM.PTET51.1.1.446729	9	2	4	3	8	4
IESPGM.PTET51.1.1.447054	9	2	4	5	8	2
IESPGM.PTET51.1.1.447946	8	4	13	9	8	3
IESPGM.PTET51.1.1.449053	5	4	3	12	6	6
IESPGM.PTET51.1.1.449776	10	12	2	8	11	5
IESPGM.PTET51.1.1.452262	10	4	1	8	9	1
IESPGM.PTET51.1.1.454489	11	9	3	10	13	10
IESPGM.PTET51.1.1.454841	18	9	5	8	10	9
IESPGM.PTET51.1.1.456997	12	10	8	9	16	7
IESPGM.PTET51.1.1.45845	14	17	4	10	18	11
IESPGM.PTET51.1.1.459435	11	5	4	8	8	6
IESPGM.PTET51.1.1.464676	3	2	2	7	10	3
IESPGM.PTET51.1.1.465645	8	13	8	9	19	16
IESPGM.PTET51.1.1.46903	14	10	2	22	19	10
IESPGM.PTET51.1.1.469094	3	4	4	2	18	2
IESPGM.PTET51.1.1.470922	10	4	3	5	6	7
IESPGM.PTET51.1.1.47559	1	2	2	4	15	1
IESPGM.PTET51.1.1.478333	5	5	3	11	9	6
IESPGM.PTET51.1.1.478675	3	1	4	7	9	1
IESPGM.PTET51.1.1.479947	3	7	4	5	6	3
IESPGM.PTET51.1.1.480411	6	1	1	6	7	3
IESPGM.PTET51.1.1.480912	6	8	9	4	8	6
IESPGM.PTET51.1.1.483434	10	3	3	13	11	5
IESPGM.PTET51.1.1.483804	5	1	5	5	6	8
IESPGM.PTET51.1.1.48828	3	3	0	2	7	6
IESPGM.PTET51.1.1.490934	7	6	1	5	9	10
IESPGM.PTET51.1.1.492092	16	19	16	16	17	19
IESPGM.PTET51.1.1.495225	12	15	9	13	7	17
IESPGM.PTET51.1.1.495626	6	4	7	11	12	10
IESPGM.PTET51.1.1.503013	8	18	8	4	9	7
IESPGM.PTET51.1.1.503435	4	2	2	9	10	0
IESPGM.PTET51.1.1.505333	21	1	3	11	5	3
IESPGM.PTET51.1.1.505652	9	1	1	14	7	1
IESPGM.PTET51.1.1.506446	4	1	4	9	9	2
IESPGM.PTET51.1.1.509375	7	15	7	15	14	11
IESPGM.PTET51.1.1.510875	7	7	4	5	7	0
IESPGM.PTET51.1.1.51176	10	2	2	5	6	4
IESPGM.PTET51.1.1.511952	9	5	4	5	9	4
IESPGM.PTET51.1.1.514526	1	1	0	6	3	1
IESPGM.PTET51.1.1.514932	14	7	4	9	19	2
IESPGM.PTET51.1.1.516850	8	6	3	3	9	14
IESPGM.PTET51.1.1.517093	8	1	0	6	7	2
IESPGM.PTET51.1.1.517743	8	5	2	4	9	9
IESPGM.PTET51.1.1.518443	10	3	7	8	16	5
IESPGM.PTET51.1.1.51993	12	7	3	10	9	3
IESPGM.PTET51.1.1.519958	5	10	7	4	9	6
IESPGM.PTET51.1.1.522364	8	1	0	6	4	1
IESPGM.PTET51.1.1.525731	7	4	1	11	4	7
IESPGM.PTET51.1.1.526508	4	4	0	6	8	3
IESPGM.PTET51.1.1.527584	7	2	2	6	12	0
IESPGM.PTET51.1.1.535685	5	1	2	10	6	3
IESPGM.PTET51.1.1.539335	5	3	3	5	10	4
IESPGM.PTET51.1.1.540675	12	7	3	5	6	6
IESPGM.PTET51.1.1.543517	5	3	1	6	4	1
IESPGM.PTET51.1.1.544024	7	3	3	3	6	2
IESPGM.PTET51.1.1.544883	2	1	0	4	7	3
IESPGM.PTET51.1.1.548889	6	1	1	10	16	2
IESPGM.PTET51.1.1.551440	10	3	1	9	4	1
IESPGM.PTET51.1.1.552305	4	1	0	1	3	1
IESPGM.PTET51.1.1.552320	5	2	1	3	15	0
IESPGM.PTET51.1.1.555191	13	5	4	5	19	11
IESPGM.PTET51.1.1.556628	3	1	5	9	7	3
IESPGM.PTET51.1.1.557389	6	4	5	4	7	8
IESPGM.PTET51.1.1.561881	6	0	1	4	9	1
IESPGM.PTET51.1.1.562685	10	9	4	6	9	11
IESPGM.PTET51.1.1.562852	5	1	0	4	5	1
IESPGM.PTET51.1.1.563496	6	16	9	21	11	15
IESPGM.PTET51.1.1.564176	10	6	9	12	8	10
IESPGM.PTET51.1.1.567460	14	8	2	5	13	11
IESPGM.PTET51.1.1.568488	7	8	5	9	14	6
IESPGM.PTET51.1.1.572580	10	2	1	11	12	3
IESPGM.PTET51.1.1.573512	6	4	8	10	13	13
IESPGM.PTET51.1.1.574348	9	4	2	13	10	6
IESPGM.PTET51.1.1.578197	17	14	5	13	19	15
IESPGM.PTET51.1.1.578579	2	0	1	8	3	1
IESPGM.PTET51.1.1.581444	6	3	3	2	3	2
IESPGM.PTET51.1.1.582672	12	11	7	7	9	11
IESPGM.PTET51.1.1.583374	6	4	2	7	5	2
IESPGM.PTET51.1.1.583559	8	11	2	5	3	10
IESPGM.PTET51.1.1.583781	5	2	0	15	12	10
IESPGM.PTET51.1.1.584971	20	9	5	14	22	10
IESPGM.PTET51.1.1.586520	12	7	6	9	17	5
IESPGM.PTET51.1.1.591576	18	9	3	8	7	6
IESPGM.PTET51.1.1.593194	13	13	14	10	14	15
IESPGM.PTET51.1.1.593683	4	2	2	5	6	1
IESPGM.PTET51.1.1.595864	8	6	2	6	5	5
IESPGM.PTET51.1.1.597906	5	2	0	12	10	4
IESPGM.PTET51.1.1.600616	5	7	8	7	8	7
IESPGM.PTET51.1.1.601553	4	0	3	3	4	1
IESPGM.PTET51.1.1.60561	5	2	3	5	8	5
IESPGM.PTET51.1.1.607639	5	4	0	12	7	4
IESPGM.PTET51.1.1.608109	12	5	5	11	16	10
IESPGM.PTET51.1.1.609506	32	17	17	20	28	11
IESPGM.PTET51.1.1.612908	13	11	6	4	13	21
IESPGM.PTET51.1.1.615727	6	4	6	7	11	8
IESPGM.PTET51.1.1.621043	11	10	2	7	10	10
IESPGM.PTET51.1.1.623179	6	4	7	4	10	1
IESPGM.PTET51.1.1.624745	3	2	6	9	8	0
IESPGM.PTET51.1.1.625438	6	3	4	7	6	4
IESPGM.PTET51.1.1.626011	6	0	6	4	6	2
IESPGM.PTET51.1.1.627880	18	14	13	18	17	13
IESPGM.PTET51.1.1.63155	8	4	1	8	10	7
IESPGM.PTET51.1.1.633631	18	8	2	9	14	14
IESPGM.PTET51.1.1.635300	9	4	6	12	16	3
IESPGM.PTET51.1.1.638016	11	3	4	14	16	6
IESPGM.PTET51.1.1.639108	6	4	0	10	12	2
IESPGM.PTET51.1.1.6403	11	5	3	6	12	8
IESPGM.PTET51.1.1.641643	12	4	7	7	21	5
IESPGM.PTET51.1.1.642029	5	1	0	5	7	1
IESPGM.PTET51.1.1.644386	11	0	3	12	7	1
IESPGM.PTET51.1.1.644558	4	2	3	6	9	9
IESPGM.PTET51.1.1.64750	14	9	3	15	18	11
IESPGM.PTET51.1.1.647527	6	1	1	6	2	4
IESPGM.PTET51.1.1.647557	2	0	0	0	0	0
IESPGM.PTET51.1.1.647565	0	0	0	1	2	0
IESPGM.PTET51.1.1.647630	11	5	8	14	7	21
IESPGM.PTET51.1.1.647950	19	3	4	8	17	7
IESPGM.PTET51.1.1.648441	6	1	3	6	4	1
IESPGM.PTET51.1.1.648573	5	2	3	3	2	3
IESPGM.PTET51.1.1.648623	2	2	5	6	5	7
IESPGM.PTET51.1.1.650205	8	7	7	9	13	3
IESPGM.PTET51.1.1.652540	14	9	11	27	22	10
IESPGM.PTET51.1.1.6529	2	4	3	7	8	10
IESPGM.PTET51.1.1.655657	6	7	5	11	5	2
IESPGM.PTET51.1.1.658327	23	6	15	17	20	9
IESPGM.PTET51.1.1.658647	6	6	5	6	13	3
IESPGM.PTET51.1.1.660383	6	3	8	9	6	5
IESPGM.PTET51.1.1.66366	9	3	1	2	6	14
IESPGM.PTET51.1.1.664507	12	6	1	11	17	5
IESPGM.PTET51.1.1.6646	3	4	2	1	2	14
IESPGM.PTET51.1.1.664839	1	2	0	5	10	3
IESPGM.PTET51.1.1.666752	8	0	5	11	15	6
IESPGM.PTET51.1.1.669787	6	5	3	6	13	12
IESPGM.PTET51.1.1.67010	7	10	5	6	8	10
IESPGM.PTET51.1.1.6733	8	3	0	3	5	12
IESPGM.PTET51.1.1.675364	10	1	3	5	13	9
IESPGM.PTET51.1.1.675461	6	1	1	2	10	0
IESPGM.PTET51.1.1.676791	11	6	5	11	7	22
IESPGM.PTET51.1.1.679823	20	9	10	13	14	19
IESPGM.PTET51.1.1.681288	8	10	1	4	4	11
IESPGM.PTET51.1.1.683292	21	13	13	13	16	10
IESPGM.PTET51.1.1.683837	19	15	9	9	16	13
IESPGM.PTET51.1.1.685180	14	10	1	11	14	9
IESPGM.PTET51.1.1.68554	8	6	3	5	11	10
IESPGM.PTET51.1.1.685878	14	10	6	10	19	10
IESPGM.PTET51.1.1.6861	3	4	4	4	8	7
IESPGM.PTET51.1.1.687249	11	3	0	10	12	5
IESPGM.PTET51.1.1.687747	0	2	0	1	2	4
IESPGM.PTET51.1.1.687780	8	1	2	2	1	1
IESPGM.PTET51.1.1.68910	11	2	0	3	15	1
IESPGM.PTET51.1.1.689205	3	2	0	4	10	1
IESPGM.PTET51.1.1.68962	7	0	0	3	7	0
IESPGM.PTET51.1.1.689924	5	3	4	11	6	6
IESPGM.PTET51.1.1.695612	20	16	7	19	18	10
IESPGM.PTET51.1.1.696092	11	9	3	8	10	8
IESPGM.PTET51.1.1.700283	15	9	3	15	14	3
IESPGM.PTET51.1.1.703183	9	4	2	1	11	0
IESPGM.PTET51.1.1.703203	3	1	0	2	4	0
IESPGM.PTET51.1.1.704238	15	6	10	14	14	7
IESPGM.PTET51.1.1.706846	22	13	11	18	31	14
IESPGM.PTET51.1.1.70913	7	8	4	10	5	10
IESPGM.PTET51.1.1.711480	10	1	0	12	10	2
IESPGM.PTET51.1.1.712106	1	2	1	11	5	2
IESPGM.PTET51.1.1.7130	3	2	5	7	6	9
IESPGM.PTET51.1.1.720353	9	6	3	11	6	4
IESPGM.PTET51.1.1.7254	7	6	3	7	7	8
IESPGM.PTET51.1.1.72660	6	1	5	4	5	3
IESPGM.PTET51.1.1.726943	15	9	1	9	18	6
IESPGM.PTET51.1.1.730250	9	4	5	6	9	4
IESPGM.PTET51.1.1.730347	12	10	14	9	24	7
IESPGM.PTET51.1.1.731186	9	2	4	17	18	4
IESPGM.PTET51.1.1.735435	23	13	13	19	23	21
IESPGM.PTET51.1.1.735657	15	0	0	3	9	2
IESPGM.PTET51.1.1.73672	21	11	10	11	14	15
IESPGM.PTET51.1.1.7378	6	2	0	5	7	6
IESPGM.PTET51.1.1.744569	14	11	9	22	15	30
IESPGM.PTET51.1.1.744780	8	3	0	2	2	3
IESPGM.PTET51.1.1.746967	18	7	3	14	15	7
IESPGM.PTET51.1.1.749249	4	2	3	9	7	1
IESPGM.PTET51.1.1.74939	7	7	1	15	13	7
IESPGM.PTET51.1.1.7502	5	5	3	1	2	6
IESPGM.PTET51.1.1.751254	9	8	3	10	5	5
IESPGM.PTET51.1.1.75259	2	2	0	5	16	2
IESPGM.PTET51.1.1.755353	8	0	2	8	5	1
IESPGM.PTET51.1.1.7626	4	5	1	6	10	7
IESPGM.PTET51.1.1.763679	3	2	2	4	7	1
IESPGM.PTET51.1.1.764851	7	0	2	9	6	0
IESPGM.PTET51.1.1.765207	17	6	1	6	13	9
IESPGM.PTET51.1.1.768742	5	3	0	5	12	5
IESPGM.PTET51.1.1.770280	18	9	4	12	15	5
IESPGM.PTET51.1.1.772229	13	3	2	8	14	4
IESPGM.PTET51.1.1.7750	10	4	6	6	5	6
IESPGM.PTET51.1.1.776243	15	7	10	15	20	10
IESPGM.PTET51.1.1.778613	24	7	3	23	23	15
IESPGM.PTET51.1.1.785231	10	1	7	9	12	7
IESPGM.PTET51.1.1.785733	9	5	2	4	11	5
IESPGM.PTET51.1.1.7879	4	6	1	8	2	5
IESPGM.PTET51.1.1.791963	16	2	0	12	5	4
IESPGM.PTET51.1.1.79207	56	24	20	58	52	40
IESPGM.PTET51.1.1.792491	3	0	2	5	8	4
IESPGM.PTET51.1.1.792742	19	10	5	10	22	14
IESPGM.PTET51.1.1.799152	7	2	2	9	8	0
IESPGM.PTET51.1.1.8007	5	2	4	4	9	12
IESPGM.PTET51.1.1.806902	6	0	1	7	5	1
IESPGM.PTET51.1.1.807703	19	6	6	11	20	10
IESPGM.PTET51.1.1.8134	2	3	2	0	7	5
IESPGM.PTET51.1.1.813537	6	0	4	2	7	0
IESPGM.PTET51.1.1.815709	11	5	5	11	14	5
IESPGM.PTET51.1.1.821225	9	9	4	8	14	9
IESPGM.PTET51.1.1.821483	7	4	1	5	14	3
IESPGM.PTET51.1.1.82171	2	2	1	2	5	0
IESPGM.PTET51.1.1.822646	4	2	1	5	8	2
IESPGM.PTET51.1.1.825644	13	6	7	3	11	10
IESPGM.PTET51.1.1.8259	5	5	5	2	11	3
IESPGM.PTET51.1.1.826277	12	4	4	2	11	11
IESPGM.PTET51.1.1.829210	27	2	2	16	14	5
IESPGM.PTET51.1.1.83020	9	5	1	8	5	3
IESPGM.PTET51.1.1.83370	6	5	3	3	11	6
IESPGM.PTET51.1.1.840112	21	8	1	6	16	6
IESPGM.PTET51.1.1.844355	7	2	2	5	16	0
IESPGM.PTET51.1.1.845588	19	6	4	13	9	10
IESPGM.PTET51.1.1.848704	7	0	1	1	3	2
IESPGM.PTET51.1.1.85676	9	5	8	5	11	5
IESPGM.PTET51.1.1.859009	14	13	5	9	22	12
IESPGM.PTET51.1.1.861277	13	2	0	9	9	3
IESPGM.PTET51.1.1.863110	14	7	0	8	11	4
IESPGM.PTET51.1.1.866450	17	19	15	9	16	20
IESPGM.PTET51.1.1.867197	19	8	0	13	17	6
IESPGM.PTET51.1.1.87082	9	3	0	3	12	10
IESPGM.PTET51.1.1.878880	7	8	5	7	6	8
IESPGM.PTET51.1.1.88063	4	0	2	9	9	4
IESPGM.PTET51.1.1.880851	8	9	6	7	13	11
IESPGM.PTET51.1.1.894262	8	9	5	7	12	11
IESPGM.PTET51.1.1.89468	9	1	5	6	12	7
IESPGM.PTET51.1.1.898053	3	2	0	4	6	3
IESPGM.PTET51.1.1.905236	13	2	3	5	6	12
IESPGM.PTET51.1.1.907778	25	12	9	21	14	4
IESPGM.PTET51.1.1.911396	6	8	2	5	14	4
IESPGM.PTET51.1.1.91222	6	4	1	5	13	5
IESPGM.PTET51.1.1.925314	15	13	7	15	15	12
IESPGM.PTET51.1.1.933079	17	11	6	11	7	17
IESPGM.PTET51.1.1.93360	13	9	4	6	17	13
IESPGM.PTET51.1.1.94252	9	6	6	19	12	6
IESPGM.PTET51.1.1.949172	11	1	2	4	2	2
IESPGM.PTET51.1.1.95413	9	2	3	6	11	5
IESPGM.PTET51.1.1.958794	7	1	0	6	5	1
IESPGM.PTET51.1.1.959164	6	1	3	6	9	3
IESPGM.PTET51.1.1.969360	8	3	4	9	7	4
IESPGM.PTET51.1.1.98696	8	1	4	7	9	3
IESPGM.PTET51.1.1.99900	8	2	7	7	10	9
IESPGM.PTET51.1.10.100534	10	6	1	8	5	5
IESPGM.PTET51.1.10.105477	5	7	2	6	12	6
IESPGM.PTET51.1.10.105851	9	1	0	8	9	2
IESPGM.PTET51.1.10.107342	5	6	9	14	11	12
IESPGM.PTET51.1.10.107637	7	3	3	6	3	4
IESPGM.PTET51.1.10.108951	23	11	12	12	28	10
IESPGM.PTET51.1.10.109408	5	1	0	2	5	1
IESPGM.PTET51.1.10.110955	5	0	1	6	11	0
IESPGM.PTET51.1.10.111495	4	3	1	8	9	1
IESPGM.PTET51.1.10.112882	4	4	4	5	6	0
IESPGM.PTET51.1.10.113234	3	4	4	5	12	1
IESPGM.PTET51.1.10.114526	11	6	5	3	14	9
IESPGM.PTET51.1.10.118740	9	0	0	6	7	0
IESPGM.PTET51.1.10.119256	1	7	2	4	9	3
IESPGM.PTET51.1.10.119762	6	4	1	6	5	1
IESPGM.PTET51.1.10.120003	6	5	1	7	5	12
IESPGM.PTET51.1.10.122664	14	4	1	6	5	1
IESPGM.PTET51.1.10.122756	5	3	3	9	6	5
IESPGM.PTET51.1.10.123888	4	4	4	1	13	3
IESPGM.PTET51.1.10.124896	10	2	1	7	7	0
IESPGM.PTET51.1.10.126655	4	4	1	4	9	5
IESPGM.PTET51.1.10.126969	4	3	1	5	0	0
IESPGM.PTET51.1.10.127102	6	8	4	10	6	11
IESPGM.PTET51.1.10.128844	4	3	2	5	9	2
IESPGM.PTET51.1.10.129535	5	2	1	5	5	3
IESPGM.PTET51.1.10.131148	3	1	0	6	11	0
IESPGM.PTET51.1.10.132197	11	4	1	10	11	2
IESPGM.PTET51.1.10.133730	4	1	3	4	1	2
IESPGM.PTET51.1.10.134075	5	4	3	8	7	4
IESPGM.PTET51.1.10.134176	1	1	1	4	5	4
IESPGM.PTET51.1.10.134316	5	6	2	12	9	1
IESPGM.PTET51.1.10.134962	3	0	0	2	8	1
IESPGM.PTET51.1.10.135281	8	12	7	12	8	14
IESPGM.PTET51.1.10.136772	9	7	10	8	13	12
IESPGM.PTET51.1.10.139161	8	7	6	7	11	9
IESPGM.PTET51.1.10.139366	8	1	2	8	9	1
IESPGM.PTET51.1.10.140602	10	2	4	5	6	8
IESPGM.PTET51.1.10.141041	15	15	15	13	22	19
IESPGM.PTET51.1.10.141145	4	2	2	4	5	3
IESPGM.PTET51.1.10.141874	8	3	6	10	8	2
IESPGM.PTET51.1.10.141990	2	4	6	10	5	4
IESPGM.PTET51.1.10.142664	6	1	3	3	6	1
IESPGM.PTET51.1.10.143460	9	6	2	12	9	3
IESPGM.PTET51.1.10.145795	2	5	6	9	6	6
IESPGM.PTET51.1.10.149066	7	3	0	12	9	5
IESPGM.PTET51.1.10.149792	12	5	4	7	6	9
IESPGM.PTET51.1.10.151023	3	0	2	3	9	3
IESPGM.PTET51.1.10.151909	12	10	8	24	10	6
IESPGM.PTET51.1.10.15488	6	6	2	9	4	5
IESPGM.PTET51.1.10.155610	2	0	0	4	1	0
IESPGM.PTET51.1.10.155636	0	2	0	1	8	0
IESPGM.PTET51.1.10.158697	2	2	0	1	4	1
IESPGM.PTET51.1.10.158963	9	5	2	6	13	11
IESPGM.PTET51.1.10.159772	7	6	5	7	6	6
IESPGM.PTET51.1.10.160327	9	0	0	13	7	6
IESPGM.PTET51.1.10.160589	7	2	1	7	6	2
IESPGM.PTET51.1.10.161284	6	2	9	5	6	1
IESPGM.PTET51.1.10.161471	5	5	0	4	7	3
IESPGM.PTET51.1.10.163242	16	6	1	21	21	4
IESPGM.PTET51.1.10.163514	6	5	2	5	12	16
IESPGM.PTET51.1.10.165666	2	3	4	5	7	9
IESPGM.PTET51.1.10.16567	8	5	2	5	6	4
IESPGM.PTET51.1.10.165970	4	4	4	9	5	3
IESPGM.PTET51.1.10.167479	4	3	5	6	3	9
IESPGM.PTET51.1.10.167630	7	3	4	8	9	1
IESPGM.PTET51.1.10.167743	8	10	4	6	13	9
IESPGM.PTET51.1.10.168887	3	2	3	4	8	1
IESPGM.PTET51.1.10.175008	4	1	1	5	5	1
IESPGM.PTET51.1.10.17768	7	5	0	4	6	3
IESPGM.PTET51.1.10.179141	8	3	4	7	9	14
IESPGM.PTET51.1.10.182788	5	2	0	5	8	0
IESPGM.PTET51.1.10.183118	11	8	7	11	8	10
IESPGM.PTET51.1.10.184556	4	2	2	7	12	4
IESPGM.PTET51.1.10.187854	8	4	4	6	14	4
IESPGM.PTET51.1.10.188369	9	0	7	4	7	2
IESPGM.PTET51.1.10.189927	18	8	4	10	10	2
IESPGM.PTET51.1.10.191702	13	5	3	4	11	4
IESPGM.PTET51.1.10.194507	4	3	3	6	10	5
IESPGM.PTET51.1.10.195154	5	3	2	3	7	3
IESPGM.PTET51.1.10.19992	2	9	5	9	11	9
IESPGM.PTET51.1.10.204953	32	5	11	24	24	11
IESPGM.PTET51.1.10.205301	7	3	1	2	8	3
IESPGM.PTET51.1.10.207669	10	11	2	2	10	8
IESPGM.PTET51.1.10.208811	9	5	2	8	7	7
IESPGM.PTET51.1.10.20930	11	9	5	7	19	7
IESPGM.PTET51.1.10.211233	17	2	1	11	17	9
IESPGM.PTET51.1.10.213589	16	9	6	4	10	19
IESPGM.PTET51.1.10.215220	5	8	5	5	9	0
IESPGM.PTET51.1.10.217163	8	9	1	19	22	6
IESPGM.PTET51.1.10.218516	2	1	3	7	14	2
IESPGM.PTET51.1.10.219209	9	4	3	12	8	2
IESPGM.PTET51.1.10.219318	13	6	6	6	7	5
IESPGM.PTET51.1.10.221520	10	4	4	4	12	7
IESPGM.PTET51.1.10.221739	11	8	8	9	14	15
IESPGM.PTET51.1.10.22236	3	4	0	3	7	2
IESPGM.PTET51.1.10.224389	6	4	6	7	5	3
IESPGM.PTET51.1.10.225117	12	5	4	2	5	11
IESPGM.PTET51.1.10.22650	4	1	2	4	12	4
IESPGM.PTET51.1.10.227600	1	1	2	9	3	0
IESPGM.PTET51.1.10.227651	5	1	1	5	3	1
IESPGM.PTET51.1.10.228998	1	1	3	5	16	3
IESPGM.PTET51.1.10.231428	9	5	1	7	9	1
IESPGM.PTET51.1.10.231883	5	6	11	11	24	9
IESPGM.PTET51.1.10.23202	10	8	2	5	12	7
IESPGM.PTET51.1.10.234793	7	4	3	14	6	2
IESPGM.PTET51.1.10.238597	5	0	1	9	9	2
IESPGM.PTET51.1.10.240455	12	8	1	8	14	10
IESPGM.PTET51.1.10.241181	3	5	4	9	15	7
IESPGM.PTET51.1.10.242438	33	15	11	16	24	16
IESPGM.PTET51.1.10.244547	9	15	5	8	13	10
IESPGM.PTET51.1.10.245071	17	9	4	11	15	9
IESPGM.PTET51.1.10.246324	9	1	1	2	4	0
IESPGM.PTET51.1.10.246734	5	2	1	6	5	2
IESPGM.PTET51.1.10.248446	8	3	1	4	13	5
IESPGM.PTET51.1.10.249067	11	9	5	11	12	5
IESPGM.PTET51.1.10.249680	14	14	9	16	21	8
IESPGM.PTET51.1.10.252406	5	4	3	4	7	6
IESPGM.PTET51.1.10.254894	11	6	6	9	14	8
IESPGM.PTET51.1.10.255220	3	2	8	13	8	3
IESPGM.PTET51.1.10.255326	11	3	3	8	4	10
IESPGM.PTET51.1.10.25545	10	5	2	5	8	6
IESPGM.PTET51.1.10.256888	10	3	4	12	9	3
IESPGM.PTET51.1.10.258455	11	9	10	5	12	24
IESPGM.PTET51.1.10.259436	14	6	3	18	16	5
IESPGM.PTET51.1.10.260084	29	20	12	23	32	20
IESPGM.PTET51.1.10.260506	12	8	4	9	5	14
IESPGM.PTET51.1.10.260542	3	5	4	5	7	4
IESPGM.PTET51.1.10.262205	10	2	1	10	14	5
IESPGM.PTET51.1.10.26358	6	4	4	0	6	9
IESPGM.PTET51.1.10.265074	3	5	0	2	5	3
IESPGM.PTET51.1.10.265120	8	5	3	16	13	6
IESPGM.PTET51.1.10.269252	9	4	0	4	7	2
IESPGM.PTET51.1.10.269644	12	3	2	18	17	1
IESPGM.PTET51.1.10.270385	3	3	2	6	21	2
IESPGM.PTET51.1.10.270660	17	4	7	22	16	5
IESPGM.PTET51.1.10.271573	6	8	1	11	10	3
IESPGM.PTET51.1.10.273648	7	3	0	8	10	8
IESPGM.PTET51.1.10.275558	7	2	4	6	11	1
IESPGM.PTET51.1.10.27726	14	12	4	10	10	8
IESPGM.PTET51.1.10.280569	10	4	4	10	7	5
IESPGM.PTET51.1.10.281266	21	11	5	24	19	15
IESPGM.PTET51.1.10.283730	7	2	4	6	11	3
IESPGM.PTET51.1.10.285368	7	6	1	11	7	4
IESPGM.PTET51.1.10.286943	11	8	7	9	12	12
IESPGM.PTET51.1.10.294284	7	1	1	7	15	4
IESPGM.PTET51.1.10.295122	14	8	3	6	12	1
IESPGM.PTET51.1.10.297765	8	3	1	11	6	0
IESPGM.PTET51.1.10.298544	11	6	8	8	14	4
IESPGM.PTET51.1.10.302233	10	3	1	10	10	6
IESPGM.PTET51.1.10.302378	8	8	6	3	4	15
IESPGM.PTET51.1.10.302523	10	4	8	9	15	11
IESPGM.PTET51.1.10.30323	5	3	2	3	10	1
IESPGM.PTET51.1.10.305469	8	2	2	15	9	2
IESPGM.PTET51.1.10.306235	7	7	4	9	11	9
IESPGM.PTET51.1.10.30847	3	3	1	4	9	4
IESPGM.PTET51.1.10.309056	12	10	2	2	13	13
IESPGM.PTET51.1.10.311850	12	6	3	12	11	5
IESPGM.PTET51.1.10.316092	8	4	2	10	7	0
IESPGM.PTET51.1.10.316328	9	8	2	6	5	11
IESPGM.PTET51.1.10.321925	5	7	6	9	13	6
IESPGM.PTET51.1.10.322503	12	7	4	9	6	7
IESPGM.PTET51.1.10.331554	8	8	6	4	8	8
IESPGM.PTET51.1.10.33327	11	12	6	5	11	8
IESPGM.PTET51.1.10.333643	28	13	10	11	20	17
IESPGM.PTET51.1.10.334073	3	0	0	6	11	1
IESPGM.PTET51.1.10.334984	12	3	8	10	13	11
IESPGM.PTET51.1.10.335351	11	5	2	7	9	5
IESPGM.PTET51.1.10.336433	21	6	1	11	18	9
IESPGM.PTET51.1.10.338543	8	4	7	8	13	8
IESPGM.PTET51.1.10.338688	11	7	5	15	12	7
IESPGM.PTET51.1.10.339608	8	11	2	4	8	14
IESPGM.PTET51.1.10.339950	9	4	8	9	8	11
IESPGM.PTET51.1.10.341648	6	3	2	7	23	3
IESPGM.PTET51.1.10.341800	13	7	4	11	9	18
IESPGM.PTET51.1.10.350037	8	6	7	11	12	8
IESPGM.PTET51.1.10.35274	7	10	0	12	4	8
IESPGM.PTET51.1.10.353582	4	5	0	3	17	1
IESPGM.PTET51.1.10.354411	7	5	1	5	7	0
IESPGM.PTET51.1.10.355684	13	10	9	22	13	8
IESPGM.PTET51.1.10.358822	12	2	1	9	19	5
IESPGM.PTET51.1.10.364924	1	0	1	10	16	5
IESPGM.PTET51.1.10.365197	9	7	5	5	9	6
IESPGM.PTET51.1.10.365542	10	4	3	14	11	9
IESPGM.PTET51.1.10.367149	7	3	3	14	28	7
IESPGM.PTET51.1.10.367631	14	7	3	8	12	6
IESPGM.PTET51.1.10.370649	18	7	4	13	12	11
IESPGM.PTET51.1.10.373282	8	11	3	8	6	6
IESPGM.PTET51.1.10.375404	5	11	8	16	12	13
IESPGM.PTET51.1.10.378840	11	19	10	12	18	18
IESPGM.PTET51.1.10.379122	11	0	2	9	9	1
IESPGM.PTET51.1.10.380423	13	3	5	9	17	2
IESPGM.PTET51.1.10.382887	18	7	8	6	11	19
IESPGM.PTET51.1.10.383189	15	2	1	14	16	2
IESPGM.PTET51.1.10.389505	11	1	0	8	8	2
IESPGM.PTET51.1.10.390539	10	11	9	11	19	10
IESPGM.PTET51.1.10.391245	16	10	11	8	10	15
IESPGM.PTET51.1.10.3914	17	6	8	17	26	15
IESPGM.PTET51.1.10.395949	19	10	4	6	7	10
IESPGM.PTET51.1.10.401654	14	8	4	8	14	13
IESPGM.PTET51.1.10.401862	5	7	6	7	6	10
IESPGM.PTET51.1.10.40590	8	6	5	5	10	3
IESPGM.PTET51.1.10.408858	9	7	7	10	17	12
IESPGM.PTET51.1.10.40926	11	3	3	1	11	5
IESPGM.PTET51.1.10.416486	21	7	8	15	11	9
IESPGM.PTET51.1.10.416603	5	2	3	4	11	8
IESPGM.PTET51.1.10.423568	13	12	6	5	9	22
IESPGM.PTET51.1.10.42778	8	10	4	7	10	14
IESPGM.PTET51.1.10.429372	43	30	19	33	54	41
IESPGM.PTET51.1.10.42952	10	4	5	2	10	5
IESPGM.PTET51.1.10.43071	11	7	4	8	10	9
IESPGM.PTET51.1.10.43548	12	4	1	6	4	6
IESPGM.PTET51.1.10.440832	13	21	10	12	11	21
IESPGM.PTET51.1.10.446751	17	6	5	20	15	5
IESPGM.PTET51.1.10.447668	15	5	7	14	13	8
IESPGM.PTET51.1.10.44768	6	1	4	9	8	6
IESPGM.PTET51.1.10.44959	5	5	4	7	8	6
IESPGM.PTET51.1.10.454255	7	1	1	3	7	1
IESPGM.PTET51.1.10.455981	9	6	4	3	6	6
IESPGM.PTET51.1.10.4563	4	0	0	6	9	0
IESPGM.PTET51.1.10.45820	20	15	5	14	26	15
IESPGM.PTET51.1.10.461256	7	5	1	13	8	0
IESPGM.PTET51.1.10.461407	16	15	7	14	11	19
IESPGM.PTET51.1.10.461841	6	3	3	5	8	5
IESPGM.PTET51.1.10.462652	19	9	7	15	19	9
IESPGM.PTET51.1.10.463133	5	1	1	3	8	2
IESPGM.PTET51.1.10.464850	14	8	1	13	6	4
IESPGM.PTET51.1.10.466741	5	0	5	8	7	1
IESPGM.PTET51.1.10.469588	6	1	2	2	4	2
IESPGM.PTET51.1.10.470321	12	6	4	8	7	7
IESPGM.PTET51.1.10.470983	21	15	9	14	11	21
IESPGM.PTET51.1.10.473604	12	10	11	9	12	8
IESPGM.PTET51.1.10.474373	2	1	1	3	4	0
IESPGM.PTET51.1.10.474402	2	1	0	2	2	0
IESPGM.PTET51.1.10.474776	12	2	1	6	8	1
IESPGM.PTET51.1.10.475097	16	1	2	10	9	2
IESPGM.PTET51.1.10.475656	3	2	1	3	6	3
IESPGM.PTET51.1.10.476151	5	1	1	4	2	1
IESPGM.PTET51.1.10.47857	13	5	4	9	13	6
IESPGM.PTET51.1.10.489516	8	1	0	6	8	1
IESPGM.PTET51.1.10.489557	4	3	1	4	7	4
IESPGM.PTET51.1.10.493028	14	15	10	23	17	15
IESPGM.PTET51.1.10.493526	9	4	4	10	12	3
IESPGM.PTET51.1.10.49642	6	2	2	5	7	5
IESPGM.PTET51.1.10.497618	10	10	9	10	13	7
IESPGM.PTET51.1.10.502848	4	8	0	5	10	1
IESPGM.PTET51.1.10.503035	4	22	7	4	13	16
IESPGM.PTET51.1.10.50329	2	2	0	4	5	0
IESPGM.PTET51.1.10.504433	15	5	3	3	9	14
IESPGM.PTET51.1.10.51272	7	2	0	4	11	2
IESPGM.PTET51.1.10.518416	2	2	1	0	0	4
IESPGM.PTET51.1.10.51856	12	7	6	4	10	7
IESPGM.PTET51.1.10.51967	4	1	3	5	3	0
IESPGM.PTET51.1.10.522301	19	23	14	5	18	20
IESPGM.PTET51.1.10.52340	13	4	0	5	13	3
IESPGM.PTET51.1.10.53335	4	5	3	6	12	19
IESPGM.PTET51.1.10.53559	2	1	0	2	9	1
IESPGM.PTET51.1.10.53657	7	7	5	2	5	7
IESPGM.PTET51.1.10.5366	5	0	0	3	4	2
IESPGM.PTET51.1.10.54455	10	3	3	5	12	1
IESPGM.PTET51.1.10.551050	30	9	3	9	19	6
IESPGM.PTET51.1.10.552921	18	4	2	16	17	5
IESPGM.PTET51.1.10.553485	11	6	3	6	12	18
IESPGM.PTET51.1.10.553631	11	0	0	11	15	2
IESPGM.PTET51.1.10.554032	9	11	5	10	2	9
IESPGM.PTET51.1.10.55497	10	2	0	3	8	3
IESPGM.PTET51.1.10.555909	13	13	10	16	14	11
IESPGM.PTET51.1.10.559539	13	0	1	14	10	5
IESPGM.PTET51.1.10.564416	15	16	10	12	17	25
IESPGM.PTET51.1.10.564571	10	13	10	6	6	20
IESPGM.PTET51.1.10.56630	4	3	6	3	6	1
IESPGM.PTET51.1.10.570497	20	14	6	18	17	15
IESPGM.PTET51.1.10.57193	7	6	1	2	6	5
IESPGM.PTET51.1.10.572244	35	12	10	15	26	16
IESPGM.PTET51.1.10.574325	21	11	10	15	16	14
IESPGM.PTET51.1.10.577209	11	3	2	8	12	2
IESPGM.PTET51.1.10.579090	32	27	18	25	30	17
IESPGM.PTET51.1.10.58201	7	7	3	13	6	4
IESPGM.PTET51.1.10.58305	10	5	2	9	5	3
IESPGM.PTET51.1.10.584973	5	0	0	8	12	1
IESPGM.PTET51.1.10.594132	21	16	15	20	22	23
IESPGM.PTET51.1.10.606112	6	4	5	15	11	1
IESPGM.PTET51.1.10.6137	5	2	3	6	12	4
IESPGM.PTET51.1.10.61606	3	0	1	3	5	2
IESPGM.PTET51.1.10.61626	4	2	1	6	3	5
IESPGM.PTET51.1.10.61864	6	1	2	4	17	1
IESPGM.PTET51.1.10.636550	7	11	6	3	5	7
IESPGM.PTET51.1.10.644598	7	4	2	6	7	4
IESPGM.PTET51.1.10.645715	4	10	8	8	9	9
IESPGM.PTET51.1.10.646481	9	1	1	15	7	4
IESPGM.PTET51.1.10.648846	3	14	6	6	11	8
IESPGM.PTET51.1.10.64998	13	0	1	15	11	0
IESPGM.PTET51.1.10.650249	8	2	0	8	5	2
IESPGM.PTET51.1.10.65612	10	4	4	5	17	7
IESPGM.PTET51.1.10.65986	30	22	10	17	23	22
IESPGM.PTET51.1.10.662996	6	2	4	3	10	4
IESPGM.PTET51.1.10.666673	8	3	0	12	15	2
IESPGM.PTET51.1.10.668818	18	4	0	9	11	5
IESPGM.PTET51.1.10.669589	6	2	0	3	6	2
IESPGM.PTET51.1.10.68553	2	6	0	7	17	0
IESPGM.PTET51.1.10.72160	3	7	7	2	12	5
IESPGM.PTET51.1.10.73128	4	2	0	4	8	2
IESPGM.PTET51.1.10.75121	3	6	1	12	6	6
IESPGM.PTET51.1.10.77330	3	3	0	6	5	4
IESPGM.PTET51.1.10.77546	11	0	1	3	6	3
IESPGM.PTET51.1.10.77950	5	5	2	14	17	2
IESPGM.PTET51.1.10.78425	0	5	0	4	5	0
IESPGM.PTET51.1.10.7965	3	2	0	6	10	3
IESPGM.PTET51.1.10.80994	2	3	0	2	4	1
IESPGM.PTET51.1.10.81398	10	12	5	8	9	11
IESPGM.PTET51.1.10.82754	7	6	3	9	7	4
IESPGM.PTET51.1.10.8288	6	8	8	5	10	16
IESPGM.PTET51.1.10.86922	3	4	0	4	9	0
IESPGM.PTET51.1.10.87523	8	1	4	6	11	5
IESPGM.PTET51.1.10.88488	5	5	1	3	12	9
IESPGM.PTET51.1.10.89568	16	11	6	13	12	7
IESPGM.PTET51.1.10.89680	3	1	1	3	3	4
IESPGM.PTET51.1.10.89701	1	4	0	5	5	6
IESPGM.PTET51.1.10.89846	6	0	4	2	4	4
IESPGM.PTET51.1.10.89864	10	3	4	6	13	10
IESPGM.PTET51.1.10.90927	24	16	10	19	14	27
IESPGM.PTET51.1.10.92757	8	8	5	6	5	18
IESPGM.PTET51.1.10.93306	12	9	4	9	13	7
IESPGM.PTET51.1.10.9489	9	8	3	10	12	5
IESPGM.PTET51.1.100.101020	4	6	3	9	12	4
IESPGM.PTET51.1.100.103371	4	9	8	9	15	5
IESPGM.PTET51.1.100.103713	5	5	3	6	8	11
IESPGM.PTET51.1.100.105510	2	1	3	7	4	7
IESPGM.PTET51.1.100.107116	11	6	5	12	8	14
IESPGM.PTET51.1.100.109342	7	4	8	3	6	7
IESPGM.PTET51.1.100.111742	3	8	3	4	4	2
IESPGM.PTET51.1.100.1119	3	4	5	3	6	3
IESPGM.PTET51.1.100.118499	10	3	5	5	5	10
IESPGM.PTET51.1.100.119036	4	3	4	8	10	4
IESPGM.PTET51.1.100.119817	16	8	1	16	17	11
IESPGM.PTET51.1.100.1212	5	0	1	10	4	1
IESPGM.PTET51.1.100.121909	12	16	14	10	12	11
IESPGM.PTET51.1.100.124997	7	12	1	6	11	12
IESPGM.PTET51.1.100.126280	9	5	2	1	15	3
IESPGM.PTET51.1.100.132591	5	0	2	7	11	1
IESPGM.PTET51.1.100.1342	3	4	1	4	5	8
IESPGM.PTET51.1.100.135238	5	3	3	5	15	2
IESPGM.PTET51.1.100.136043	8	5	5	12	8	6
IESPGM.PTET51.1.100.137987	11	5	3	12	18	8
IESPGM.PTET51.1.100.138299	10	9	3	10	12	15
IESPGM.PTET51.1.100.139907	15	12	10	18	19	19
IESPGM.PTET51.1.100.140104	13	12	6	13	23	12
IESPGM.PTET51.1.100.141112	8	5	5	8	6	5
IESPGM.PTET51.1.100.142014	10	2	0	9	8	2
IESPGM.PTET51.1.100.143834	18	5	3	9	18	3
IESPGM.PTET51.1.100.144290	5	0	3	4	6	0
IESPGM.PTET51.1.100.144378	8	2	3	12	9	4
IESPGM.PTET51.1.100.144459	2	4	3	5	5	1
IESPGM.PTET51.1.100.144727	12	11	5	9	10	11
IESPGM.PTET51.1.100.145053	7	1	2	6	5	3
IESPGM.PTET51.1.100.145266	11	2	1	4	5	7
IESPGM.PTET51.1.100.1472	2	1	0	2	3	1
IESPGM.PTET51.1.100.147746	3	1	0	7	16	3
IESPGM.PTET51.1.100.148010	23	8	6	29	28	9
IESPGM.PTET51.1.100.151688	4	3	2	2	8	2
IESPGM.PTET51.1.100.155500	5	4	3	2	8	5
IESPGM.PTET51.1.100.155735	2	12	4	4	9	9
IESPGM.PTET51.1.100.156683	2	1	1	5	5	1
IESPGM.PTET51.1.100.157916	3	2	2	4	8	1
IESPGM.PTET51.1.100.158938	12	5	3	10	9	9
IESPGM.PTET51.1.100.1601	4	2	4	0	5	9
IESPGM.PTET51.1.100.162195	1	3	0	8	13	2
IESPGM.PTET51.1.100.164200	6	1	1	4	7	2
IESPGM.PTET51.1.100.165224	12	5	2	25	23	6
IESPGM.PTET51.1.100.166442	7	9	1	9	8	10
IESPGM.PTET51.1.100.168058	14	5	5	5	4	6
IESPGM.PTET51.1.100.168432	4	5	1	0	6	6
IESPGM.PTET51.1.100.168456	0	0	0	0	0	0
IESPGM.PTET51.1.100.168480	3	2	2	0	3	4
IESPGM.PTET51.1.100.169307	3	1	1	1	6	1
IESPGM.PTET51.1.100.172109	9	4	1	1	4	0
IESPGM.PTET51.1.100.1732	5	2	0	3	4	6
IESPGM.PTET51.1.100.173627	6	4	3	5	12	1
IESPGM.PTET51.1.100.174169	6	0	1	5	4	0
IESPGM.PTET51.1.100.175934	18	11	5	9	15	6
IESPGM.PTET51.1.100.177154	4	3	0	6	15	0
IESPGM.PTET51.1.100.177955	2	1	0	4	6	0
IESPGM.PTET51.1.100.178684	3	1	2	2	3	0
IESPGM.PTET51.1.100.178712	2	1	1	1	1	0
IESPGM.PTET51.1.100.179869	6	2	2	4	13	3
IESPGM.PTET51.1.100.180823	14	3	7	11	18	9
IESPGM.PTET51.1.100.180846	4	4	3	4	10	2
IESPGM.PTET51.1.100.181027	9	15	4	8	11	12
IESPGM.PTET51.1.100.181217	9	2	2	1	4	4
IESPGM.PTET51.1.100.181759	9	5	0	2	10	3
IESPGM.PTET51.1.100.183725	13	13	8	18	19	9
IESPGM.PTET51.1.100.185266	9	1	0	7	8	3
IESPGM.PTET51.1.100.185811	8	5	3	5	12	9
IESPGM.PTET51.1.100.188729	35	10	6	32	31	17
IESPGM.PTET51.1.100.191168	7	3	7	15	15	5
IESPGM.PTET51.1.100.191243	10	5	0	6	4	4
IESPGM.PTET51.1.100.193031	14	8	2	8	12	4
IESPGM.PTET51.1.100.194859	12	3	1	2	9	1
IESPGM.PTET51.1.100.196923	2	3	4	8	5	5
IESPGM.PTET51.1.100.199354	3	2	1	7	6	3
IESPGM.PTET51.1.100.199770	7	5	1	4	9	5
IESPGM.PTET51.1.100.199984	11	2	5	4	4	13
IESPGM.PTET51.1.100.200620	11	3	4	1	8	7
IESPGM.PTET51.1.100.200714	6	4	0	4	9	1
IESPGM.PTET51.1.100.200773	5	2	2	4	3	8
IESPGM.PTET51.1.100.201437	5	5	3	5	9	6
IESPGM.PTET51.1.100.201996	5	9	6	5	7	6
IESPGM.PTET51.1.100.202617	5	2	2	3	5	6
IESPGM.PTET51.1.100.203588	22	7	5	14	20	12
IESPGM.PTET51.1.100.205635	8	6	2	2	4	1
IESPGM.PTET51.1.100.205890	2	1	1	5	7	4
IESPGM.PTET51.1.100.205920	12	4	1	9	8	3
IESPGM.PTET51.1.100.208139	40	15	9	29	41	38
IESPGM.PTET51.1.100.210584	8	1	2	6	7	1
IESPGM.PTET51.1.100.211041	5	4	1	5	6	6
IESPGM.PTET51.1.100.211305	3	3	0	7	6	3
IESPGM.PTET51.1.100.211400	11	4	4	5	10	8
IESPGM.PTET51.1.100.211763	7	2	4	13	12	12
IESPGM.PTET51.1.100.214622	8	8	5	4	12	8
IESPGM.PTET51.1.100.215662	10	4	1	14	12	5
IESPGM.PTET51.1.100.217020	3	1	1	7	5	0
IESPGM.PTET51.1.100.217094	5	0	0	4	8	5
IESPGM.PTET51.1.100.218	1	1	7	1	3	2
IESPGM.PTET51.1.100.220625	8	6	1	5	8	3
IESPGM.PTET51.1.100.221477	5	1	0	7	8	6
IESPGM.PTET51.1.100.222567	6	1	1	1	3	9
IESPGM.PTET51.1.100.222692	9	4	0	9	11	4
IESPGM.PTET51.1.100.222967	4	1	1	5	5	5
IESPGM.PTET51.1.100.222981	8	6	3	3	6	0
IESPGM.PTET51.1.100.223044	4	5	2	0	3	11
IESPGM.PTET51.1.100.224352	6	1	3	3	8	5
IESPGM.PTET51.1.100.224435	7	2	7	4	2	1
IESPGM.PTET51.1.100.225180	6	5	2	4	7	7
IESPGM.PTET51.1.100.225554	10	8	2	12	12	11
IESPGM.PTET51.1.100.22680	3	1	0	3	8	0
IESPGM.PTET51.1.100.226982	3	2	0	7	5	2
IESPGM.PTET51.1.100.227794	5	4	2	6	10	8
IESPGM.PTET51.1.100.229690	3	1	3	6	7	2
IESPGM.PTET51.1.100.232469	8	1	1	6	8	0
IESPGM.PTET51.1.100.234536	4	11	2	6	7	13
IESPGM.PTET51.1.100.234829	6	3	5	4	8	4
IESPGM.PTET51.1.100.237431	5	4	1	4	5	4
IESPGM.PTET51.1.100.237680	10	2	0	2	3	2
IESPGM.PTET51.1.100.238715	16	11	3	11	18	12
IESPGM.PTET51.1.100.23889	5	0	1	6	11	1
IESPGM.PTET51.1.100.239484	7	5	4	2	7	5
IESPGM.PTET51.1.100.240261	4	6	1	3	11	5
IESPGM.PTET51.1.100.240339	7	1	3	5	7	5
IESPGM.PTET51.1.100.24150	8	10	5	5	8	18
IESPGM.PTET51.1.100.243649	9	7	4	5	15	13
IESPGM.PTET51.1.100.243740	3	1	1	1	2	1
IESPGM.PTET51.1.100.244296	10	3	3	5	8	0
IESPGM.PTET51.1.100.24441	10	15	6	9	10	12
IESPGM.PTET51.1.100.244570	7	9	2	10	9	5
IESPGM.PTET51.1.100.245019	7	5	11	2	5	11
IESPGM.PTET51.1.100.246286	12	2	2	4	11	2
IESPGM.PTET51.1.100.247214	4	2	6	3	6	5
IESPGM.PTET51.1.100.247524	7	8	1	10	10	6
IESPGM.PTET51.1.100.248976	5	12	4	7	4	3
IESPGM.PTET51.1.100.249765	6	3	2	8	6	6
IESPGM.PTET51.1.100.249955	3	2	1	3	4	0
IESPGM.PTET51.1.100.250618	1	0	0	2	2	1
IESPGM.PTET51.1.100.250637	8	0	0	4	4	1
IESPGM.PTET51.1.100.252114	5	7	4	8	3	0
IESPGM.PTET51.1.100.256804	7	6	6	5	7	10
IESPGM.PTET51.1.100.257581	6	1	2	7	5	2
IESPGM.PTET51.1.100.257912	9	1	1	0	13	0
IESPGM.PTET51.1.100.258621	6	0	1	6	7	0
IESPGM.PTET51.1.100.258812	3	11	2	7	13	20
IESPGM.PTET51.1.100.259947	10	2	2	5	9	1
IESPGM.PTET51.1.100.261544	1	1	0	5	3	1
IESPGM.PTET51.1.100.261580	5	5	0	1	2	0
IESPGM.PTET51.1.100.262780	5	2	1	5	4	3
IESPGM.PTET51.1.100.263758	3	3	0	1	9	1
IESPGM.PTET51.1.100.264269	7	2	2	7	3	4
IESPGM.PTET51.1.100.264377	1	0	3	5	3	0
IESPGM.PTET51.1.100.265270	5	5	1	9	6	1
IESPGM.PTET51.1.100.265475	3	4	2	3	10	4
IESPGM.PTET51.1.100.266338	1	0	2	1	3	0
IESPGM.PTET51.1.100.266390	1	3	1	0	3	3
IESPGM.PTET51.1.100.267561	3	3	0	2	3	1
IESPGM.PTET51.1.100.267767	5	4	4	7	5	8
IESPGM.PTET51.1.100.268595	6	2	3	10	8	9
IESPGM.PTET51.1.100.268708	6	1	0	4	5	0
IESPGM.PTET51.1.100.269091	4	1	1	8	6	4
IESPGM.PTET51.1.100.269259	3	4	0	9	4	1
IESPGM.PTET51.1.100.270503	7	1	2	3	7	4
IESPGM.PTET51.1.100.271786	11	4	3	12	14	4
IESPGM.PTET51.1.100.274226	1	0	1	3	6	0
IESPGM.PTET51.1.100.274282	3	1	1	4	4	0
IESPGM.PTET51.1.100.274688	7	5	4	2	4	4
IESPGM.PTET51.1.100.276719	5	3	3	4	8	12
IESPGM.PTET51.1.100.276867	10	7	6	4	6	2
IESPGM.PTET51.1.100.277859	6	1	2	2	9	7
IESPGM.PTET51.1.100.277948	4	3	3	5	4	3
IESPGM.PTET51.1.100.278013	1	2	1	2	3	1
IESPGM.PTET51.1.100.278091	4	0	0	1	3	0
IESPGM.PTET51.1.100.278850	2	1	1	3	9	0
IESPGM.PTET51.1.100.280236	4	7	4	6	7	1
IESPGM.PTET51.1.100.281370	5	5	2	4	4	4
IESPGM.PTET51.1.100.281433	2	3	0	6	2	1
IESPGM.PTET51.1.100.281554	6	1	1	1	3	3
IESPGM.PTET51.1.100.281844	5	2	0	4	7	0
IESPGM.PTET51.1.100.282026	3	6	2	9	7	5
IESPGM.PTET51.1.100.282305	0	0	0	0	3	0
IESPGM.PTET51.1.100.282350	13	3	7	5	7	7
IESPGM.PTET51.1.100.282698	2	2	0	6	4	1
IESPGM.PTET51.1.100.283396	4	4	0	5	5	1
IESPGM.PTET51.1.100.283619	4	1	1	2	8	2
IESPGM.PTET51.1.100.283875	1	0	0	6	6	2
IESPGM.PTET51.1.100.284337	8	0	1	2	7	2
IESPGM.PTET51.1.100.285017	22	11	12	8	17	12
IESPGM.PTET51.1.100.285672	10	7	7	6	12	11
IESPGM.PTET51.1.100.285755	7	4	2	5	10	6
IESPGM.PTET51.1.100.285816	3	2	0	3	5	0
IESPGM.PTET51.1.100.287026	4	5	2	3	5	5
IESPGM.PTET51.1.100.287200	11	1	0	6	7	0
IESPGM.PTET51.1.100.287707	2	1	1	5	7	2
IESPGM.PTET51.1.100.289356	10	5	2	3	7	5
IESPGM.PTET51.1.100.294780	7	8	6	6	6	9
IESPGM.PTET51.1.100.29751	5	8	3	3	5	8
IESPGM.PTET51.1.100.297944	4	2	5	2	4	4
IESPGM.PTET51.1.100.29830	2	4	0	3	8	1
IESPGM.PTET51.1.100.299215	4	2	0	5	13	2
IESPGM.PTET51.1.100.301139	5	0	0	5	7	0
IESPGM.PTET51.1.100.304171	9	1	0	5	6	0
IESPGM.PTET51.1.100.305080	4	2	1	5	4	0
IESPGM.PTET51.1.100.30724	5	4	2	11	13	5
IESPGM.PTET51.1.100.308573	5	2	2	2	5	0
IESPGM.PTET51.1.100.309082	6	5	3	3	5	7
IESPGM.PTET51.1.100.310191	2	0	1	4	4	1
IESPGM.PTET51.1.100.311226	10	5	1	7	13	6
IESPGM.PTET51.1.100.348	2	0	1	8	3	0
IESPGM.PTET51.1.100.37616	10	8	6	8	6	4
IESPGM.PTET51.1.100.3813	3	3	2	8	5	4
IESPGM.PTET51.1.100.40357	6	3	1	6	12	0
IESPGM.PTET51.1.100.41363	7	13	6	2	15	11
IESPGM.PTET51.1.100.4388	6	7	5	3	9	6
IESPGM.PTET51.1.100.43950	9	10	5	12	16	15
IESPGM.PTET51.1.100.44180	2	1	0	3	9	1
IESPGM.PTET51.1.100.4531	71	47	41	83	70	90
IESPGM.PTET51.1.100.46774	5	2	1	2	4	3
IESPGM.PTET51.1.100.478	1	0	3	7	2	5
IESPGM.PTET51.1.100.48715	9	3	2	9	4	1
IESPGM.PTET51.1.100.49358	2	4	0	10	9	2
IESPGM.PTET51.1.100.51654	5	9	7	1	9	6
IESPGM.PTET51.1.100.52214	23	9	4	14	21	10
IESPGM.PTET51.1.100.54418	13	7	11	17	17	13
IESPGM.PTET51.1.100.5534	3	7	2	10	5	12
IESPGM.PTET51.1.100.57938	10	4	2	4	11	1
IESPGM.PTET51.1.100.5850	2	3	1	5	8	9
IESPGM.PTET51.1.100.600	1	0	0	3	3	0
IESPGM.PTET51.1.100.60110	11	0	1	4	2	2
IESPGM.PTET51.1.100.62660	14	5	7	9	6	6
IESPGM.PTET51.1.100.62744	4	9	3	7	6	6
IESPGM.PTET51.1.100.63356	1	3	1	7	11	0
IESPGM.PTET51.1.100.64557	6	6	9	10	16	15
IESPGM.PTET51.1.100.6562	4	1	3	7	5	7
IESPGM.PTET51.1.100.67583	6	7	2	6	3	10
IESPGM.PTET51.1.100.68534	15	5	7	9	11	7
IESPGM.PTET51.1.100.69818	7	0	0	5	11	0
IESPGM.PTET51.1.100.69872	7	2	1	7	4	7
IESPGM.PTET51.1.100.729	1	4	1	1	3	0
IESPGM.PTET51.1.100.774	12	4	7	7	3	3
IESPGM.PTET51.1.100.77898	6	10	6	4	9	7
IESPGM.PTET51.1.100.7862	5	8	8	6	10	15
IESPGM.PTET51.1.100.81350	4	1	1	3	15	7
IESPGM.PTET51.1.100.82506	17	16	4	10	12	11
IESPGM.PTET51.1.100.82833	11	3	3	5	4	5
IESPGM.PTET51.1.100.83368	9	5	7	7	18	16
IESPGM.PTET51.1.100.8576	6	4	2	6	9	6
IESPGM.PTET51.1.100.859	2	0	2	7	9	0
IESPGM.PTET51.1.100.90174	10	2	0	5	17	4
IESPGM.PTET51.1.100.91197	6	4	7	3	3	10
IESPGM.PTET51.1.100.92947	6	4	1	1	4	2
IESPGM.PTET51.1.100.93006	9	3	2	2	7	1
IESPGM.PTET51.1.100.93288	15	6	2	11	11	5
IESPGM.PTET51.1.100.95199	6	4	2	2	8	10
IESPGM.PTET51.1.100.989	2	0	0	2	1	0
IESPGM.PTET51.1.100.99707	6	10	5	4	5	10
IESPGM.PTET51.1.101.102528	9	4	6	5	7	8
IESPGM.PTET51.1.101.104588	15	4	0	5	10	4
IESPGM.PTET51.1.101.105686	12	0	1	5	11	0
IESPGM.PTET51.1.101.107194	7	10	6	4	5	11
IESPGM.PTET51.1.101.10783	6	3	3	4	8	5
IESPGM.PTET51.1.101.108116	5	2	2	4	14	2
IESPGM.PTET51.1.101.108837	4	0	1	3	9	3
IESPGM.PTET51.1.101.111129	21	1	3	20	23	8
IESPGM.PTET51.1.101.111689	6	3	2	9	11	3
IESPGM.PTET51.1.101.112853	9	4	0	14	11	2
IESPGM.PTET51.1.101.113273	11	4	4	6	10	11
IESPGM.PTET51.1.101.114019	14	3	2	6	13	4
IESPGM.PTET51.1.101.115220	16	7	4	12	21	3
IESPGM.PTET51.1.101.115874	4	1	1	7	8	7
IESPGM.PTET51.1.101.118186	8	7	7	10	17	4
IESPGM.PTET51.1.101.119618	5	1	1	7	10	1
IESPGM.PTET51.1.101.121504	13	13	9	12	12	18
IESPGM.PTET51.1.101.124071	14	6	11	28	18	13
IESPGM.PTET51.1.101.132663	11	9	4	6	14	8
IESPGM.PTET51.1.101.132705	13	6	1	7	13	12
IESPGM.PTET51.1.101.134411	8	6	8	12	10	12
IESPGM.PTET51.1.101.136685	10	6	6	12	11	6
IESPGM.PTET51.1.101.140786	12	1	7	8	15	5
IESPGM.PTET51.1.101.141400	8	0	3	5	13	1
IESPGM.PTET51.1.101.141905	12	1	0	7	11	5
IESPGM.PTET51.1.101.14291	8	6	6	7	10	3
IESPGM.PTET51.1.101.144078	12	2	0	9	12	3
IESPGM.PTET51.1.101.148919	4	2	3	5	11	3
IESPGM.PTET51.1.101.149403	10	0	0	8	8	3
IESPGM.PTET51.1.101.150662	10	8	2	3	9	9
IESPGM.PTET51.1.101.151549	8	4	2	9	10	3
IESPGM.PTET51.1.101.153173	5	4	2	3	5	5
IESPGM.PTET51.1.101.155531	13	7	2	16	21	9
IESPGM.PTET51.1.101.155692	6	13	3	11	12	14
IESPGM.PTET51.1.101.156448	8	4	3	7	5	10
IESPGM.PTET51.1.101.157167	23	7	3	25	25	12
IESPGM.PTET51.1.101.158848	21	3	4	14	17	5
IESPGM.PTET51.1.101.159388	25	14	10	15	10	11
IESPGM.PTET51.1.101.160490	10	10	3	4	11	7
IESPGM.PTET51.1.101.161251	13	6	5	7	11	4
IESPGM.PTET51.1.101.161840	2	5	2	8	15	1
IESPGM.PTET51.1.101.161943	8	13	6	5	9	13
IESPGM.PTET51.1.101.163407	3	2	5	5	6	2
IESPGM.PTET51.1.101.165732	7	2	2	6	7	1
IESPGM.PTET51.1.101.166861	8	10	4	7	8	7
IESPGM.PTET51.1.101.16763	5	2	3	5	12	1
IESPGM.PTET51.1.101.172371	7	3	1	12	14	4
IESPGM.PTET51.1.101.174702	11	7	2	7	11	5
IESPGM.PTET51.1.101.176282	7	4	2	15	24	3
IESPGM.PTET51.1.101.17694	6	5	0	6	14	4
IESPGM.PTET51.1.101.177504	7	3	1	7	8	1
IESPGM.PTET51.1.101.180526	12	13	5	12	9	13
IESPGM.PTET51.1.101.181273	5	5	2	8	7	10
IESPGM.PTET51.1.101.181669	11	8	3	6	13	11
IESPGM.PTET51.1.101.182242	9	2	3	7	5	11
IESPGM.PTET51.1.101.183653	9	5	5	9	7	6
IESPGM.PTET51.1.101.186502	19	7	13	16	25	12
IESPGM.PTET51.1.101.187824	11	2	2	9	8	2
IESPGM.PTET51.1.101.189108	13	4	2	7	13	1
IESPGM.PTET51.1.101.189441	9	9	3	11	15	13
IESPGM.PTET51.1.101.190476	7	3	6	4	8	0
IESPGM.PTET51.1.101.191196	10	5	2	11	4	3
IESPGM.PTET51.1.101.192766	11	4	2	8	7	4
IESPGM.PTET51.1.101.193424	0	0	0	0	1	0
IESPGM.PTET51.1.101.193448	4	0	3	2	2	0
IESPGM.PTET51.1.101.194097	8	5	1	2	8	12
IESPGM.PTET51.1.101.194351	6	11	0	3	3	13
IESPGM.PTET51.1.101.196132	10	7	3	6	6	10
IESPGM.PTET51.1.101.197013	2	5	4	5	13	2
IESPGM.PTET51.1.101.197046	6	0	5	3	5	1
IESPGM.PTET51.1.101.197573	4	1	0	4	7	2
IESPGM.PTET51.1.101.197874	9	9	3	5	17	19
IESPGM.PTET51.1.101.198498	7	1	7	15	8	1
IESPGM.PTET51.1.101.201297	22	6	3	9	18	6
IESPGM.PTET51.1.101.201528	10	6	3	6	8	10
IESPGM.PTET51.1.101.204658	4	5	1	8	9	6
IESPGM.PTET51.1.101.204739	4	2	0	3	10	0
IESPGM.PTET51.1.101.205668	5	2	0	9	6	2
IESPGM.PTET51.1.101.206070	6	3	0	5	10	2
IESPGM.PTET51.1.101.206650	15	5	1	12	10	3
IESPGM.PTET51.1.101.207400	10	1	4	9	5	2
IESPGM.PTET51.1.101.208813	6	1	2	6	21	1
IESPGM.PTET51.1.101.20888	11	3	6	13	10	3
IESPGM.PTET51.1.101.209853	4	4	5	2	7	9
IESPGM.PTET51.1.101.210178	7	1	0	1	5	1
IESPGM.PTET51.1.101.210997	12	3	0	10	13	4
IESPGM.PTET51.1.101.215595	3	1	0	2	6	1
IESPGM.PTET51.1.101.216064	12	5	4	5	6	3
IESPGM.PTET51.1.101.216170	5	1	2	3	7	5
IESPGM.PTET51.1.101.216344	6	3	2	10	6	13
IESPGM.PTET51.1.101.216916	1	5	1	11	6	6
IESPGM.PTET51.1.101.217084	8	8	7	4	10	18
IESPGM.PTET51.1.101.218499	7	2	4	10	8	1
IESPGM.PTET51.1.101.218828	5	7	3	2	5	2
IESPGM.PTET51.1.101.219456	8	2	5	8	11	7
IESPGM.PTET51.1.101.219549	2	3	2	2	5	3
IESPGM.PTET51.1.101.221146	7	4	3	11	8	4
IESPGM.PTET51.1.101.221947	4	1	0	4	5	1
IESPGM.PTET51.1.101.222833	6	2	1	7	3	1
IESPGM.PTET51.1.101.223282	3	3	0	3	2	0
IESPGM.PTET51.1.101.225682	9	8	2	9	12	13
IESPGM.PTET51.1.101.225890	7	2	2	7	8	3
IESPGM.PTET51.1.101.226588	10	3	3	17	10	2
IESPGM.PTET51.1.101.227820	9	4	1	3	9	8
IESPGM.PTET51.1.101.228503	20	6	5	17	10	8
IESPGM.PTET51.1.101.231433	6	2	1	5	6	2
IESPGM.PTET51.1.101.232042	6	1	2	2	10	0
IESPGM.PTET51.1.101.232706	11	1	6	9	11	7
IESPGM.PTET51.1.101.234695	6	2	0	6	13	0
IESPGM.PTET51.1.101.236578	7	3	3	9	11	2
IESPGM.PTET51.1.101.237246	6	4	1	4	5	1
IESPGM.PTET51.1.101.237753	20	6	5	30	27	6
IESPGM.PTET51.1.101.239144	5	2	0	6	8	0
IESPGM.PTET51.1.101.239265	7	3	4	5	7	9
IESPGM.PTET51.1.101.242239	3	4	2	7	8	2
IESPGM.PTET51.1.101.243000	7	1	2	3	6	2
IESPGM.PTET51.1.101.244954	21	7	6	13	12	9
IESPGM.PTET51.1.101.247206	11	9	5	9	10	11
IESPGM.PTET51.1.101.248483	6	15	4	6	5	14
IESPGM.PTET51.1.101.249914	21	6	5	9	9	6
IESPGM.PTET51.1.101.250284	16	7	4	3	5	6
IESPGM.PTET51.1.101.250928	7	4	1	4	5	0
IESPGM.PTET51.1.101.251464	8	7	3	12	13	5
IESPGM.PTET51.1.101.254122	11	8	6	9	12	15
IESPGM.PTET51.1.101.254221	16	6	12	16	12	12
IESPGM.PTET51.1.101.254607	17	6	10	30	17	16
IESPGM.PTET51.1.101.254802	26	13	12	15	22	21
IESPGM.PTET51.1.101.258834	8	4	0	13	8	9
IESPGM.PTET51.1.101.264077	7	12	7	13	8	13
IESPGM.PTET51.1.101.271104	10	5	4	11	16	6
IESPGM.PTET51.1.101.27153	17	7	8	18	22	13
IESPGM.PTET51.1.101.275868	7	3	1	6	6	7
IESPGM.PTET51.1.101.276524	1	0	1	1	3	0
IESPGM.PTET51.1.101.276534	0	0	0	0	0	0
IESPGM.PTET51.1.101.276573	5	2	3	6	5	3
IESPGM.PTET51.1.101.277099	6	6	0	5	8	5
IESPGM.PTET51.1.101.279756	5	7	3	7	6	9
IESPGM.PTET51.1.101.280526	5	8	4	5	12	11
IESPGM.PTET51.1.101.280673	15	14	10	16	18	13
IESPGM.PTET51.1.101.281000	13	0	8	7	7	12
IESPGM.PTET51.1.101.282365	9	5	4	8	6	7
IESPGM.PTET51.1.101.282518	0	7	3	9	13	10
IESPGM.PTET51.1.101.283447	12	7	6	9	5	9
IESPGM.PTET51.1.101.283911	9	4	3	7	5	13
IESPGM.PTET51.1.101.284971	10	8	10	11	10	8
IESPGM.PTET51.1.101.287245	13	9	6	15	10	8
IESPGM.PTET51.1.101.288015	19	8	5	5	11	20
IESPGM.PTET51.1.101.296191	19	4	4	16	23	9
IESPGM.PTET51.1.101.296624	6	3	1	5	6	0
IESPGM.PTET51.1.101.297545	38	32	16	24	29	24
IESPGM.PTET51.1.101.299821	15	6	2	6	15	6
IESPGM.PTET51.1.101.300319	1	0	0	1	7	0
IESPGM.PTET51.1.101.300336	9	0	0	9	8	5
IESPGM.PTET51.1.101.300910	7	2	0	3	7	2
IESPGM.PTET51.1.101.303255	6	3	2	7	6	5
IESPGM.PTET51.1.101.303984	39	37	19	34	37	35
IESPGM.PTET51.1.101.306318	3	2	2	6	7	3
IESPGM.PTET51.1.101.306590	7	9	5	5	13	13
IESPGM.PTET51.1.101.306699	13	6	7	13	6	12
IESPGM.PTET51.1.101.309204	19	14	6	13	13	13
IESPGM.PTET51.1.101.32223	6	1	0	2	6	2
IESPGM.PTET51.1.101.39840	6	3	1	5	7	0
IESPGM.PTET51.1.101.39860	8	1	0	5	4	1
IESPGM.PTET51.1.101.41863	11	8	4	7	14	4
IESPGM.PTET51.1.101.440	8	5	5	4	12	8
IESPGM.PTET51.1.101.44984	11	14	4	7	10	14
IESPGM.PTET51.1.101.46667	1	1	0	3	13	1
IESPGM.PTET51.1.101.51333	5	1	2	5	7	5
IESPGM.PTET51.1.101.53271	19	6	2	8	14	8
IESPGM.PTET51.1.101.57569	3	1	0	8	9	0
IESPGM.PTET51.1.101.58222	8	3	1	6	15	2
IESPGM.PTET51.1.101.60413	4	3	1	6	13	2
IESPGM.PTET51.1.101.61478	13	9	5	6	16	19
IESPGM.PTET51.1.101.62583	9	4	0	5	15	3
IESPGM.PTET51.1.101.62870	9	5	1	2	6	7
IESPGM.PTET51.1.101.63620	12	5	3	9	12	2
IESPGM.PTET51.1.101.64088	7	3	1	9	14	5
IESPGM.PTET51.1.101.68933	8	6	2	9	17	1
IESPGM.PTET51.1.101.70274	13	7	3	9	12	12
IESPGM.PTET51.1.101.72966	7	2	1	7	10	1
IESPGM.PTET51.1.101.74123	12	1	1	8	14	2
IESPGM.PTET51.1.101.76968	4	9	2	9	14	8
IESPGM.PTET51.1.101.80608	3	1	2	7	10	1
IESPGM.PTET51.1.101.82063	6	2	2	10	12	1
IESPGM.PTET51.1.101.84812	25	5	7	26	31	22
IESPGM.PTET51.1.101.85360	10	4	4	9	5	6
IESPGM.PTET51.1.101.98453	5	2	0	8	14	1
IESPGM.PTET51.1.101.99021	14	2	1	6	13	4
IESPGM.PTET51.1.101.99755	16	9	4	5	12	12
IESPGM.PTET51.1.102.100495	6	16	7	17	18	14
IESPGM.PTET51.1.102.103022	48	9	10	26	37	25
IESPGM.PTET51.1.102.103339	15	7	3	10	16	11
IESPGM.PTET51.1.102.103636	5	3	0	3	20	7
IESPGM.PTET51.1.102.106802	12	20	9	13	13	16
IESPGM.PTET51.1.102.108512	6	6	5	8	11	9
IESPGM.PTET51.1.102.113693	10	5	1	5	12	8
IESPGM.PTET51.1.102.117025	13	12	3	14	13	5
IESPGM.PTET51.1.102.120922	4	4	1	4	8	1
IESPGM.PTET51.1.102.124602	7	6	5	6	11	8
IESPGM.PTET51.1.102.126331	5	7	0	5	6	6
IESPGM.PTET51.1.102.126400	5	1	1	12	5	1
IESPGM.PTET51.1.102.127178	2	9	2	10	9	3
IESPGM.PTET51.1.102.127566	8	1	0	10	15	1
IESPGM.PTET51.1.102.127663	4	4	4	8	2	7
IESPGM.PTET51.1.102.127955	10	10	7	4	2	15
IESPGM.PTET51.1.102.128234	6	5	1	5	10	7
IESPGM.PTET51.1.102.129940	7	4	3	6	9	8
IESPGM.PTET51.1.102.130735	16	3	7	5	12	13
IESPGM.PTET51.1.102.133128	2	1	0	0	8	1
IESPGM.PTET51.1.102.134732	4	3	0	3	11	1
IESPGM.PTET51.1.102.136138	5	3	5	4	2	7
IESPGM.PTET51.1.102.136786	5	2	3	9	7	8
IESPGM.PTET51.1.102.137155	4	4	0	1	5	1
IESPGM.PTET51.1.102.137216	16	16	2	8	15	13
IESPGM.PTET51.1.102.140088	0	2	0	5	9	1
IESPGM.PTET51.1.102.143281	5	3	0	6	7	5
IESPGM.PTET51.1.102.144114	7	1	2	5	9	4
IESPGM.PTET51.1.102.145832	10	5	3	1	12	2
IESPGM.PTET51.1.102.146546	6	5	5	7	8	6
IESPGM.PTET51.1.102.146661	1	8	6	7	4	6
IESPGM.PTET51.1.102.147347	21	19	8	17	28	20
IESPGM.PTET51.1.102.148078	7	1	1	7	17	4
IESPGM.PTET51.1.102.148345	7	1	5	10	18	3
IESPGM.PTET51.1.102.150369	1	0	0	1	4	2
IESPGM.PTET51.1.102.151039	0	3	1	3	6	3
IESPGM.PTET51.1.102.151480	10	1	0	10	4	0
IESPGM.PTET51.1.102.155645	11	3	0	11	13	2
IESPGM.PTET51.1.102.156274	4	0	1	5	9	1
IESPGM.PTET51.1.102.158867	5	2	1	5	16	3
IESPGM.PTET51.1.102.159025	9	8	7	8	8	7
IESPGM.PTET51.1.102.159398	15	2	1	4	5	1
IESPGM.PTET51.1.102.166880	6	3	2	10	9	1
IESPGM.PTET51.1.102.168465	4	4	5	4	11	1
IESPGM.PTET51.1.102.168961	16	5	4	8	12	1
IESPGM.PTET51.1.102.169781	9	2	0	8	11	4
IESPGM.PTET51.1.102.170563	2	3	2	12	7	1
IESPGM.PTET51.1.102.171869	6	2	3	4	10	1
IESPGM.PTET51.1.102.17356	17	4	8	16	11	8
IESPGM.PTET51.1.102.173711	2	3	2	4	17	1
IESPGM.PTET51.1.102.175502	35	11	2	25	23	15
IESPGM.PTET51.1.102.177353	8	8	1	9	13	15
IESPGM.PTET51.1.102.178262	11	3	1	5	15	11
IESPGM.PTET51.1.102.179155	10	5	6	9	11	6
IESPGM.PTET51.1.102.181718	5	1	0	4	5	0
IESPGM.PTET51.1.102.18202	9	3	3	2	11	6
IESPGM.PTET51.1.102.184090	29	4	9	37	29	4
IESPGM.PTET51.1.102.184234	9	7	5	9	7	11
IESPGM.PTET51.1.102.184345	9	2	3	10	3	3
IESPGM.PTET51.1.102.185044	10	2	0	5	11	2
IESPGM.PTET51.1.102.187070	6	1	2	7	6	3
IESPGM.PTET51.1.102.187300	3	1	3	6	6	7
IESPGM.PTET51.1.102.187772	2	5	2	4	8	3
IESPGM.PTET51.1.102.188653	4	1	1	2	4	0
IESPGM.PTET51.1.102.188666	4	0	0	1	0	0
IESPGM.PTET51.1.102.189920	9	4	3	6	14	10
IESPGM.PTET51.1.102.194317	10	11	4	11	11	8
IESPGM.PTET51.1.102.194741	6	0	1	4	5	2
IESPGM.PTET51.1.102.194752	0	0	0	0	0	0
IESPGM.PTET51.1.102.194782	2	4	3	1	4	3
IESPGM.PTET51.1.102.195026	3	2	2	8	8	2
IESPGM.PTET51.1.102.19685	7	0	0	7	6	0
IESPGM.PTET51.1.102.198572	8	2	1	7	6	3
IESPGM.PTET51.1.102.198760	6	12	5	0	6	14
IESPGM.PTET51.1.102.199688	9	0	3	5	16	2
IESPGM.PTET51.1.102.200268	6	1	1	7	2	0
IESPGM.PTET51.1.102.200868	1	0	0	3	7	2
IESPGM.PTET51.1.102.202234	3	3	1	5	3	1
IESPGM.PTET51.1.102.203101	6	4	1	8	7	0
IESPGM.PTET51.1.102.209144	8	2	1	9	13	2
IESPGM.PTET51.1.102.209812	9	4	5	4	10	9
IESPGM.PTET51.1.102.211271	8	0	2	4	12	5
IESPGM.PTET51.1.102.211453	5	4	1	3	7	8
IESPGM.PTET51.1.102.211516	3	2	0	12	11	3
IESPGM.PTET51.1.102.211980	4	6	3	7	7	8
IESPGM.PTET51.1.102.216628	3	0	1	4	7	1
IESPGM.PTET51.1.102.216959	3	3	0	3	0	2
IESPGM.PTET51.1.102.219747	4	0	1	2	6	4
IESPGM.PTET51.1.102.221002	4	1	2	8	18	1
IESPGM.PTET51.1.102.221815	6	1	0	5	7	0
IESPGM.PTET51.1.102.222375	4	4	2	5	8	4
IESPGM.PTET51.1.102.224072	11	3	1	2	9	15
IESPGM.PTET51.1.102.224473	6	3	0	7	9	0
IESPGM.PTET51.1.102.227094	5	3	2	5	10	7
IESPGM.PTET51.1.102.227399	6	3	1	3	4	0
IESPGM.PTET51.1.102.231479	23	7	7	11	15	8
IESPGM.PTET51.1.102.233799	10	5	3	12	15	8
IESPGM.PTET51.1.102.234325	6	1	4	4	10	8
IESPGM.PTET51.1.102.237601	8	5	4	9	6	5
IESPGM.PTET51.1.102.238217	14	6	3	8	10	7
IESPGM.PTET51.1.102.239370	3	5	0	0	5	0
IESPGM.PTET51.1.102.240230	7	1	1	7	9	1
IESPGM.PTET51.1.102.241463	7	2	3	8	10	4
IESPGM.PTET51.1.102.241774	6	3	3	3	4	13
IESPGM.PTET51.1.102.242050	4	2	1	7	8	3
IESPGM.PTET51.1.102.242245	6	12	10	9	6	11
IESPGM.PTET51.1.102.242730	5	1	0	8	15	4
IESPGM.PTET51.1.102.245707	15	6	13	12	21	22
IESPGM.PTET51.1.102.245921	4	1	4	6	7	1
IESPGM.PTET51.1.102.246043	5	2	2	3	3	1
IESPGM.PTET51.1.102.246085	5	5	4	7	4	2
IESPGM.PTET51.1.102.246308	9	9	5	3	8	2
IESPGM.PTET51.1.102.246537	2	1	3	3	3	1
IESPGM.PTET51.1.102.247123	4	2	2	7	5	8
IESPGM.PTET51.1.102.247727	7	4	3	6	8	8
IESPGM.PTET51.1.102.248363	10	5	5	12	14	2
IESPGM.PTET51.1.102.249528	2	2	3	3	5	0
IESPGM.PTET51.1.102.249759	3	1	6	3	8	2
IESPGM.PTET51.1.102.250259	7	3	10	3	10	2
IESPGM.PTET51.1.102.250681	10	3	2	6	5	13
IESPGM.PTET51.1.102.250816	4	2	3	1	8	3
IESPGM.PTET51.1.102.251326	9	3	5	4	6	6
IESPGM.PTET51.1.102.253267	8	5	3	4	5	4
IESPGM.PTET51.1.102.254319	3	0	0	3	5	1
IESPGM.PTET51.1.102.254773	7	1	0	7	3	1
IESPGM.PTET51.1.102.255707	9	1	2	5	7	1
IESPGM.PTET51.1.102.256380	8	9	2	5	12	2
IESPGM.PTET51.1.102.256550	2	4	3	2	14	9
IESPGM.PTET51.1.102.256912	7	4	4	8	11	8
IESPGM.PTET51.1.102.257349	1	0	0	2	8	2
IESPGM.PTET51.1.102.257909	6	3	3	7	10	1
IESPGM.PTET51.1.102.259303	1	0	0	2	8	2
IESPGM.PTET51.1.102.260120	7	1	2	3	10	2
IESPGM.PTET51.1.102.260961	12	4	3	4	3	6
IESPGM.PTET51.1.102.261458	4	0	1	5	3	0
IESPGM.PTET51.1.102.262958	4	4	3	3	8	6
IESPGM.PTET51.1.102.263530	8	2	2	9	5	1
IESPGM.PTET51.1.102.263614	4	3	0	5	3	2
IESPGM.PTET51.1.102.263984	12	10	5	9	8	13
IESPGM.PTET51.1.102.264084	2	3	2	9	7	2
IESPGM.PTET51.1.102.264343	11	5	1	8	3	6
IESPGM.PTET51.1.102.265328	4	3	1	6	7	8
IESPGM.PTET51.1.102.266028	8	2	2	3	5	2
IESPGM.PTET51.1.102.266142	7	6	1	10	5	3
IESPGM.PTET51.1.102.267456	8	0	0	5	6	0
IESPGM.PTET51.1.102.268062	7	1	0	4	5	1
IESPGM.PTET51.1.102.268307	9	15	1	6	16	22
IESPGM.PTET51.1.102.26834	11	9	4	9	14	8
IESPGM.PTET51.1.102.270752	8	5	4	2	6	7
IESPGM.PTET51.1.102.270892	6	8	9	6	12	10
IESPGM.PTET51.1.102.272135	4	2	0	5	5	1
IESPGM.PTET51.1.102.272456	9	11	10	3	10	6
IESPGM.PTET51.1.102.272672	7	4	7	3	12	4
IESPGM.PTET51.1.102.274347	12	4	2	7	5	6
IESPGM.PTET51.1.102.274672	4	1	1	5	7	6
IESPGM.PTET51.1.102.277840	10	7	2	11	15	13
IESPGM.PTET51.1.102.279229	2	4	5	5	6	9
IESPGM.PTET51.1.102.280036	10	4	1	4	11	11
IESPGM.PTET51.1.102.282705	14	14	8	13	8	14
IESPGM.PTET51.1.102.283320	4	3	0	1	7	1
IESPGM.PTET51.1.102.283329	2	0	1	3	1	2
IESPGM.PTET51.1.102.283744	0	1	2	1	3	1
IESPGM.PTET51.1.102.283777	2	0	0	2	1	2
IESPGM.PTET51.1.102.283859	1	2	2	2	4	2
IESPGM.PTET51.1.102.283911	6	4	3	7	5	9
IESPGM.PTET51.1.102.284097	5	3	2	6	6	5
IESPGM.PTET51.1.102.284406	3	1	0	4	5	0
IESPGM.PTET51.1.102.284591	3	5	2	2	7	8
IESPGM.PTET51.1.102.284999	3	1	2	3	2	4
IESPGM.PTET51.1.102.285026	0	0	0	1	0	3
IESPGM.PTET51.1.102.285077	1	1	1	2	0	1
IESPGM.PTET51.1.102.285133	2	1	1	1	5	4
IESPGM.PTET51.1.102.285240	1	1	0	2	9	1
IESPGM.PTET51.1.102.286718	0	1	0	2	2	0
IESPGM.PTET51.1.102.286739	1	1	1	1	3	1
IESPGM.PTET51.1.102.28810	5	0	2	3	10	2
IESPGM.PTET51.1.102.289164	7	10	1	7	13	14
IESPGM.PTET51.1.102.289278	8	1	1	4	8	2
IESPGM.PTET51.1.102.293051	1	1	2	2	3	1
IESPGM.PTET51.1.102.29435	10	0	0	3	6	0
IESPGM.PTET51.1.102.297980	8	3	4	6	6	10
IESPGM.PTET51.1.102.300914	6	3	1	5	4	0
IESPGM.PTET51.1.102.301520	8	2	1	5	5	0
IESPGM.PTET51.1.102.30307	1	1	2	14	13	0
IESPGM.PTET51.1.102.307066	0	0	0	0	0	0
IESPGM.PTET51.1.102.307337	147	203	149	151	180	348
IESPGM.PTET51.1.102.310630	55	55	38	57	75	216
IESPGM.PTET51.1.102.32048	16	4	2	12	16	7
IESPGM.PTET51.1.102.38391	10	1	3	5	8	6
IESPGM.PTET51.1.102.38510	14	4	4	7	9	16
IESPGM.PTET51.1.102.39164	8	6	1	5	3	14
IESPGM.PTET51.1.102.39186	0	0	0	0	0	0
IESPGM.PTET51.1.102.39224	6	0	2	3	2	4
IESPGM.PTET51.1.102.39638	8	3	5	2	9	3
IESPGM.PTET51.1.102.39763	15	5	9	9	22	16
IESPGM.PTET51.1.102.39952	7	4	4	4	8	7
IESPGM.PTET51.1.102.40002	5	7	4	3	4	6
IESPGM.PTET51.1.102.40149	12	5	6	10	9	14
IESPGM.PTET51.1.102.40177	5	2	1	3	1	1
IESPGM.PTET51.1.102.40596	7	3	1	6	4	2
IESPGM.PTET51.1.102.40632	4	1	2	4	7	1
IESPGM.PTET51.1.102.40987	1	2	0	3	2	0
IESPGM.PTET51.1.102.41002	5	0	0	3	2	0
IESPGM.PTET51.1.102.44076	3	3	2	3	2	1
IESPGM.PTET51.1.102.44091	2	2	1	7	2	3
IESPGM.PTET51.1.102.44437	10	2	3	8	7	5
IESPGM.PTET51.1.102.44473	1	3	0	1	3	3
IESPGM.PTET51.1.102.44527	4	1	3	3	8	8
IESPGM.PTET51.1.102.44904	7	2	3	8	5	2
IESPGM.PTET51.1.102.45079	9	4	4	6	6	3
IESPGM.PTET51.1.102.45129	5	1	1	11	8	2
IESPGM.PTET51.1.102.47171	7	6	5	3	8	10
IESPGM.PTET51.1.102.48637	6	1	0	4	7	1
IESPGM.PTET51.1.102.56135	5	12	4	5	10	3
IESPGM.PTET51.1.102.56205	10	2	1	10	5	1
IESPGM.PTET51.1.102.56685	11	11	0	11	14	8
IESPGM.PTET51.1.102.61830	13	3	8	6	10	6
IESPGM.PTET51.1.102.62593	4	1	0	7	8	1
IESPGM.PTET51.1.102.66043	4	2	0	7	4	1
IESPGM.PTET51.1.102.66183	6	9	9	5	7	7
IESPGM.PTET51.1.102.67804	5	3	1	3	7	3
IESPGM.PTET51.1.102.69515	7	1	3	8	15	4
IESPGM.PTET51.1.102.70322	3	2	1	9	9	1
IESPGM.PTET51.1.102.74426	4	2	0	8	5	4
IESPGM.PTET51.1.102.74527	5	9	3	5	10	8
IESPGM.PTET51.1.102.7637	3	2	2	0	9	9
IESPGM.PTET51.1.102.77188	3	3	2	7	5	2
IESPGM.PTET51.1.102.78320	15	1	2	10	14	4
IESPGM.PTET51.1.102.79650	6	2	1	3	8	1
IESPGM.PTET51.1.102.79749	6	8	0	3	6	6
IESPGM.PTET51.1.102.80247	7	1	1	11	9	4
IESPGM.PTET51.1.102.80879	22	11	3	19	26	8
IESPGM.PTET51.1.102.81150	8	11	6	7	7	7
IESPGM.PTET51.1.102.82206	7	3	2	3	6	3
IESPGM.PTET51.1.102.82841	11	12	4	11	14	16
IESPGM.PTET51.1.102.85330	5	1	2	2	2	0
IESPGM.PTET51.1.102.85369	1	1	1	2	5	0
IESPGM.PTET51.1.102.87777	12	3	4	7	13	6
IESPGM.PTET51.1.102.8871	3	4	6	7	7	1
IESPGM.PTET51.1.102.89425	15	12	8	15	23	12
IESPGM.PTET51.1.102.96259	5	8	8	10	3	6
IESPGM.PTET51.1.102.97473	3	0	1	8	7	2
IESPGM.PTET51.1.102.99003	18	6	7	11	14	14
IESPGM.PTET51.1.103.100508	7	8	0	5	5	12
IESPGM.PTET51.1.103.101939	2	1	2	6	5	0
IESPGM.PTET51.1.103.103072	5	0	1	4	9	2
IESPGM.PTET51.1.103.103199	3	3	1	2	6	4
IESPGM.PTET51.1.103.103562	6	7	7	9	10	6
IESPGM.PTET51.1.103.104153	2	2	0	5	5	0
IESPGM.PTET51.1.103.105244	7	8	3	9	10	10
IESPGM.PTET51.1.103.105980	5	1	1	1	6	0
IESPGM.PTET51.1.103.10756	5	2	2	4	3	2
IESPGM.PTET51.1.103.107915	12	2	3	5	10	3
IESPGM.PTET51.1.103.108277	3	0	2	1	7	2
IESPGM.PTET51.1.103.110292	6	0	0	2	5	1
IESPGM.PTET51.1.103.110624	3	4	4	9	6	4
IESPGM.PTET51.1.103.11219	7	2	1	4	6	4
IESPGM.PTET51.1.103.112637	9	2	4	1	8	5
IESPGM.PTET51.1.103.113234	5	3	3	4	9	1
IESPGM.PTET51.1.103.114084	2	5	4	3	9	3
IESPGM.PTET51.1.103.115634	6	3	1	2	5	1
IESPGM.PTET51.1.103.115915	2	4	2	6	14	7
IESPGM.PTET51.1.103.116279	5	3	0	3	11	4
IESPGM.PTET51.1.103.116500	6	4	1	8	4	6
IESPGM.PTET51.1.103.118147	3	1	1	0	5	0
IESPGM.PTET51.1.103.118595	9	0	2	7	11	2
IESPGM.PTET51.1.103.119885	4	1	0	1	10	3
IESPGM.PTET51.1.103.120005	2	3	2	1	3	5
IESPGM.PTET51.1.103.120315	7	0	1	0	7	4
IESPGM.PTET51.1.103.121323	39	30	17	45	69	51
IESPGM.PTET51.1.103.123425	4	2	1	1	3	0
IESPGM.PTET51.1.103.125681	174	124	125	122	190	237
IESPGM.PTET51.1.103.128125	22	17	16	19	26	22
IESPGM.PTET51.1.103.136307	27	15	6	13	13	11
IESPGM.PTET51.1.103.137111	12	7	2	7	5	11
IESPGM.PTET51.1.103.138451	3	7	5	10	9	5
IESPGM.PTET51.1.103.140536	5	11	4	7	7	12
IESPGM.PTET51.1.103.140715	4	1	0	7	9	0
IESPGM.PTET51.1.103.140847	5	8	1	5	11	14
IESPGM.PTET51.1.103.143237	6	1	0	4	7	1
IESPGM.PTET51.1.103.144057	6	1	0	11	14	1
IESPGM.PTET51.1.103.149905	4	2	2	2	6	2
IESPGM.PTET51.1.103.150345	12	9	6	14	10	15
IESPGM.PTET51.1.103.150882	10	9	6	13	9	10
IESPGM.PTET51.1.103.155856	2	2	0	9	6	11
IESPGM.PTET51.1.103.155911	5	8	4	9	5	6
IESPGM.PTET51.1.103.157208	17	14	10	8	10	17
IESPGM.PTET51.1.103.158341	11	8	2	4	11	5
IESPGM.PTET51.1.103.158968	9	1	0	4	8	1
IESPGM.PTET51.1.103.159572	9	1	4	9	11	1
IESPGM.PTET51.1.103.159894	8	7	1	7	14	3
IESPGM.PTET51.1.103.161909	17	7	2	15	17	3
IESPGM.PTET51.1.103.163078	15	6	1	7	11	3
IESPGM.PTET51.1.103.16343	6	3	1	5	7	0
IESPGM.PTET51.1.103.165021	11	15	4	9	15	8
IESPGM.PTET51.1.103.165191	9	1	4	5	18	7
IESPGM.PTET51.1.103.16530	7	4	0	2	2	6
IESPGM.PTET51.1.103.167479	12	6	0	4	11	2
IESPGM.PTET51.1.103.170858	11	5	2	7	20	5
IESPGM.PTET51.1.103.17096	6	7	1	8	3	6
IESPGM.PTET51.1.103.172393	3	1	1	4	8	1
IESPGM.PTET51.1.103.172454	1	0	0	1	0	0
IESPGM.PTET51.1.103.172473	1	0	0	0	0	0
IESPGM.PTET51.1.103.172504	1	1	0	1	2	0
IESPGM.PTET51.1.103.173432	6	1	6	8	10	6
IESPGM.PTET51.1.103.173932	5	1	0	1	8	1
IESPGM.PTET51.1.103.177611	172	104	92	121	172	215
IESPGM.PTET51.1.103.177839	9	13	6	6	7	11
IESPGM.PTET51.1.103.177909	0	0	0	0	0	0
IESPGM.PTET51.1.103.178123	6	0	0	6	8	1
IESPGM.PTET51.1.103.178225	5	4	5	6	4	6
IESPGM.PTET51.1.103.178654	8	4	7	9	8	11
IESPGM.PTET51.1.103.18054	10	11	5	4	10	8
IESPGM.PTET51.1.103.181902	2	2	0	2	10	0
IESPGM.PTET51.1.103.182260	2	1	6	2	9	2
IESPGM.PTET51.1.103.182406	7	4	3	8	5	4
IESPGM.PTET51.1.103.183611	7	3	9	3	12	0
IESPGM.PTET51.1.103.184424	7	7	4	4	11	4
IESPGM.PTET51.1.103.187862	12	6	0	4	9	8
IESPGM.PTET51.1.103.191188	5	1	0	1	5	3
IESPGM.PTET51.1.103.191353	9	6	5	12	13	19
IESPGM.PTET51.1.103.191963	6	4	2	3	6	2
IESPGM.PTET51.1.103.192423	10	1	3	4	3	0
IESPGM.PTET51.1.103.193358	12	8	6	9	9	8
IESPGM.PTET51.1.103.19395	1	1	2	1	8	2
IESPGM.PTET51.1.103.194671	5	5	3	5	9	2
IESPGM.PTET51.1.103.195887	5	9	3	6	12	6
IESPGM.PTET51.1.103.196637	6	4	0	4	5	5
IESPGM.PTET51.1.103.197273	4	0	2	11	2	2
IESPGM.PTET51.1.103.198402	11	15	11	18	13	11
IESPGM.PTET51.1.103.199208	7	2	4	3	4	8
IESPGM.PTET51.1.103.199362	8	7	4	7	14	5
IESPGM.PTET51.1.103.200379	3	5	1	8	8	5
IESPGM.PTET51.1.103.200627	11	7	5	3	4	12
IESPGM.PTET51.1.103.201261	4	2	0	4	7	5
IESPGM.PTET51.1.103.201899	15	1	3	4	8	8
IESPGM.PTET51.1.103.202982	7	3	2	4	8	3
IESPGM.PTET51.1.103.203078	9	11	10	10	18	11
IESPGM.PTET51.1.103.203209	5	4	5	8	10	12
IESPGM.PTET51.1.103.204287	9	7	8	7	14	5
IESPGM.PTET51.1.103.20717	3	0	1	4	9	2
IESPGM.PTET51.1.103.207876	5	4	4	11	3	2
IESPGM.PTET51.1.103.209295	15	17	5	5	13	15
IESPGM.PTET51.1.103.209404	13	7	2	8	15	13
IESPGM.PTET51.1.103.211107	4	1	0	2	1	1
IESPGM.PTET51.1.103.211139	2	0	0	0	4	0
IESPGM.PTET51.1.103.215671	9	5	5	10	7	5
IESPGM.PTET51.1.103.216283	4	5	0	2	4	7
IESPGM.PTET51.1.103.216897	14	15	11	11	18	15
IESPGM.PTET51.1.103.222936	8	2	3	3	10	7
IESPGM.PTET51.1.103.223030	6	6	6	2	8	10
IESPGM.PTET51.1.103.225288	11	3	2	8	12	3
IESPGM.PTET51.1.103.233063	1	3	0	4	8	2
IESPGM.PTET51.1.103.233081	4	5	2	4	4	2
IESPGM.PTET51.1.103.23349	4	1	0	7	8	0
IESPGM.PTET51.1.103.234194	7	7	1	3	10	5
IESPGM.PTET51.1.103.235492	10	0	1	6	8	2
IESPGM.PTET51.1.103.236863	9	5	1	6	8	1
IESPGM.PTET51.1.103.237824	6	3	8	6	8	2
IESPGM.PTET51.1.103.238404	9	3	2	4	7	3
IESPGM.PTET51.1.103.239149	13	2	8	5	9	5
IESPGM.PTET51.1.103.240181	19	9	4	16	5	12
IESPGM.PTET51.1.103.243668	7	14	9	13	10	9
IESPGM.PTET51.1.103.244027	6	2	0	2	11	1
IESPGM.PTET51.1.103.246329	6	0	0	6	4	3
IESPGM.PTET51.1.103.247165	6	3	2	4	6	1
IESPGM.PTET51.1.103.247189	11	2	1	4	9	4
IESPGM.PTET51.1.103.248414	5	3	0	2	8	0
IESPGM.PTET51.1.103.250509	9	5	1	3	8	3
IESPGM.PTET51.1.103.254791	11	6	7	5	8	1
IESPGM.PTET51.1.103.256100	12	4	3	8	7	1
IESPGM.PTET51.1.103.257144	11	11	4	10	9	9
IESPGM.PTET51.1.103.260681	8	3	1	8	13	5
IESPGM.PTET51.1.103.261647	10	8	5	9	10	11
IESPGM.PTET51.1.103.262846	12	3	3	10	10	6
IESPGM.PTET51.1.103.264667	9	3	2	5	11	4
IESPGM.PTET51.1.103.267805	10	3	1	6	9	3
IESPGM.PTET51.1.103.269679	4	6	4	5	7	6
IESPGM.PTET51.1.103.270288	3	1	5	2	5	7
IESPGM.PTET51.1.103.270517	8	8	2	8	3	3
IESPGM.PTET51.1.103.27057	5	1	0	1	7	1
IESPGM.PTET51.1.103.270824	9	2	1	8	10	7
IESPGM.PTET51.1.103.271236	6	5	6	10	2	11
IESPGM.PTET51.1.103.273807	3	0	0	2	5	1
IESPGM.PTET51.1.103.276221	4	5	0	2	11	2
IESPGM.PTET51.1.103.278253	7	9	5	4	13	9
IESPGM.PTET51.1.103.278484	11	4	4	6	9	11
IESPGM.PTET51.1.103.278770	5	2	2	8	4	5
IESPGM.PTET51.1.103.279083	4	0	1	5	8	0
IESPGM.PTET51.1.103.279421	7	2	0	6	5	3
IESPGM.PTET51.1.103.280146	4	0	0	3	4	0
IESPGM.PTET51.1.103.280199	2	2	0	3	2	0
IESPGM.PTET51.1.103.28184	5	0	1	3	4	2
IESPGM.PTET51.1.103.282427	1	5	5	5	9	10
IESPGM.PTET51.1.103.283470	2	1	0	4	4	0
IESPGM.PTET51.1.103.283998	2	4	0	1	5	1
IESPGM.PTET51.1.103.284597	7	3	0	6	5	0
IESPGM.PTET51.1.103.286904	20	4	8	19	24	5
IESPGM.PTET51.1.103.288149	1	9	7	6	7	13
IESPGM.PTET51.1.103.289883	8	11	0	7	7	8
IESPGM.PTET51.1.103.290883	4	2	4	3	1	4
IESPGM.PTET51.1.103.290935	6	2	5	5	3	3
IESPGM.PTET51.1.103.291086	1	5	1	4	7	7
IESPGM.PTET51.1.103.29162	4	1	0	3	5	1
IESPGM.PTET51.1.103.292153	5	5	1	2	4	9
IESPGM.PTET51.1.103.292529	10	7	9	7	8	13
IESPGM.PTET51.1.103.293254	3	3	0	10	6	6
IESPGM.PTET51.1.103.293807	9	5	6	12	12	13
IESPGM.PTET51.1.103.297466	9	5	3	9	12	10
IESPGM.PTET51.1.103.29886	6	2	3	6	8	0
IESPGM.PTET51.1.103.300361	2	4	3	6	14	5
IESPGM.PTET51.1.103.30131	6	3	3	4	5	7
IESPGM.PTET51.1.103.34110	7	10	1	4	8	19
IESPGM.PTET51.1.103.34326	2	1	1	12	7	0
IESPGM.PTET51.1.103.37432	6	3	6	2	12	6
IESPGM.PTET51.1.103.38817	6	7	3	5	6	2
IESPGM.PTET51.1.103.40466	3	1	1	3	5	1
IESPGM.PTET51.1.103.42223	19	9	4	10	17	6
IESPGM.PTET51.1.103.43918	11	7	4	4	10	9
IESPGM.PTET51.1.103.44625	12	13	6	8	10	12
IESPGM.PTET51.1.103.45100	6	3	6	7	10	2
IESPGM.PTET51.1.103.46064	10	1	1	5	4	1
IESPGM.PTET51.1.103.48181	7	6	4	4	15	6
IESPGM.PTET51.1.103.55400	4	4	4	11	8	5
IESPGM.PTET51.1.103.56607	3	1	1	1	11	0
IESPGM.PTET51.1.103.57168	5	3	0	10	8	2
IESPGM.PTET51.1.103.58178	3	0	0	8	6	0
IESPGM.PTET51.1.103.59124	2	5	4	5	3	12
IESPGM.PTET51.1.103.59565	0	4	0	2	1	3
IESPGM.PTET51.1.103.59622	8	2	0	5	9	2
IESPGM.PTET51.1.103.59919	0	0	5	2	3	5
IESPGM.PTET51.1.103.59950	8	5	4	5	7	2
IESPGM.PTET51.1.103.60249	5	7	1	2	10	13
IESPGM.PTET51.1.103.60370	3	1	0	5	7	0
IESPGM.PTET51.1.103.62037	1	1	0	2	4	1
IESPGM.PTET51.1.103.62398	7	3	1	4	12	1
IESPGM.PTET51.1.103.63916	8	6	2	3	10	7
IESPGM.PTET51.1.103.65683	4	2	1	1	13	0
IESPGM.PTET51.1.103.66063	2	2	0	0	4	4
IESPGM.PTET51.1.103.66080	1	0	0	1	6	0
IESPGM.PTET51.1.103.66349	6	2	0	6	7	0
IESPGM.PTET51.1.103.67051	30	5	4	23	25	13
IESPGM.PTET51.1.103.68263	1	2	2	3	6	1
IESPGM.PTET51.1.103.71053	2	0	0	2	3	0
IESPGM.PTET51.1.103.71080	2	0	0	1	5	0
IESPGM.PTET51.1.103.72545	4	3	2	8	5	2
IESPGM.PTET51.1.103.77868	3	1	0	3	3	1
IESPGM.PTET51.1.103.77924	4	2	0	5	3	1
IESPGM.PTET51.1.103.79156	4	2	2	5	6	5
IESPGM.PTET51.1.103.79890	7	2	0	6	11	1
IESPGM.PTET51.1.103.82685	1	1	0	2	2	0
IESPGM.PTET51.1.103.82693	5	3	1	1	6	4
IESPGM.PTET51.1.103.83449	8	10	4	3	9	8
IESPGM.PTET51.1.103.84310	2	6	2	4	14	6
IESPGM.PTET51.1.103.84520	16	9	3	12	15	9
IESPGM.PTET51.1.103.85003	0	3	0	2	7	3
IESPGM.PTET51.1.103.86576	13	4	9	6	12	10
IESPGM.PTET51.1.103.86661	5	4	2	7	9	1
IESPGM.PTET51.1.103.88277	6	6	0	4	13	3
IESPGM.PTET51.1.103.90436	1	0	1	2	3	0
IESPGM.PTET51.1.103.90464	0	0	0	2	2	1
IESPGM.PTET51.1.103.90575	1	3	1	2	3	3
IESPGM.PTET51.1.103.90594	2	2	2	2	2	3
IESPGM.PTET51.1.103.90636	6	1	0	2	3	1
IESPGM.PTET51.1.103.90716	4	0	4	3	1	4
IESPGM.PTET51.1.103.91061	7	3	2	3	1	3
IESPGM.PTET51.1.103.91306	9	2	1	3	3	5
IESPGM.PTET51.1.103.91705	6	2	3	8	6	2
IESPGM.PTET51.1.103.92732	4	14	7	8	14	10
IESPGM.PTET51.1.103.93831	9	6	5	7	8	10
IESPGM.PTET51.1.103.93906	8	1	0	9	12	1
IESPGM.PTET51.1.103.94861	15	6	1	7	8	4
IESPGM.PTET51.1.103.95149	6	2	1	7	5	1
IESPGM.PTET51.1.103.96680	10	5	3	4	16	9
IESPGM.PTET51.1.103.96808	4	1	1	4	5	0
IESPGM.PTET51.1.103.99500	8	3	5	5	8	4
IESPGM.PTET51.1.103.99603	4	1	0	3	4	3
IESPGM.PTET51.1.103.99682	6	4	3	10	12	5
IESPGM.PTET51.1.104.100470	215	190	176	184	246	326
IESPGM.PTET51.1.104.10458	5	1	0	5	4	1
IESPGM.PTET51.1.104.105128	3	1	3	6	6	2
IESPGM.PTET51.1.104.10513	8	1	1	5	3	2
IESPGM.PTET51.1.104.106224	22	21	7	10	19	7
IESPGM.PTET51.1.104.107413	5	2	6	6	4	4
IESPGM.PTET51.1.104.107864	9	4	1	3	13	10
IESPGM.PTET51.1.104.108707	9	3	0	11	11	5
IESPGM.PTET51.1.104.109378	3	1	3	5	5	3
IESPGM.PTET51.1.104.111004	8	7	4	4	10	11
IESPGM.PTET51.1.104.111126	4	6	4	2	4	2
IESPGM.PTET51.1.104.111162	6	1	0	2	4	0
IESPGM.PTET51.1.104.11248	11	3	3	7	6	2
IESPGM.PTET51.1.104.113843	6	9	2	3	11	13
IESPGM.PTET51.1.104.116927	6	2	0	13	11	2
IESPGM.PTET51.1.104.120692	7	1	1	7	8	0
IESPGM.PTET51.1.104.12087	4	2	2	9	6	7
IESPGM.PTET51.1.104.12148	5	1	0	6	4	1
IESPGM.PTET51.1.104.122499	8	7	1	7	8	7
IESPGM.PTET51.1.104.12274	8	8	2	2	14	11
IESPGM.PTET51.1.104.124542	9	10	3	5	9	6
IESPGM.PTET51.1.104.124990	7	1	3	7	8	3
IESPGM.PTET51.1.104.125863	8	4	2	5	9	3
IESPGM.PTET51.1.104.127466	9	2	0	7	15	1
IESPGM.PTET51.1.104.128939	6	1	1	5	10	2
IESPGM.PTET51.1.104.129007	11	4	2	8	7	3
IESPGM.PTET51.1.104.130571	11	1	3	6	12	7
IESPGM.PTET51.1.104.13114	11	5	2	8	6	10
IESPGM.PTET51.1.104.134952	9	10	7	8	16	6
IESPGM.PTET51.1.104.136744	7	8	0	10	18	6
IESPGM.PTET51.1.104.138235	14	10	6	11	15	4
IESPGM.PTET51.1.104.13903	11	5	4	6	13	6
IESPGM.PTET51.1.104.139993	12	0	1	10	15	2
IESPGM.PTET51.1.104.140315	2	1	0	1	6	3
IESPGM.PTET51.1.104.140994	5	2	0	3	7	1
IESPGM.PTET51.1.104.141702	9	1	9	10	12	5
IESPGM.PTET51.1.104.145557	6	7	9	13	8	13
IESPGM.PTET51.1.104.145880	5	3	4	6	8	12
IESPGM.PTET51.1.104.14632	17	11	3	10	10	10
IESPGM.PTET51.1.104.147204	11	11	3	11	7	6
IESPGM.PTET51.1.104.147475	7	1	1	6	3	1
IESPGM.PTET51.1.104.148844	9	4	12	8	7	13
IESPGM.PTET51.1.104.149292	8	3	5	6	10	4
IESPGM.PTET51.1.104.14996	6	1	3	11	7	2
IESPGM.PTET51.1.104.151763	5	1	5	13	8	9
IESPGM.PTET51.1.104.151861	6	0	1	3	8	2
IESPGM.PTET51.1.104.151991	6	4	5	7	4	4
IESPGM.PTET51.1.104.152117	11	2	3	7	7	7
IESPGM.PTET51.1.104.152242	5	4	1	3	8	1
IESPGM.PTET51.1.104.152372	8	5	0	5	8	9
IESPGM.PTET51.1.104.152497	8	2	5	4	6	11
IESPGM.PTET51.1.104.152623	4	5	3	7	11	9
IESPGM.PTET51.1.104.152751	4	3	0	3	6	0
IESPGM.PTET51.1.104.152997	5	7	8	6	7	10
IESPGM.PTET51.1.104.153124	1	1	1	5	5	3
IESPGM.PTET51.1.104.153248	1	3	0	4	8	1
IESPGM.PTET51.1.104.153372	9	4	2	9	9	12
IESPGM.PTET51.1.104.153576	10	1	0	7	6	0
IESPGM.PTET51.1.104.153619	4	9	5	3	3	3
IESPGM.PTET51.1.104.154069	2	0	6	3	5	0
IESPGM.PTET51.1.104.154220	11	13	10	10	14	21
IESPGM.PTET51.1.104.154641	5	10	4	3	6	7
IESPGM.PTET51.1.104.154771	4	2	2	10	10	8
IESPGM.PTET51.1.104.154894	6	1	1	1	9	1
IESPGM.PTET51.1.104.155025	5	1	6	4	8	4
IESPGM.PTET51.1.104.155152	3	6	1	4	9	6
IESPGM.PTET51.1.104.155283	6	0	0	3	5	1
IESPGM.PTET51.1.104.155412	8	0	1	2	5	2
IESPGM.PTET51.1.104.156559	6	6	7	13	19	3
IESPGM.PTET51.1.104.157584	8	7	5	8	8	12
IESPGM.PTET51.1.104.160215	3	2	2	6	6	1
IESPGM.PTET51.1.104.165036	14	13	3	10	12	8
IESPGM.PTET51.1.104.165223	9	0	5	11	5	2
IESPGM.PTET51.1.104.165980	4	4	6	3	9	1
IESPGM.PTET51.1.104.166834	5	5	0	8	8	4
IESPGM.PTET51.1.104.174901	32	18	20	18	31	34
IESPGM.PTET51.1.104.176140	17	6	6	11	6	8
IESPGM.PTET51.1.104.176206	9	1	3	5	11	4
IESPGM.PTET51.1.104.176662	4	1	1	2	6	5
IESPGM.PTET51.1.104.179286	5	0	1	6	6	1
IESPGM.PTET51.1.104.180367	18	5	2	8	9	11
IESPGM.PTET51.1.104.180826	8	1	1	9	11	3
IESPGM.PTET51.1.104.184080	5	2	0	1	7	0
IESPGM.PTET51.1.104.184552	6	4	0	5	7	8
IESPGM.PTET51.1.104.187368	14	13	4	6	18	13
IESPGM.PTET51.1.104.189370	21	11	10	12	21	16
IESPGM.PTET51.1.104.192520	4	1	2	2	6	2
IESPGM.PTET51.1.104.193518	9	9	6	2	12	17
IESPGM.PTET51.1.104.197807	7	6	3	2	9	8
IESPGM.PTET51.1.104.198121	7	1	0	4	6	0
IESPGM.PTET51.1.104.198836	1	1	0	2	6	0
IESPGM.PTET51.1.104.199013	0	1	5	8	3	4
IESPGM.PTET51.1.104.199044	6	2	0	2	7	3
IESPGM.PTET51.1.104.201908	4	2	2	13	7	3
IESPGM.PTET51.1.104.202253	4	13	4	12	8	13
IESPGM.PTET51.1.104.202376	9	1	0	5	5	0
IESPGM.PTET51.1.104.205028	9	3	2	8	10	4
IESPGM.PTET51.1.104.206677	3	2	1	1	7	0
IESPGM.PTET51.1.104.206696	1	2	0	1	4	0
IESPGM.PTET51.1.104.208471	5	2	0	1	8	1
IESPGM.PTET51.1.104.212611	11	8	4	8	8	3
IESPGM.PTET51.1.104.213754	3	5	3	13	11	3
IESPGM.PTET51.1.104.214460	41	26	13	47	43	29
IESPGM.PTET51.1.104.214984	15	8	7	13	12	5
IESPGM.PTET51.1.104.216711	4	2	0	8	5	1
IESPGM.PTET51.1.104.216804	4	5	0	4	14	2
IESPGM.PTET51.1.104.217458	11	0	2	6	3	0
IESPGM.PTET51.1.104.218554	9	2	2	5	9	11
IESPGM.PTET51.1.104.221204	4	2	1	3	3	0
IESPGM.PTET51.1.104.222022	6	6	3	2	3	2
IESPGM.PTET51.1.104.222482	13	3	3	11	14	10
IESPGM.PTET51.1.104.222509	3	5	2	3	2	2
IESPGM.PTET51.1.104.222625	12	9	8	15	21	7
IESPGM.PTET51.1.104.223165	9	13	8	12	20	18
IESPGM.PTET51.1.104.225237	2	1	0	3	2	1
IESPGM.PTET51.1.104.225249	1	2	0	2	2	0
IESPGM.PTET51.1.104.228642	8	7	3	4	6	5
IESPGM.PTET51.1.104.230676	6	0	0	5	9	1
IESPGM.PTET51.1.104.232146	4	1	1	4	7	1
IESPGM.PTET51.1.104.232537	12	2	1	2	7	4
IESPGM.PTET51.1.104.232728	14	3	3	14	10	4
IESPGM.PTET51.1.104.233746	6	1	1	9	7	0
IESPGM.PTET51.1.104.235841	4	3	0	4	7	2
IESPGM.PTET51.1.104.236916	3	1	3	2	3	0
IESPGM.PTET51.1.104.236957	6	3	3	3	3	2
IESPGM.PTET51.1.104.238219	2	4	0	3	6	4
IESPGM.PTET51.1.104.238394	7	7	8	5	8	13
IESPGM.PTET51.1.104.239394	10	1	1	7	9	4
IESPGM.PTET51.1.104.239671	9	6	1	13	5	2
IESPGM.PTET51.1.104.240125	2	0	0	3	12	0
IESPGM.PTET51.1.104.240592	1	2	0	4	6	0
IESPGM.PTET51.1.104.24121	7	2	3	8	10	8
IESPGM.PTET51.1.104.243630	6	2	2	4	11	6
IESPGM.PTET51.1.104.243761	6	1	0	5	5	0
IESPGM.PTET51.1.104.244913	7	4	5	2	6	1
IESPGM.PTET51.1.104.245002	5	6	2	11	6	12
IESPGM.PTET51.1.104.245276	2	2	2	4	12	2
IESPGM.PTET51.1.104.247520	4	1	0	7	6	0
IESPGM.PTET51.1.104.248640	10	11	2	2	10	15
IESPGM.PTET51.1.104.24996	2	6	9	7	13	12
IESPGM.PTET51.1.104.250168	8	5	5	6	13	5
IESPGM.PTET51.1.104.251213	7	8	1	9	11	4
IESPGM.PTET51.1.104.251648	4	9	3	7	5	10
IESPGM.PTET51.1.104.252053	2	4	2	4	9	7
IESPGM.PTET51.1.104.252633	5	6	4	5	9	4
IESPGM.PTET51.1.104.253347	4	3	0	2	13	1
IESPGM.PTET51.1.104.25364	31	21	25	49	50	29
IESPGM.PTET51.1.104.253830	6	5	6	5	5	3
IESPGM.PTET51.1.104.257520	8	8	5	3	6	11
IESPGM.PTET51.1.104.257653	6	0	1	4	6	3
IESPGM.PTET51.1.104.259624	5	4	5	4	6	1
IESPGM.PTET51.1.104.260670	15	8	8	12	10	13
IESPGM.PTET51.1.104.260807	1	0	1	5	6	5
IESPGM.PTET51.1.104.260821	1	0	0	0	0	0
IESPGM.PTET51.1.104.260886	10	0	2	6	13	7
IESPGM.PTET51.1.104.262122	7	4	2	4	7	1
IESPGM.PTET51.1.104.262788	7	1	2	9	8	1
IESPGM.PTET51.1.104.263828	4	4	2	2	3	5
IESPGM.PTET51.1.104.264644	21	6	1	16	21	10
IESPGM.PTET51.1.104.264723	8	4	0	5	7	1
IESPGM.PTET51.1.104.265768	7	2	0	8	15	0
IESPGM.PTET51.1.104.266286	8	1	5	4	11	7
IESPGM.PTET51.1.104.267340	7	1	3	5	5	3
IESPGM.PTET51.1.104.26842	25	19	8	11	20	23
IESPGM.PTET51.1.104.268551	12	2	2	8	4	4
[truncated: 42,929 more rows]
